# Supplementary material for: Transcriptomic profiling implicates PAF1 in both active and repressive immune regulatory networks
Source: BMC Genomics. 2022 Nov 30;23:787. doi: 10.1186/s12864-022-09013-6 (PMC9713194; doi:10.1186/s12864-022-09013-6)
Supplement: Supplementary file 3 — Additional file 3: Table S2. GSEA outputs. [file 12864_2022_9013_MOESM3_ESM.xlsx]

## Sheet: (A) GSEA (Stimulation vs Mock)
REACTOME PATHWAY	p value	p.adjusted	ES	NES	stimulation
REACTOME_REMOVAL_OF_THE_FLAP_INTERMEDIATE_FROM_THE_C_STRAND	0.276385	0.553299	-0.683987	-1.12383	poly I:C
REACTOME_INTERLEUKIN_6_SIGNALING	0.0560089	0.183979	0.667893	1.44055	poly I:C
REACTOME_HEMOSTASIS	NA	NA	-0.210944	NA	poly I:C
REACTOME_INTRINSIC_PATHWAY_FOR_APOPTOSIS	0.91762	1	0.25135	0.673072	poly I:C
REACTOME_MAPK3_ERK1_ACTIVATION	0.23162	0.486839	0.577648	1.22029	poly I:C
REACTOME_TRANSLESION_SYNTHESIS_BY_Y_FAMILY_DNA_POLYMERASES_BYPASSES_LESIONS_ON_DNA_TEMPLATE	0.956162	1	0.224274	0.58759	poly I:C
REACTOME_RECOGNITION_OF_DNA_DAMAGE_BY_PCNA_CONTAINING_REPLICATION_COMPLEX	0.0218341	0.100301	-0.382233	-1.54474	poly I:C
REACTOME_TRANSLESION_SYNTHESIS_BY_POLH	0.0266094	0.111227	-0.455223	-1.61758	poly I:C
REACTOME_RESOLUTION_OF_AP_SITES_VIA_THE_MULTIPLE_NUCLEOTIDE_PATCH_REPLACEMENT_PATHWAY	0.0309392	0.124832	-0.392714	-1.49068	poly I:C
REACTOME_ACTIVATION_OF_BAD_AND_TRANSLOCATION_TO_MITOCHONDRIA_	0.00139762	0.0371002	-0.657851	-2.17516	poly I:C
REACTOME_CYTOCHROME_C_MEDIATED_APOPTOTIC_RESPONSE	0.163878	0.374731	-0.420104	-1.27549	poly I:C
REACTOME_APOPTOTIC_CLEAVAGE_OF_CELLULAR_PROTEINS	0.650502	0.939889	-0.21504	-0.905958	poly I:C
REACTOME_APOPTOTIC_FACTOR_MEDIATED_RESPONSE	0.0314465	0.126391	-0.492699	-1.62909	poly I:C
REACTOME_OPIOID_SIGNALLING	0.00787402	0.0611218	-0.391222	-1.90088	poly I:C
REACTOME_PKA_MEDIATED_PHOSPHORYLATION_OF_CREB	0.00872093	0.0627854	-0.533406	-1.80144	poly I:C
REACTOME_CA_DEPENDENT_EVENTS	0.077147	0.225192	-0.32494	-1.3132	poly I:C
REACTOME_G_PROTEIN_MEDIATED_EVENTS	0.0075	0.0608939	-0.358111	-1.57421	poly I:C
REACTOME_NEUROTRANSMITTER_RELEASE_CYCLE	0.650782	0.939889	0.359751	0.895589	poly I:C
REACTOME_NEUROTRANSMITTER_RECEPTORS_AND_POSTSYNAPTIC_SIGNAL_TRANSMISSION	0.0588235	0.185712	-0.307146	-1.64524	poly I:C
REACTOME_TRANSMISSION_ACROSS_CHEMICAL_SYNAPSES	0.125	0.313249	-0.254554	-1.47056	poly I:C
REACTOME_NEURONAL_SYSTEM	NA	NA	-0.207473	NA	poly I:C
REACTOME_FORMATION_OF_RNA_POL_II_ELONGATION_COMPLEX_	0.789954	1	-0.182816	-0.865679	poly I:C
REACTOME_IRS_MEDIATED_SIGNALLING	0.274238	0.551113	-0.276497	-1.10808	poly I:C
REACTOME_RAF_INDEPENDENT_MAPK1_3_ACTIVATION	0.0555123	0.183141	0.577449	1.41147	poly I:C
REACTOME_FORMATION_OF_THE_EARLY_ELONGATION_COMPLEX	0.526965	0.828571	-0.23865	-0.974928	poly I:C
REACTOME_INHIBITION_OF_REPLICATION_INITIATION_OF_DAMAGED_DNA_BY_RB1_E2F1	0.00243902	0.0398247	-0.642985	-2.01296	poly I:C
REACTOME_E2F_MEDIATED_REGULATION_OF_DNA_REPLICATION	0.000987167	0.0371002	-0.546704	-2.03211	poly I:C
REACTOME_ACTIVATION_OF_BH3_ONLY_PROTEINS	0.67597	0.963695	0.347805	0.882437	poly I:C
REACTOME_EFFECTS_OF_PIP2_HYDROLYSIS	0.467174	0.78059	-0.268848	-0.987562	poly I:C
REACTOME_GPVI_MEDIATED_ACTIVATION_CASCADE	0.858676	1	0.285676	0.702968	poly I:C
REACTOME_DOWNSTREAM_SIGNALING_EVENTS_OF_B_CELL_RECEPTOR_BCR_	0.0361446	0.139893	-0.266904	-1.32647	poly I:C
REACTOME_ANTIVIRAL_MECHANISM_BY_IFN_STIMULATED_GENES	0.00362903	0.046248	0.525001	1.45862	poly I:C
REACTOME_SIGNALING_BY_NODAL	0.451657	0.766203	0.480879	1.03719	poly I:C
REACTOME_MEIOTIC_SYNAPSIS	0.733195	1	0.332381	0.827452	poly I:C
REACTOME_ROS_AND_RNS_PRODUCTION_IN_PHAGOCYTES	0.0602172	0.188154	-0.375648	-1.3963	poly I:C
REACTOME_SIGNALING_BY_FGFR_IN_DISEASE	1	1	0.107184	0.287021	poly I:C
REACTOME_SIGNALING_BY_ERBB2	0.318043	0.616614	-0.237057	-1.06871	poly I:C
REACTOME_SIGNALING_BY_ERBB2_IN_CANCER	0.827122	1	-0.210221	-0.788832	poly I:C
REACTOME_CELLULAR_RESPONSE_TO_HYPOXIA	0.0254237	0.107266	-0.280703	-1.38588	poly I:C
REACTOME_CONSTITUTIVE_SIGNALING_BY_LIGAND_RESPONSIVE_EGFR_CANCER_VARIANTS	0.0817152	0.234083	-0.398403	-1.3998	poly I:C
REACTOME_SIGNALING_BY_ERBB4	0.902104	1	0.259958	0.686859	poly I:C
REACTOME_ANTIGEN_PROCESSING_CROSS_PRESENTATION	0.0862069	0.24282	-0.240432	-1.20835	poly I:C
REACTOME_ENDOSOMAL_VACUOLAR_PATHWAY	0.195677	0.430489	0.592812	1.25232	poly I:C
REACTOME_CROSS_PRESENTATION_OF_SOLUBLE_EXOGENOUS_ANTIGENS_ENDOSOMES_	0.00255102	0.0401454	-0.418533	-1.86181	poly I:C
REACTOME_SHC1_EVENTS_IN_ERBB2_SIGNALING	0.988344	1	0.200364	0.47859	poly I:C
REACTOME_SHC1_EVENTS_IN_ERBB4_SIGNALING	0.837344	1	0.32124	0.707575	poly I:C
REACTOME_NUCLEAR_SIGNALING_BY_ERBB4	0.360336	0.665285	0.448396	1.10338	poly I:C
REACTOME_INTERLEUKIN_7_SIGNALING	0.285632	0.564245	0.49635	1.1647	poly I:C
REACTOME_DEVELOPMENTAL_BIOLOGY	1	1	0.155613	0.457675	poly I:C
REACTOME_MITOCHONDRIAL_PROTEIN_IMPORT	0.00526316	0.052381	-0.413651	-2.02245	poly I:C
REACTOME_CYTOKINE_SIGNALING_IN_IMMUNE_SYSTEM	9.999e-05	0.0136601	0.454135	1.33408	poly I:C
REACTOME_ADAPTIVE_IMMUNE_SYSTEM	1	1	0.154575	0.45335	poly I:C
REACTOME_SPRY_REGULATION_OF_FGF_SIGNALING	0.555233	0.855779	-0.272804	-0.921322	poly I:C
REACTOME_INWARDLY_RECTIFYING_K_CHANNELS	0.420601	0.732546	-0.286844	-1.01927	poly I:C
REACTOME_POTASSIUM_CHANNELS	0.865965	1	0.277673	0.733665	poly I:C
REACTOME_VOLTAGE_GATED_POTASSIUM_CHANNELS	0.882277	1	0.2867	0.660036	poly I:C
REACTOME_DOWNREGULATION_OF_ERBB2_ERBB3_SIGNALING	0.161585	0.3703	-0.40963	-1.2824	poly I:C
REACTOME_TRANSCRIPTION_OF_E2F_TARGETS_UNDER_NEGATIVE_CONTROL_BY_DREAM_COMPLEX	0.136731	0.333842	-0.365555	-1.28439	poly I:C
REACTOME_TRANSCRIPTION_OF_E2F_TARGETS_UNDER_NEGATIVE_CONTROL_BY_P107_RBL1_AND_P130_RBL2_IN_COMPLEX_WITH_HDAC1	0.0055905	0.0533629	-0.593033	-1.96084	poly I:C
REACTOME_MITOCHONDRIAL_IRON_SULFUR_CLUSTER_BIOGENESIS	0.0923254	0.255238	-0.467719	-1.42006	poly I:C
REACTOME_RORA_ACTIVATES_GENE_EXPRESSION	0.852955	1	0.297493	0.704347	poly I:C
REACTOME_BMAL1_CLOCK_NPAS2_ACTIVATES_CIRCADIAN_GENE_EXPRESSION	0.415741	0.727722	0.42861	1.06183	poly I:C
REACTOME_ABC_TRANSPORTERS_IN_LIPID_HOMEOSTASIS	0.933605	1	0.2728	0.588392	poly I:C
REACTOME_CASPASE_ACTIVATION_VIA_DEATH_RECEPTORS_IN_THE_PRESENCE_OF_LIGAND	0.0680459	0.204922	0.63103	1.41127	poly I:C
REACTOME_COMMON_PATHWAY_OF_FIBRIN_CLOT_FORMATION	0.00199734	0.0384899	-0.699998	-2.25141	poly I:C
REACTOME_FORMATION_OF_FIBRIN_CLOT_CLOTTING_CASCADE_	0.000858369	0.0371002	-0.598225	-2.12572	poly I:C
REACTOME_INHIBITION_OF_THE_PROTEOLYTIC_ACTIVITY_OF_APC_C_REQUIRED_FOR_THE_ONSET_OF_ANAPHASE_BY_MITOTIC_SPINDLE_CHECKPOINT_COMPONENTS	0.0225632	0.102662	-0.445983	-1.60672	poly I:C
REACTOME_THE_CITRIC_ACID_TCA_CYCLE_AND_RESPIRATORY_ELECTRON_TRANSPORT	0.25	0.513261	-0.423655	-2.61324	poly I:C
REACTOME_SIGNALING_BY_SCF_KIT	0.897414	1	0.262855	0.686265	poly I:C
REACTOME_REGULATION_OF_KIT_SIGNALING	0.414537	0.72695	0.461398	1.06222	poly I:C
REACTOME_COLLAGEN_DEGRADATION	0.597405	0.898654	0.366166	0.942963	poly I:C
REACTOME_TRANSLOCATION_OF_SLC2A4_GLUT4_TO_THE_PLASMA_MEMBRANE	0.00574713	0.0533629	-0.406355	-2.02364	poly I:C
REACTOME_REPRODUCTION	0.959803	1	0.224016	0.602735	poly I:C
REACTOME_DEGRADATION_OF_THE_EXTRACELLULAR_MATRIX	0.979234	1	0.211354	0.587209	poly I:C
REACTOME_EXTRACELLULAR_MATRIX_ORGANIZATION	0.9625	1	0.262422	0.754423	poly I:C
REACTOME_COLLAGEN_FORMATION	0.789474	1	-0.178392	-0.872209	poly I:C
REACTOME_ACYL_CHAIN_REMODELLING_OF_PC	0.57903	0.884629	0.425228	0.936622	poly I:C
REACTOME_ACYL_CHAIN_REMODELLING_OF_PE	0.476632	0.792524	0.472098	1.01825	poly I:C
REACTOME_SYNTHESIS_OF_PA	0.594921	0.8984	-0.236936	-0.91801	poly I:C
REACTOME_SYNTHESIS_OF_PC	0.153011	0.360127	-0.333842	-1.2409	poly I:C
REACTOME_GLYCEROPHOSPHOLIPID_BIOSYNTHESIS	0.176471	0.393141	-0.220012	-1.13419	poly I:C
REACTOME_SYNTHESIS_OF_PE	0.557369	0.857806	0.442585	0.954594	poly I:C
REACTOME_INOSITOL_PHOSPHATE_METABOLISM	0.132762	0.327209	-0.284526	-1.22091	poly I:C
REACTOME_PI_METABOLISM	0.161017	0.369808	-0.236202	-1.16617	poly I:C
REACTOME_PHOSPHOLIPID_METABOLISM	0.2	0.436192	-0.224782	-1.37391	poly I:C
REACTOME_DAG_AND_IP3_SIGNALING	0.164336	0.374958	-0.280209	-1.18451	poly I:C
REACTOME_MEIOSIS	0.991214	1	0.183483	0.489458	poly I:C
REACTOME_CELL_CELL_COMMUNICATION	0.02	0.0944627	-0.315367	-1.59932	poly I:C
REACTOME_SIGNALING_BY_ACTIVIN	0.000725602	0.0371002	0.788972	1.73782	poly I:C
REACTOME_G0_AND_EARLY_G1	0.0433763	0.155068	-0.375314	-1.43506	poly I:C
REACTOME_PHASE_II_CONJUGATION_OF_COMPOUNDS	0.00526316	0.052381	-0.405373	-1.98198	poly I:C
REACTOME_METHYLATION	0.0409694	0.150221	-0.529026	-1.6062	poly I:C
REACTOME_CYTOSOLIC_SULFONATION_OF_SMALL_MOLECULES	0.972255	1	0.231393	0.5175	poly I:C
REACTOME_GLUCURONIDATION	0.691932	0.978442	-0.284845	-0.814613	poly I:C
REACTOME_GLUTATHIONE_CONJUGATION	0.00110497	0.0371002	-0.605707	-2.29917	poly I:C
REACTOME_ELASTIC_FIBRE_FORMATION	0.758991	1	0.320192	0.815896	poly I:C
REACTOME_POLO_LIKE_KINASE_MEDIATED_EVENTS	0.0950384	0.259177	-0.420783	-1.3913	poly I:C
REACTOME_EUKARYOTIC_TRANSLATION_ELONGATION	0.0181818	0.0908893	-0.547868	-2.79443	poly I:C
REACTOME_SIGNALING_BY_NOTCH	0.4	0.709045	-0.17632	-1.08083	poly I:C
REACTOME_TELOMERE_MAINTENANCE	0.00574713	0.0533629	-0.338189	-1.68418	poly I:C
REACTOME_GAP_JUNCTION_TRAFFICKING_AND_REGULATION	0.0456853	0.161288	-0.357269	-1.3954	poly I:C
REACTOME_METABOLISM_OF_NUCLEOTIDES	0.0181818	0.0908893	-0.369696	-1.85333	poly I:C
REACTOME_MITOCHONDRIAL_BIOGENESIS	0.998191	1	0.167845	0.469592	poly I:C
REACTOME_TRANSPORT_OF_THE_SLBP_DEPENDANT_MATURE_MRNA	0.3049	0.594442	-0.257417	-1.08943	poly I:C
REACTOME_TRANSPORT_OF_MATURE_MRNAS_DERIVED_FROM_INTRONLESS_TRANSCRIPTS	0.26	0.528599	-0.252251	-1.10887	poly I:C
REACTOME_ACTIVATION_OF_MATRIX_METALLOPROTEINASES	0.463358	0.780407	-0.323454	-0.98205	poly I:C
REACTOME_RECYCLING_OF_BILE_ACIDS_AND_SALTS	0.736365	1	0.363052	0.799672	poly I:C
REACTOME_ZBP1_DAI_MEDIATED_INDUCTION_OF_TYPE_I_IFNS	0.0779938	0.227029	0.589978	1.3844	poly I:C
REACTOME_DEGRADATION_OF_CYSTEINE_AND_HOMOCYSTEINE	0.494775	0.803846	-0.320051	-0.950411	poly I:C
REACTOME_SULFUR_AMINO_ACID_METABOLISM	0.0542341	0.182233	-0.395008	-1.45098	poly I:C
REACTOME_HIV_LIFE_CYCLE	0.0833333	0.236639	-0.234885	-1.34144	poly I:C
REACTOME_BUDDING_AND_MATURATION_OF_HIV_VIRION	0.0794702	0.230045	-0.334679	-1.32141	poly I:C
REACTOME_EARLY_PHASE_OF_HIV_LIFE_CYCLE	0.320831	0.617919	-0.359356	-1.09105	poly I:C
REACTOME_GOLGI_CISTERNAE_PERICENTRIOLAR_STACK_REORGANIZATION	0.00199734	0.0384899	-0.637484	-2.05035	poly I:C
REACTOME_SYNTHESIS_OF_GLYCOSYLPHOSPHATIDYLINOSITOL_GPI_	0.987116	1	0.200591	0.470693	poly I:C
REACTOME_HIV_INFECTION	0.5	0.803846	-0.31252	-1.63133	poly I:C
REACTOME_HOST_INTERACTIONS_OF_HIV_FACTORS	0.0714286	0.212658	-0.404571	-2.07013	poly I:C
REACTOME_GLYCOSAMINOGLYCAN_METABOLISM	0.02	0.0944627	-0.313699	-1.59086	poly I:C
REACTOME_POST_TRANSLATIONAL_MODIFICATION_SYNTHESIS_OF_GPI_ANCHORED_PROTEINS	0.863773	1	0.277862	0.741222	poly I:C
REACTOME_RESPIRATORY_ELECTRON_TRANSPORT_ATP_SYNTHESIS_BY_CHEMIOSMOTIC_COUPLING_AND_HEAT_PRODUCTION_BY_UNCOUPLING_PROTEINS_	0.0714286	0.212658	-0.387513	-1.98285	poly I:C
REACTOME_FORMATION_OF_ATP_BY_CHEMIOSMOTIC_COUPLING	0.0229183	0.102662	-0.478615	-1.65166	poly I:C
REACTOME_GLUCAGON_SIGNALING_IN_METABOLIC_REGULATION	0.000987167	0.0371002	-0.543481	-2.02014	poly I:C
REACTOME_TRIGLYCERIDE_CATABOLISM	0.00121951	0.0371002	-0.700038	-2.19157	poly I:C
REACTOME_INTEGRATION_OF_ENERGY_METABOLISM	0.0365854	0.141076	-0.282878	-1.4099	poly I:C
REACTOME_KERATAN_SULFATE_KERATIN_METABOLISM	0.00604595	0.0544422	-0.44598	-1.72795	poly I:C
REACTOME_HEPARAN_SULFATE_HEPARIN_HS_GAG_METABOLISM	0.0122951	0.0773998	-0.365633	-1.56558	poly I:C
REACTOME_GAMMA_CARBOXYLATION_HYPUSINE_FORMATION_AND_ARYLSULFATASE_ACTIVATION	0.00174825	0.0380609	-0.435936	-1.84281	poly I:C
REACTOME_CELL_CYCLE	NA	NA	-0.310249	NA	poly I:C
REACTOME_SIGNALING_BY_EGFR_IN_CANCER	0.927536	1	-0.189184	-0.709893	poly I:C
REACTOME_PKA_ACTIVATION_IN_GLUCAGON_SIGNALLING	0.0121951	0.0772358	-0.577155	-1.80687	poly I:C
REACTOME_NEF_MEDIATES_DOWN_MODULATION_OF_CELL_SURFACE_RECEPTORS_BY_RECRUITING_THEM_TO_CLATHRIN_ADAPTERS	0.168831	0.381055	-0.360095	-1.24266	poly I:C
REACTOME_NEF_MEDIATED_DOWNREGULATION_OF_MHC_CLASS_I_COMPLEX_CELL_SURFACE_EXPRESSION	0.594132	0.8984	-0.309113	-0.884016	poly I:C
REACTOME_THE_ROLE_OF_NEF_IN_HIV_1_REPLICATION_AND_DISEASE_PATHOGENESIS	0.0444225	0.157896	-0.392023	-1.45716	poly I:C
REACTOME_COLLAGEN_BIOSYNTHESIS_AND_MODIFYING_ENZYMES	0.73693	1	0.321876	0.850458	poly I:C
REACTOME_MTOR_SIGNALLING	0.111842	0.290734	-0.293634	-1.26898	poly I:C
REACTOME_REGULATION_OF_CHOLESTEROL_BIOSYNTHESIS_BY_SREBP_SREBF_	0.878378	1	-0.1698	-0.799903	poly I:C
REACTOME_TOLL_LIKE_RECEPTOR_4_TLR4_CASCADE	0.423316	0.734826	0.36835	1.03947	poly I:C
REACTOME_SYNTHESIS_OF_PIPS_AT_THE_PLASMA_MEMBRANE	0.429412	0.741711	-0.226307	-1.01551	poly I:C
REACTOME_SYNTHESIS_OF_PIPS_AT_THE_GOLGI_MEMBRANE	0.724668	1	-0.24805	-0.820169	poly I:C
REACTOME_SYNTHESIS_OF_PIPS_AT_THE_EARLY_ENDOSOME_MEMBRANE	0.0552326	0.183141	-0.451214	-1.52385	poly I:C
REACTOME_SYNTHESIS_OF_PIPS_AT_THE_LATE_ENDOSOME_MEMBRANE	0.710024	0.994889	-0.282056	-0.806638	poly I:C
REACTOME_SPHINGOLIPID_DE_NOVO_BIOSYNTHESIS	0.120614	0.30817	-0.290353	-1.2548	poly I:C
REACTOME_GLYCOSPHINGOLIPID_METABOLISM	0.0143443	0.0886968	-0.358953	-1.53698	poly I:C
REACTOME_MYD88_INDEPENDENT_TLR4_CASCADE_	0.409169	0.719834	0.375673	1.05122	poly I:C
REACTOME_MTORC1_MEDIATED_SIGNALLING	0.00207039	0.0384899	-0.509177	-1.91063	poly I:C
REACTOME_THE_ACTIVATION_OF_ARYLSULFATASES	0.166259	0.376984	-0.449353	-1.28508	poly I:C
REACTOME_SIGNALING_BY_NTRKS	0.176883	0.393141	0.407016	1.15334	poly I:C
REACTOME_COMPLEMENT_CASCADE	0.0572557	0.184865	-0.381425	-1.41777	poly I:C
REACTOME_SIGNALLING_TO_RAS	0.46906	0.781767	-0.284422	-0.981519	poly I:C
REACTOME_HIV_TRANSCRIPTION_INITIATION	1	1	-0.111932	-0.497122	poly I:C
REACTOME_HIV_TRANSCRIPTION_ELONGATION	0.236782	0.493028	-0.257962	-1.12028	poly I:C
REACTOME_TRANSCRIPTION_OF_THE_HIV_GENOME	0.984733	1	-0.143517	-0.70082	poly I:C
REACTOME_ABORTIVE_ELONGATION_OF_HIV_1_TRANSCRIPT_IN_THE_ABSENCE_OF_TAT	0.374136	0.681137	-0.279452	-1.03873	poly I:C
REACTOME_HIV_ELONGATION_ARREST_AND_RECOVERY	0.348228	0.655246	-0.260829	-1.06553	poly I:C
REACTOME_TRAFFICKING_AND_PROCESSING_OF_ENDOSOMAL_TLR	0.958024	1	0.256974	0.542859	poly I:C
REACTOME_TOLL_LIKE_RECEPTOR_9_TLR9_CASCADE	0.552092	0.853455	0.351772	0.98271	poly I:C
REACTOME_TOLL_LIKE_RECEPTOR_10_TLR10_CASCADE	0.760548	1	0.309756	0.861854	poly I:C
REACTOME_TOLL_LIKE_RECEPTOR_TLR1_TLR2_CASCADE	0.582621	0.888816	0.346125	0.96627	poly I:C
REACTOME_INNATE_IMMUNE_SYSTEM	NA	NA	-0.196141	NA	poly I:C
REACTOME_INFLUENZA_INFECTION	0.125	0.313249	-0.392976	-2.24057	poly I:C
REACTOME_EXPORT_OF_VIRAL_RIBONUCLEOPROTEINS_FROM_NUCLEUS	0.112561	0.291877	-0.304285	-1.26065	poly I:C
REACTOME_NS1_MEDIATED_EFFECTS_ON_HOST_PATHWAYS	0.785669	1	0.307557	0.80725	poly I:C
REACTOME_VIRAL_MESSENGER_RNA_SYNTHESIS	0.130102	0.322172	-0.277731	-1.23546	poly I:C
REACTOME_NOD1_2_SIGNALING_PATHWAY	0.445202	0.761434	0.404804	1.03987	poly I:C
REACTOME_NUCLEOTIDE_BINDING_DOMAIN_LEUCINE_RICH_REPEAT_CONTAINING_RECEPTOR_NLR_SIGNALING_PATHWAYS	0.506633	0.809529	0.377564	1.00277	poly I:C
REACTOME_TOLL_LIKE_RECEPTOR_CASCADES	0.669971	0.956448	0.329334	0.935911	poly I:C
REACTOME_TICAM1_RIP1_MEDIATED_IKK_COMPLEX_RECRUITMENT	0.718624	1	0.351547	0.824918	poly I:C
REACTOME_DDX58_IFIH1_MEDIATED_INDUCTION_OF_INTERFERON_ALPHA_BETA	0.000203832	0.019364	0.617633	1.6835	poly I:C
REACTOME_PROLONGED_ERK_ACTIVATION_EVENTS	0.111585	0.290734	-0.436433	-1.36632	poly I:C
REACTOME_ADENYLATE_CYCLASE_INHIBITORY_PATHWAY	0.145721	0.351683	-0.46204	-1.32137	poly I:C
REACTOME_REGULATION_OF_GLUCOKINASE_BY_GLUCOKINASE_REGULATORY_PROTEIN	0.307479	0.597241	-0.27186	-1.0895	poly I:C
REACTOME_SIGNALING_BY_TGF_BETA_RECEPTOR_COMPLEX	0.994948	1	0.178824	0.494513	poly I:C
REACTOME_P38MAPK_EVENTS	0.241777	0.501782	-0.386116	-1.1723	poly I:C
REACTOME_TELOMERE_EXTENSION_BY_TELOMERASE	0.05804	0.185165	-0.389421	-1.43046	poly I:C
REACTOME_APC_C_CDC20_MEDIATED_DEGRADATION_OF_CYCLIN_B	0.010352	0.0684671	-0.438989	-1.64726	poly I:C
REACTOME_APC_C_MEDIATED_DEGRADATION_OF_CELL_CYCLE_PROTEINS	0.0169492	0.0908893	-0.427569	-2.14694	poly I:C
REACTOME_APC_C_CDH1_MEDIATED_DEGRADATION_OF_CDC20_AND_OTHER_APC_C_CDH1_TARGETED_PROTEINS_IN_LATE_MITOSIS_EARLY_G1	0.00877193	0.0627854	-0.416862	-2.06285	poly I:C
REACTOME_POLYMERASE_SWITCHING_ON_THE_C_STRAND_OF_THE_TELOMERE	0.447514	0.764137	-0.262948	-0.99811	poly I:C
REACTOME_PROCESSIVE_SYNTHESIS_ON_THE_C_STRAND_OF_THE_TELOMERE	0.442918	0.75877	-0.28272	-1.00461	poly I:C
REACTOME_TELOMERE_C_STRAND_LAGGING_STRAND_SYNTHESIS	0.050571	0.172139	-0.334638	-1.3864	poly I:C
REACTOME_TELOMERE_C_STRAND_SYNTHESIS_INITIATION	0.290248	0.571204	-0.368181	-1.11785	poly I:C
REACTOME_PLASMA_LIPOPROTEIN_ASSEMBLY_REMODELING_AND_CLEARANCE	0.720517	1	0.325009	0.866991	poly I:C
REACTOME_ASSEMBLY_OF_THE_HIV_VIRION	0.15189	0.35992	-0.377079	-1.27348	poly I:C
REACTOME_INTERACTIONS_OF_VPR_WITH_HOST_CELLULAR_PROTEINS	0.0113636	0.0741087	-0.374324	-1.58856	poly I:C
REACTOME_ACTIVATION_OF_ATR_IN_RESPONSE_TO_REPLICATION_STRESS	0.00189394	0.0384899	-0.469435	-1.9922	poly I:C
REACTOME_CONVERSION_FROM_APC_C_CDC20_TO_APC_C_CDH1_IN_LATE_ANAPHASE	0.618026	0.913566	-0.251369	-0.893211	poly I:C
REACTOME_PHOSPHORYLATION_OF_THE_APC_C	0.0334764	0.131514	-0.447076	-1.58863	poly I:C
REACTOME_UNWINDING_OF_DNA	0.00577034	0.0533629	-0.63941	-1.94134	poly I:C
REACTOME_INTERACTIONS_OF_REV_WITH_HOST_CELLULAR_PROTEINS	0.0094697	0.0659098	-0.379795	-1.61178	poly I:C
REACTOME_RETROGRADE_NEUROTROPHIN_SIGNALLING	0.067513	0.203905	-0.491089	-1.49101	poly I:C
REACTOME_SIGNALING_BY_EGFR	0.887442	1	0.26708	0.712458	poly I:C
REACTOME_CHONDROITIN_SULFATE_DERMATAN_SULFATE_METABOLISM	0.170115	0.383125	-0.273428	-1.18745	poly I:C
REACTOME_APC_CDC20_MEDIATED_DEGRADATION_OF_NEK2A	0.00468933	0.0517634	-0.459217	-1.75588	poly I:C
REACTOME_SRP_DEPENDENT_COTRANSLATIONAL_PROTEIN_TARGETING_TO_MEMBRANE	0.0526316	0.177419	-0.570227	-3.01897	poly I:C
REACTOME_DARPP_32_EVENTS	0.00190295	0.0384899	-0.542075	-1.99121	poly I:C
REACTOME_GAB1_SIGNALOSOME	0.424221	0.735176	0.458453	1.05545	poly I:C
REACTOME_SHC1_EVENTS_IN_EGFR_SIGNALING	0.551336	0.853455	0.434485	0.957012	poly I:C
REACTOME_NUCLEAR_IMPORT_OF_REV_PROTEIN	0.0217391	0.100301	-0.360934	-1.52061	poly I:C
REACTOME_EXTENSION_OF_TELOMERES	0.00634921	0.055291	-0.368721	-1.67004	poly I:C
REACTOME_RIP_MEDIATED_NFKB_ACTIVATION_VIA_ZBP1	0.0943529	0.25879	0.601728	1.36757	poly I:C
REACTOME_NOREPINEPHRINE_NEUROTRANSMITTER_RELEASE_CYCLE	0.591178	0.897205	0.440459	0.930473	poly I:C
REACTOME_EGFR_DOWNREGULATION	0.61667	0.913566	0.366453	0.920684	poly I:C
REACTOME_STING_MEDIATED_INDUCTION_OF_HOST_IMMUNE_RESPONSES	0.764059	1	0.351625	0.774502	poly I:C
REACTOME_CYTOSOLIC_SENSORS_OF_PATHOGEN_ASSOCIATED_DNA_	0.55973	0.859826	0.357778	0.972298	poly I:C
REACTOME_SIGNALING_BY_CYTOSOLIC_FGFR1_FUSION_MUTANTS	0.897632	1	-0.204245	-0.704836	poly I:C
REACTOME_FGFR1_MUTANT_RECEPTOR_ACTIVATION	0.963844	1	-0.175973	-0.646404	poly I:C
REACTOME_FGFR2_MUTANT_RECEPTOR_ACTIVATION	0.898608	1	0.27137	0.648194	poly I:C
REACTOME_ORGANELLE_BIOGENESIS_AND_MAINTENANCE	NA	NA	-0.115828	NA	poly I:C
REACTOME_SYNTHESIS_OF_IP2_IP_AND_INS_IN_THE_CYTOSOL	0.751829	1	-0.263661	-0.782957	poly I:C
REACTOME_SYNTHESIS_OF_IP3_AND_IP4_IN_THE_CYTOSOL	0.751073	1	-0.229117	-0.814139	poly I:C
REACTOME_REGULATION_OF_BETA_CELL_DEVELOPMENT	0.657369	0.946213	0.355065	0.892074	poly I:C
REACTOME_DOWNSTREAM_SIGNAL_TRANSDUCTION	0.97341	1	0.211022	0.530178	poly I:C
REACTOME_SIGNALING_BY_PDGF	0.873529	1	-0.178826	-0.802452	poly I:C
REACTOME_SCF_SKP2_MEDIATED_DEGRADATION_OF_P27_P21	0.00543478	0.053078	-0.435508	-2.09873	poly I:C
REACTOME_SIGNALLING_TO_ERKS	0.0582242	0.185165	-0.333093	-1.34615	poly I:C
REACTOME_CELLULAR_HEXOSE_TRANSPORT	0.940555	1	0.270679	0.571811	poly I:C
REACTOME_METABOLISM_OF_PORPHYRINS	0.057971	0.185165	-0.372975	-1.39955	poly I:C
REACTOME_HEME_BIOSYNTHESIS	0.60122	0.901398	-0.283805	-0.888491	poly I:C
REACTOME_HEME_DEGRADATION	0.159838	0.36791	-0.422543	-1.2829	poly I:C
REACTOME_SIGNALING_BY_FGFR	1	1	0.130414	0.357949	poly I:C
REACTOME_GAP_JUNCTION_ASSEMBLY	0.503995	0.807411	-0.295723	-0.951135	poly I:C
REACTOME_TRANSPORT_OF_CONNEXONS_TO_THE_PLASMA_MEMBRANE	0.847745	1	0.315936	0.695892	poly I:C
REACTOME_GAP_JUNCTION_DEGRADATION	0.00807848	0.0611218	-0.609788	-1.8514	poly I:C
REACTOME_PRE_NOTCH_PROCESSING_IN_GOLGI	0.758721	1	-0.235957	-0.796882	poly I:C
REACTOME_PRE_NOTCH_EXPRESSION_AND_PROCESSING	0.94663	1	0.233908	0.625475	poly I:C
REACTOME_CHOLESTEROL_BIOSYNTHESIS	0.217391	0.46552	-0.310545	-1.16529	poly I:C
REACTOME_SNRNP_ASSEMBLY	0.0179372	0.0908893	-0.323001	-1.50375	poly I:C
REACTOME_SYNTHESIS_OF_BILE_ACIDS_AND_BILE_SALTS	0.780877	1	0.315646	0.793037	poly I:C
REACTOME_SYNTHESIS_OF_BILE_ACIDS_AND_BILE_SALTS_VIA_7ALPHA_HYDROXYCHOLESTEROL	0.00242718	0.0398247	-0.601425	-2.11312	poly I:C
REACTOME_P75NTR_SIGNALS_VIA_NF_KB	0.72932	1	0.353132	0.812977	poly I:C
REACTOME_NRAGE_SIGNALS_DEATH_THROUGH_JNK	0.696552	0.982317	-0.196385	-0.904287	poly I:C
REACTOME_REGULATED_PROTEOLYSIS_OF_P75NTR	0.618198	0.913566	0.430153	0.9087	poly I:C
REACTOME_P75_NTR_RECEPTOR_MEDIATED_SIGNALLING	0.527273	0.828571	-0.197043	-0.977322	poly I:C
REACTOME_SYNTHESIS_OF_BILE_ACIDS_AND_BILE_SALTS_VIA_27_HYDROXYCHOLESTEROL	0.0713936	0.212658	-0.524302	-1.49943	poly I:C
REACTOME_BILE_ACID_AND_BILE_SALT_METABOLISM	0.564547	0.865032	0.374164	0.96356	poly I:C
REACTOME_SIGNALING_BY_VEGF	0.0263158	0.110442	-0.25889	-1.32331	poly I:C
REACTOME_SIGNALING_BY_RHO_GTPASES	NA	NA	-0.343046	NA	poly I:C
REACTOME_RHO_GTPASE_CYCLE	0.0869565	0.243618	-0.227486	-1.25134	poly I:C
REACTOME_DEGRADATION_OF_BETA_CATENIN_BY_THE_DESTRUCTION_COMPLEX	0.0151515	0.0889513	-0.324495	-1.60577	poly I:C
REACTOME_RHO_GTPASE_EFFECTORS	0.5	0.803846	-0.423294	-2.26389	poly I:C
REACTOME_SIGNALING_BY_WNT	NA	NA	-0.220459	NA	poly I:C
REACTOME_METABOLISM_OF_STEROID_HORMONES	0.0494186	0.169876	-0.454083	-1.53354	poly I:C
REACTOME_BETA_CATENIN_PHOSPHORYLATION_CASCADE	0.233002	0.487951	-0.337474	-1.1646	poly I:C
REACTOME_GRB2_EVENTS_IN_ERBB2_SIGNALING	0.919876	1	0.274133	0.613084	poly I:C
REACTOME_PI3K_EVENTS_IN_ERBB2_SIGNALING	0.918919	1	0.274845	0.614678	poly I:C
REACTOME_COBALAMIN_CBL_VITAMIN_B12_TRANSPORT_AND_METABOLISM	0.968189	1	0.235347	0.526342	poly I:C
REACTOME_METABOLISM_OF_FOLATE_AND_PTERINES	0.242488	0.501782	-0.349828	-1.15669	poly I:C
REACTOME_BIOTIN_TRANSPORT_AND_METABOLISM	0.0120167	0.0765699	-0.62397	-1.85291	poly I:C
REACTOME_NICOTINATE_METABOLISM	0.663651	0.951108	0.354071	0.88498	poly I:C
REACTOME_METABOLISM_OF_WATER_SOLUBLE_VITAMINS_AND_COFACTORS	0.0967742	0.262673	-0.222828	-1.17714	poly I:C
REACTOME_METABOLISM_OF_VITAMINS_AND_COFACTORS	0.125	0.313249	-0.255781	-1.48815	poly I:C
REACTOME_A_TETRASACCHARIDE_LINKER_SEQUENCE_IS_REQUIRED_FOR_GAG_SYNTHESIS	0.371276	0.678292	-0.301035	-1.03885	poly I:C
REACTOME_NICOTINAMIDE_SALVAGING	0.149224	0.359307	0.563079	1.29631	poly I:C
REACTOME_SIGNALING_BY_NOTCH1	0.997977	1	0.165084	0.455688	poly I:C
REACTOME_SIGNALING_BY_NOTCH2	0.93401	1	-0.179753	-0.702067	poly I:C
REACTOME_AKT_PHOSPHORYLATES_TARGETS_IN_THE_CYTOSOL	0.909454	1	-0.206534	-0.664275	poly I:C
REACTOME_AKT_PHOSPHORYLATES_TARGETS_IN_THE_NUCLEUS	0.478321	0.792524	0.481098	1.01632	poly I:C
REACTOME_NUCLEAR_EVENTS_KINASE_AND_TRANSCRIPTION_FACTOR_ACTIVATION_	0.00030631	0.0266745	0.61134	1.66138	poly I:C
REACTOME_ERK_MAPK_TARGETS	0.900095	1	-0.195393	-0.717738	poly I:C
REACTOME_IMMUNOREGULATORY_INTERACTIONS_BETWEEN_A_LYMPHOID_AND_A_NON_LYMPHOID_CELL	0.0254564	0.107266	0.54033	1.42494	poly I:C
REACTOME_VITAMIN_B5_PANTOTHENATE_METABOLISM	0.741012	1	-0.249043	-0.801	poly I:C
REACTOME_NEGATIVE_REGULATION_OF_THE_PI3K_AKT_NETWORK	0.999193	1	0.156316	0.433615	poly I:C
REACTOME_ER_TO_GOLGI_ANTEROGRADE_TRANSPORT	0.111111	0.290734	-0.382859	-2.00395	poly I:C
REACTOME_MEMBRANE_TRAFFICKING	NA	NA	-0.29653	NA	poly I:C
REACTOME_TRANS_GOLGI_NETWORK_VESICLE_BUDDING	0.00813008	0.0611218	-0.371223	-1.81231	poly I:C
REACTOME_CARNITINE_METABOLISM	0.621466	0.915983	-0.287028	-0.871456	poly I:C
REACTOME_SIGNALING_BY_BMP	0.796829	1	0.315591	0.759946	poly I:C
REACTOME_TCF_DEPENDENT_SIGNALING_IN_RESPONSE_TO_WNT	0.75	1	-0.156378	-0.891596	poly I:C
REACTOME_FORMATION_OF_THE_BETA_CATENIN_TCF_TRANSACTIVATING_COMPLEX	0.752764	1	0.322211	0.821041	poly I:C
REACTOME_G_PROTEIN_ACTIVATION	0.0146471	0.0889513	-0.553658	-1.78073	poly I:C
REACTOME_METABOLISM_OF_NITRIC_OXIDE_NOS3_ACTIVATION_AND_REGULATION	0.000665779	0.0371002	-0.770393	-2.47782	poly I:C
REACTOME_ASSEMBLY_OF_COLLAGEN_FIBRILS_AND_OTHER_MULTIMERIC_STRUCTURES	0.886072	1	0.267836	0.706329	poly I:C
REACTOME_KERATAN_SULFATE_BIOSYNTHESIS	0.114621	0.296482	-0.361687	-1.30303	poly I:C
REACTOME_CHONDROITIN_SULFATE_BIOSYNTHESIS	0.0798935	0.230632	-0.450216	-1.44803	poly I:C
REACTOME_HS_GAG_BIOSYNTHESIS	0.0114177	0.0741087	-0.455731	-1.67404	poly I:C
REACTOME_TCR_SIGNALING	0.12963	0.321765	-0.227691	-1.15591	poly I:C
REACTOME_HS_GAG_DEGRADATION	0.158798	0.366323	-0.351376	-1.24857	poly I:C
REACTOME_GENERATION_OF_SECOND_MESSENGER_MOLECULES	0.861129	1	0.320179	0.67638	poly I:C
REACTOME_ERKS_ARE_INACTIVATED	0.971299	1	0.232274	0.519468	poly I:C
REACTOME_CELL_SURFACE_INTERACTIONS_AT_THE_VASCULAR_WALL	0.214286	0.460758	-0.216264	-1.11468	poly I:C
REACTOME_SIGNALING_BY_HIPPO	0.92158	1	0.258947	0.618521	poly I:C
REACTOME_FCGAMMA_RECEPTOR_FCGR_DEPENDENT_PHAGOCYTOSIS	0.00952381	0.0659098	-0.503952	-2.50413	poly I:C
REACTOME_ROLE_OF_PHOSPHOLIPIDS_IN_PHAGOCYTOSIS	0.449962	0.764569	-0.287646	-0.992646	poly I:C
REACTOME_YAP1_AND_WWTR1_TAZ_STIMULATED_GENE_EXPRESSION	0.0276976	0.114857	-0.552667	-1.67797	poly I:C
REACTOME_ENOS_ACTIVATION	0.000488998	0.0371002	-0.82229	-2.35163	poly I:C
REACTOME_MICRORNA_MIRNA_BIOGENESIS	0.99779	1	-0.139822	-0.530742	poly I:C
REACTOME_COPII_MEDIATED_VESICLE_TRANSPORT	0.00571429	0.0533629	-0.426361	-2.09938	poly I:C
REACTOME_REGULATION_OF_PYRUVATE_DEHYDROGENASE_PDH_COMPLEX	0.0384347	0.143544	-0.479835	-1.58656	poly I:C
REACTOME_ALPHA_LINOLENIC_OMEGA3_AND_LINOLEIC_OMEGA6_ACID_METABOLISM	0.0213415	0.0991192	-0.543549	-1.70166	poly I:C
REACTOME_CELL_DEATH_SIGNALLING_VIA_NRAGE_NRIF_AND_NADE	0.385827	0.691799	-0.214698	-1.04318	poly I:C
REACTOME_NRIF_SIGNALS_CELL_DEATH_FROM_THE_NUCLEUS	0.813417	1	-0.231154	-0.764303	poly I:C
REACTOME_P75NTR_RECRUITS_SIGNALLING_COMPLEXES	0.909406	1	-0.218364	-0.662983	poly I:C
REACTOME_NF_KB_IS_ACTIVATED_AND_SIGNALS_SURVIVAL	0.811948	1	0.332302	0.731941	poly I:C
REACTOME_GLUTAMATE_NEUROTRANSMITTER_RELEASE_CYCLE	0.221678	0.471799	0.531307	1.22317	poly I:C
REACTOME_REGULATION_OF_GENE_EXPRESSION_IN_LATE_STAGE_BRANCHING_MORPHOGENESIS_PANCREATIC_BUD_PRECURSOR_CELLS	0.790588	1	0.332054	0.75467	poly I:C
REACTOME_REGULATION_OF_GENE_EXPRESSION_IN_BETA_CELLS	0.521587	0.824596	0.446904	0.984368	poly I:C
REACTOME_PECAM1_INTERACTIONS	0.978887	1	0.2359	0.498341	poly I:C
REACTOME_BASIGIN_INTERACTIONS	0.00611154	0.0544422	-0.553782	-1.91106	poly I:C
REACTOME_TIE2_SIGNALING	0.517909	0.821267	0.428007	0.985353	poly I:C
REACTOME_GENE_SILENCING_BY_RNA	0.377953	0.684507	-0.215435	-1.04676	poly I:C
REACTOME_BIOLOGICAL_OXIDATIONS	0.0555556	0.183141	-0.306087	-1.64063	poly I:C
REACTOME_CYTOCHROME_P450_ARRANGED_BY_SUBSTRATE_TYPE	0.954147	1	0.228985	0.577709	poly I:C
REACTOME_PHASE_I_FUNCTIONALIZATION_OF_COMPOUNDS	0.333333	0.632184	-0.221574	-1.04921	poly I:C
REACTOME_ENDOGENOUS_STEROLS	0.525	0.828571	-0.300533	-0.94086	poly I:C
REACTOME_EPIGENETIC_REGULATION_OF_GENE_EXPRESSION	0.963636	1	-0.145247	-0.728138	poly I:C
REACTOME_NOTCH1_INTRACELLULAR_DOMAIN_REGULATES_TRANSCRIPTION	0.97347	1	0.210945	0.564072	poly I:C
REACTOME_ACTIVATED_NOTCH1_TRANSMITS_SIGNAL_TO_THE_NUCLEUS	0.0926396	0.255431	-0.334747	-1.30743	poly I:C
REACTOME_PRC2_METHYLATES_HISTONES_AND_DNA	0.357927	0.664339	-0.338518	-1.05978	poly I:C
REACTOME_DOPAMINE_NEUROTRANSMITTER_RELEASE_CYCLE	0.733317	1	0.360948	0.807243	poly I:C
REACTOME_MOLECULES_ASSOCIATED_WITH_ELASTIC_FIBRES	0.729807	1	0.333863	0.831141	poly I:C
REACTOME_MHC_CLASS_II_ANTIGEN_PRESENTATION	0.0238095	0.104599	-0.368655	-1.89793	poly I:C
REACTOME_ARACHIDONIC_ACID_METABOLISM	0.126348	0.315117	-0.297331	-1.21465	poly I:C
REACTOME_HYALURONAN_METABOLISM	0.637176	0.931258	0.390645	0.887833	poly I:C
REACTOME_TRANSCRIPTIONAL_ACTIVATION_OF_MITOCHONDRIAL_BIOGENESIS	0.816648	1	0.293355	0.794304	poly I:C
REACTOME_INTEGRIN_CELL_SURFACE_INTERACTIONS	0.423281	0.734826	0.386409	1.05091	poly I:C
REACTOME_HYALURONAN_UPTAKE_AND_DEGRADATION	0.935528	1	0.274521	0.579927	poly I:C
REACTOME_DAP12_INTERACTIONS	0.965449	1	-0.17383	-0.646131	poly I:C
REACTOME_BINDING_AND_UPTAKE_OF_LIGANDS_BY_SCAVENGER_RECEPTORS	0.200356	0.436192	0.503201	1.22999	poly I:C
REACTOME_DOWNREGULATION_OF_TGF_BETA_RECEPTOR_SIGNALING	0.73515	1	0.332194	0.830298	poly I:C
REACTOME_TGF_BETA_RECEPTOR_SIGNALING_ACTIVATES_SMADS	0.821919	1	0.297326	0.763779	poly I:C
REACTOME_TGF_BETA_RECEPTOR_SIGNALING_IN_EMT_EPITHELIAL_TO_MESENCHYMAL_TRANSITION_	0.00290698	0.0407206	-0.578954	-1.95526	poly I:C
REACTOME_TRANSCRIPTIONAL_ACTIVITY_OF_SMAD2_SMAD3_SMAD4_HETEROTRIMER	0.925432	1	0.247493	0.653926	poly I:C
REACTOME_DOWNREGULATION_OF_SMAD2_3_SMAD4_TRANSCRIPTIONAL_ACTIVITY	0.822981	1	-0.210832	-0.791123	poly I:C
REACTOME_SMAD2_SMAD3_SMAD4_HETEROTRIMER_REGULATES_TRANSCRIPTION	0.844015	1	0.289685	0.738159	poly I:C
REACTOME_VISUAL_PHOTOTRANSDUCTION	0.13964	0.337786	-0.252133	-1.18776	poly I:C
REACTOME_MUCOPOLYSACCHARIDOSES	0.466562	0.78059	-0.329555	-0.978632	poly I:C
REACTOME_ANCHORING_FIBRIL_FORMATION	0.110471	0.290734	0.592135	1.34577	poly I:C
REACTOME_PI3K_AKT_SIGNALING_IN_CANCER	0.894215	1	0.26746	0.73884	poly I:C
REACTOME_CONSTITUTIVE_SIGNALING_BY_ABERRANT_PI3K_IN_CANCER	0.920708	1	0.250456	0.662897	poly I:C
REACTOME_CROSSLINKING_OF_COLLAGEN_FIBRILS	0.900945	1	0.276236	0.635947	poly I:C
REACTOME_CONDENSATION_OF_PROPHASE_CHROMOSOMES	0.05	0.171311	-0.49526	-1.55048	poly I:C
REACTOME_SIGNALING_BY_TYPE_1_INSULIN_LIKE_GROWTH_FACTOR_1_RECEPTOR_IGF1R_	0.275809	0.553206	-0.271341	-1.10848	poly I:C
REACTOME_SELENOAMINO_ACID_METABOLISM	0.0384615	0.143544	-0.499434	-2.60634	poly I:C
REACTOME_DAP12_SIGNALING	0.794224	1	-0.221538	-0.798121	poly I:C
REACTOME_ACTIVATION_OF_GENE_EXPRESSION_BY_SREBF_SREBP_	0.983725	1	0.196163	0.517315	poly I:C
REACTOME_THE_CANONICAL_RETINOID_CYCLE_IN_RODS_TWILIGHT_VISION_	0.661205	0.950426	0.389457	0.871002	poly I:C
REACTOME_FC_EPSILON_RECEPTOR_FCERI_SIGNALING	0.1	0.267949	-0.236521	-1.26396	poly I:C
REACTOME_MASTL_FACILITATES_MITOTIC_PROGRESSION	0.0748166	0.220857	-0.518224	-1.48204	poly I:C
REACTOME_SEPARATION_OF_SISTER_CHROMATIDS	0.5	0.803846	-0.413346	-2.63185	poly I:C
REACTOME_ESTABLISHMENT_OF_SISTER_CHROMATID_COHESION	0.515674	0.820212	-0.315815	-0.937829	poly I:C
REACTOME_COHESIN_LOADING_ONTO_CHROMATIN	0.33154	0.632184	-0.378687	-1.08299	poly I:C
REACTOME_RESOLUTION_OF_SISTER_CHROMATID_COHESION	0.0434783	0.155068	-0.431733	-2.37484	poly I:C
REACTOME_CONDENSATION_OF_PROMETAPHASE_CHROMOSOMES	0.00261233	0.0401454	-0.702342	-2.08564	poly I:C
REACTOME_THE_PHOTOTRANSDUCTION_CASCADE	0.0473644	0.166093	-0.434767	-1.50035	poly I:C
REACTOME_MITOTIC_METAPHASE_AND_ANAPHASE	0.5	0.803846	-0.409763	-2.24984	poly I:C
REACTOME_OXIDATIVE_STRESS_INDUCED_SENESCENCE	0.335231	0.634632	0.400883	1.09665	poly I:C
REACTOME_SENESCENCE_ASSOCIATED_SECRETORY_PHENOTYPE_SASP_	0.042428	0.154403	0.512812	1.37127	poly I:C
REACTOME_CELLULAR_SENESCENCE	0.380332	0.686438	0.371659	1.05518	poly I:C
REACTOME_FORMATION_OF_SENESCENCE_ASSOCIATED_HETEROCHROMATIN_FOCI_SAHF_	0.905956	1	-0.224817	-0.667606	poly I:C
REACTOME_ONCOGENE_INDUCED_SENESCENCE	0.981289	1	0.197012	0.503957	poly I:C
REACTOME_DNA_DAMAGE_TELOMERE_STRESS_INDUCED_SENESCENCE	0.979695	1	-0.162268	-0.633773	poly I:C
REACTOME_REGULATION_OF_PLK1_ACTIVITY_AT_G2_M_TRANSITION	0.0181818	0.0908893	-0.362683	-1.81817	poly I:C
REACTOME_SIGNALING_BY_LEPTIN	0.376649	0.683331	0.519091	1.09658	poly I:C
REACTOME_SIGNALING_BY_NOTCH1_PEST_DOMAIN_MUTANTS_IN_CANCER	0.988347	1	0.191568	0.520001	poly I:C
REACTOME_CASPASE_MEDIATED_CLEAVAGE_OF_CYTOSKELETAL_PROTEINS	0.961543	1	0.243635	0.536638	poly I:C
REACTOME_INSULIN_PROCESSING	0.664835	0.951108	0.356981	0.884376	poly I:C
REACTOME_STIMULI_SENSING_CHANNELS	0.955433	1	0.232549	0.63559	poly I:C
REACTOME_EPH_EPHRIN_SIGNALING	0.015873	0.090641	-0.299667	-1.49164	poly I:C
REACTOME_SIGNALING_BY_NOTCH1_HD_DOMAIN_MUTANTS_IN_CANCER	0.854268	1	-0.228853	-0.716458	poly I:C
REACTOME_ROLE_OF_LAT2_NTAL_LAB_ON_CALCIUM_MOBILIZATION	0.175	0.391595	-0.403002	-1.26165	poly I:C
REACTOME_FCERI_MEDIATED_MAPK_ACTIVATION	0.436512	0.751491	0.419026	1.04733	poly I:C
REACTOME_FCERI_MEDIATED_CA_2_MOBILIZATION	0.0562685	0.183979	-0.382395	-1.42137	poly I:C
REACTOME_FCERI_MEDIATED_NF_KB_ACTIVATION	0.0190476	0.0925803	-0.292782	-1.45483	poly I:C
REACTOME_NOTCH2_ACTIVATION_AND_TRANSMISSION_OF_SIGNAL_TO_THE_NUCLEUS	0.449785	0.764569	-0.281121	-0.99893	poly I:C
REACTOME_PEPTIDE_HORMONE_METABOLISM	0.762047	1	0.311966	0.837096	poly I:C
REACTOME_NUCLEAR_ENVELOPE_BREAKDOWN	0.00840336	0.0614092	-0.351225	-1.63353	poly I:C
REACTOME_SUMOYLATION	1	1	-0.120094	-0.730823	poly I:C
REACTOME_INITIATION_OF_NUCLEAR_ENVELOPE_NE_REFORMATION	0.00257511	0.0401454	-0.54393	-1.93279	poly I:C
REACTOME_NUCLEAR_ENVELOPE_NE_REASSEMBLY	0.00813008	0.0611218	-0.427366	-2.0864	poly I:C
REACTOME_LAMININ_INTERACTIONS	0.962774	1	0.220954	0.555129	poly I:C
REACTOME_SYNDECAN_INTERACTIONS	0.560327	0.859826	0.384409	0.960807	poly I:C
REACTOME_NON_INTEGRIN_MEMBRANE_ECM_INTERACTIONS	0.611494	0.907686	0.349705	0.940914	poly I:C
REACTOME_ECM_PROTEOGLYCANS	0.503519	0.807411	0.377618	1.00474	poly I:C
REACTOME_SCAVENGING_BY_CLASS_A_RECEPTORS	0.355787	0.663338	0.526089	1.11137	poly I:C
REACTOME_SUMOYLATION_OF_DNA_DAMAGE_RESPONSE_AND_REPAIR_PROTEINS	0.318681	0.616707	-0.215418	-1.08166	poly I:C
REACTOME_REGULATION_OF_INNATE_IMMUNE_RESPONSES_TO_CYTOSOLIC_DNA	0.885015	1	0.302912	0.653338	poly I:C
REACTOME_HDACS_DEACETYLATE_HISTONES	0.207178	0.447655	-0.280522	-1.1622	poly I:C
REACTOME_PKMTS_METHYLATE_HISTONE_LYSINES	0.68215	0.969859	0.337396	0.891466	poly I:C
REACTOME_HDMS_DEMETHYLATE_HISTONES	0.457503	0.77361	0.41985	1.03313	poly I:C
REACTOME_HATS_ACETYLATE_HISTONES	0.998993	1	0.157664	0.438677	poly I:C
REACTOME_RMTS_METHYLATE_HISTONE_ARGININES	0.345695	0.652079	-0.267242	-1.05515	poly I:C
REACTOME_PROCESSING_AND_ACTIVATION_OF_SUMO	0.00537897	0.0530286	-0.706497	-2.02048	poly I:C
REACTOME_GLYCOGEN_STORAGE_DISEASES	0.0272969	0.113647	-0.5076	-1.6326	poly I:C
REACTOME_SUMOYLATION_OF_TRANSCRIPTION_FACTORS	0.980151	1	0.21197	0.501862	poly I:C
REACTOME_SUMOYLATION_OF_UBIQUITINYLATION_PROTEINS	0.899358	1	-0.178715	-0.766869	poly I:C
REACTOME_WNT_LIGAND_BIOGENESIS_AND_TRAFFICKING	0.00978337	0.0672607	-0.560304	-1.85263	poly I:C
REACTOME_CHROMATIN_MODIFYING_ENZYMES	0.9994	1	0.194351	0.559518	poly I:C
REACTOME_TRP_CHANNELS	0.488353	0.803846	0.442074	1.00472	poly I:C
REACTOME_DEFECTS_IN_COBALAMIN_B12_METABOLISM	0.987055	1	0.220161	0.465091	poly I:C
REACTOME_DEFECTS_IN_VITAMIN_AND_COFACTOR_METABOLISM	0.360032	0.665285	-0.298	-1.04703	poly I:C
REACTOME_DETOXIFICATION_OF_REACTIVE_OXYGEN_SPECIES	0.00126904	0.0371002	-0.496694	-1.93995	poly I:C
REACTOME_NUCLEAR_PORE_COMPLEX_NPC_DISASSEMBLY	0.0145191	0.0889513	-0.372013	-1.57441	poly I:C
REACTOME_GLYCOGEN_SYNTHESIS	0.0202655	0.0945424	-0.513462	-1.69774	poly I:C
REACTOME_REGULATION_BY_C_FLIP	0.150559	0.35992	0.61692	1.30325	poly I:C
REACTOME_REGULATION_OF_HSF1_MEDIATED_HEAT_SHOCK_RESPONSE	0.0240964	0.104599	-0.327119	-1.62573	poly I:C
REACTOME_HSP90_CHAPERONE_CYCLE_FOR_STEROID_HORMONE_RECEPTORS_SHR_	0.00282486	0.0407206	-0.516811	-2.2953	poly I:C
REACTOME_HSF1_ACTIVATION	0.00126904	0.0371002	-0.591454	-2.31006	poly I:C
REACTOME_CELLULAR_RESPONSE_TO_HEAT_STRESS	0.0196078	0.0944249	-0.295403	-1.52285	poly I:C
REACTOME_ATTENUATION_PHASE	0.00110497	0.0371002	-0.533256	-2.02415	poly I:C
REACTOME_HSF1_DEPENDENT_TRANSACTIVATION	0.0618729	0.191293	-0.315154	-1.32774	poly I:C
REACTOME_NOTCH_HLH_TRANSCRIPTION_PATHWAY	0.96066	1	-0.172586	-0.674075	poly I:C
REACTOME_METABOLISM_OF_POLYAMINES	0.0336538	0.131716	-0.281403	-1.34218	poly I:C
REACTOME_AMINO_ACID_TRANSPORT_ACROSS_THE_PLASMA_MEMBRANE	0.151284	0.35992	-0.339199	-1.24598	poly I:C
REACTOME_INTEGRIN_SIGNALING	0.871636	1	-0.203147	-0.762286	poly I:C
REACTOME_GRB2_SOS_PROVIDES_LINKAGE_TO_MAPK_SIGNALING_FOR_INTEGRINS_	0.111585	0.290734	-0.436715	-1.3672	poly I:C
REACTOME_DISEASES_ASSOCIATED_WITH_GLYCOSAMINOGLYCAN_METABOLISM	0.0253807	0.107266	-0.380411	-1.48578	poly I:C
REACTOME_DEFECTIVE_B4GALT7_CAUSES_EDS_PROGEROID_TYPE	0.840828	1	0.314328	0.702978	poly I:C
REACTOME_DEFECTIVE_EXT2_CAUSES_EXOSTOSES_2	0.150606	0.35992	-0.428157	-1.29994	poly I:C
REACTOME_TRANSCRIPTIONAL_REGULATION_BY_TP53	NA	NA	-0.128958	NA	poly I:C
REACTOME_P130CAS_LINKAGE_TO_MAPK_SIGNALING_FOR_INTEGRINS	0.417073	0.728832	-0.323965	-1.01422	poly I:C
REACTOME_SIGNALING_BY_GPCR	0.835616	1	0.311873	0.909133	poly I:C
REACTOME_CLASS_A_1_RHODOPSIN_LIKE_RECEPTORS_	0.000602168	0.0371002	0.540391	1.51855	poly I:C
REACTOME_CLASS_B_2_SECRETIN_FAMILY_RECEPTORS_	0.829736	1	-0.189501	-0.831684	poly I:C
REACTOME_NETRIN_1_SIGNALING	0.127042	0.316092	-0.291463	-1.23351	poly I:C
REACTOME_NEPHRIN_FAMILY_INTERACTIONS	0.206009	0.446637	-0.333643	-1.18556	poly I:C
REACTOME_SEMAPHORIN_INTERACTIONS	0.948484	1	0.23081	0.623783	poly I:C
REACTOME_L1CAM_INTERACTIONS	0.0181818	0.0908893	-0.333606	-1.71085	poly I:C
REACTOME_NCAM_SIGNALING_FOR_NEURITE_OUT_GROWTH	0.988961	1	0.188929	0.499188	poly I:C
REACTOME_PEPTIDE_LIGAND_BINDING_RECEPTORS	0.000203832	0.019364	0.616	1.67904	poly I:C
REACTOME_AMINE_LIGAND_BINDING_RECEPTORS	0.397388	0.706242	0.491335	1.08223	poly I:C
REACTOME_SIGNALING_BY_ROBO_RECEPTORS	0.5	0.803846	-0.379379	-1.86852	poly I:C
REACTOME_DEACTIVATION_OF_THE_BETA_CATENIN_TRANSACTIVATING_COMPLEX	0.959669	1	0.221299	0.580848	poly I:C
REACTOME_DISEASES_ASSOCIATED_WITH_N_GLYCOSYLATION_OF_PROTEINS	0.13369	0.327948	-0.373345	-1.28839	poly I:C
REACTOME_DISEASES_OF_GLYCOSYLATION	0.0425532	0.154403	-0.261332	-1.35065	poly I:C
REACTOME_TRNA_AMINOACYLATION	0.356108	0.663338	-0.280489	-1.0525	poly I:C
REACTOME_MITOCHONDRIAL_TRNA_AMINOACYLATION	0.279603	0.556543	-0.325461	-1.12314	poly I:C
REACTOME_CHEMOKINE_RECEPTORS_BIND_CHEMOKINES	0.000115035	0.0136601	0.888199	2.08419	poly I:C
REACTOME_RECRUITMENT_OF_MITOTIC_CENTROSOME_PROTEINS_AND_COMPLEXES	0.030303	0.123217	-0.27979	-1.38455	poly I:C
REACTOME_RECRUITMENT_OF_NUMA_TO_MITOTIC_CENTROSOMES	0.0181818	0.0908893	-0.296217	-1.46922	poly I:C
REACTOME_ENERGY_DEPENDENT_REGULATION_OF_MTOR_BY_LKB1_AMPK	0.833113	1	-0.202786	-0.800658	poly I:C
REACTOME_ATF4_ACTIVATES_GENES_IN_RESPONSE_TO_ENDOPLASMIC_RETICULUM_STRESS	0.0235511	0.104598	0.588578	1.47876	poly I:C
REACTOME_ATF6_ATF6_ALPHA_ACTIVATES_CHAPERONES	0.504535	0.807411	0.453447	0.998778	poly I:C
REACTOME_PERK_REGULATES_GENE_EXPRESSION	0.107147	0.283464	0.50968	1.30928	poly I:C
REACTOME_IRE1ALPHA_ACTIVATES_CHAPERONES	0.00952381	0.0659098	-0.34696	-1.57148	poly I:C
REACTOME_UNFOLDED_PROTEIN_RESPONSE_UPR_	0.938882	1	0.250541	0.700958	poly I:C
REACTOME_ATF6_ATF6_ALPHA_ACTIVATES_CHAPERONE_GENES	0.320347	0.617919	0.538354	1.13728	poly I:C
REACTOME_TRANSCRIPTIONAL_REGULATION_OF_WHITE_ADIPOCYTE_DIFFERENTIATION	0.265866	0.538431	0.408089	1.13202	poly I:C
REACTOME_REGULATION_OF_INSULIN_LIKE_GROWTH_FACTOR_IGF_TRANSPORT_AND_UPTAKE_BY_INSULIN_LIKE_GROWTH_FACTOR_BINDING_PROTEINS_IGFBPS_	0.015625	0.0902106	-0.309468	-1.52811	poly I:C
REACTOME_GLUCAGON_LIKE_PEPTIDE_1_GLP1_REGULATES_INSULIN_SECRETION	0.0013245	0.0371002	-0.499935	-1.97389	poly I:C
REACTOME_OLFACTORY_SIGNALING_PATHWAY	0.0130617	0.0817331	-0.621937	-1.84688	poly I:C
REACTOME_SYNTHESIS_SECRETION_AND_INACTIVATION_OF_GLUCAGON_LIKE_PEPTIDE_1_GLP_1_	0.391229	0.697858	-0.341068	-1.03553	poly I:C
REACTOME_TRANSPORT_OF_SMALL_MOLECULES	NA	NA	-0.262988	NA	poly I:C
REACTOME_ABC_FAMILY_PROTEINS_MEDIATED_TRANSPORT	0.0181818	0.0908893	-0.364723	-1.809	poly I:C
REACTOME_NUCLEAR_RECEPTOR_TRANSCRIPTION_PATHWAY	0.0170798	0.0908893	0.549869	1.45286	poly I:C
REACTOME_BETA_CATENIN_INDEPENDENT_WNT_SIGNALING	0.0555556	0.183141	-0.305507	-1.65339	poly I:C
REACTOME_COSTIMULATION_BY_THE_CD28_FAMILY	0.860824	1	0.279948	0.738269	poly I:C
REACTOME_RECEPTOR_TYPE_TYROSINE_PROTEIN_PHOSPHATASES	0.93784	1	0.262625	0.578467	poly I:C
REACTOME_CD28_CO_STIMULATION	0.930464	1	0.246932	0.622988	poly I:C
REACTOME_CD28_DEPENDENT_PI3K_AKT_SIGNALING	0.824892	1	0.309657	0.733146	poly I:C
REACTOME_CTLA4_INHIBITORY_SIGNALING	0.00687548	0.0593791	-0.547453	-1.88922	poly I:C
REACTOME_GLYOXYLATE_METABOLISM_AND_GLYCINE_DEGRADATION	0.00207039	0.0384899	-0.5188	-1.94674	poly I:C
REACTOME_SUMOYLATION_OF_TRANSCRIPTION_COFACTORS	0.8675	1	-0.183821	-0.808056	poly I:C
REACTOME_COOPERATION_OF_PREFOLDIN_AND_TRIC_CCT_IN_ACTIN_AND_TUBULIN_FOLDING	0.050786	0.17231	-0.367355	-1.42332	poly I:C
REACTOME_FORMATION_OF_TUBULIN_FOLDING_INTERMEDIATES_BY_CCT_TRIC	0.032618	0.129113	-0.448205	-1.59264	poly I:C
REACTOME_POST_CHAPERONIN_TUBULIN_FOLDING_PATHWAY	0.872479	1	0.291068	0.676936	poly I:C
REACTOME_FOLDING_OF_ACTIN_BY_CCT_TRIC	0.00293399	0.0407206	-0.733363	-2.09731	poly I:C
REACTOME_ASSOCIATION_OF_TRIC_CCT_WITH_TARGET_PROTEINS_DURING_BIOSYNTHESIS	0.877944	1	-0.183687	-0.788207	poly I:C
REACTOME_STRIATED_MUSCLE_CONTRACTION	0.829059	1	0.31547	0.71698	poly I:C
REACTOME_DISEASES_ASSOCIATED_WITH_O_GLYCOSYLATION_OF_PROTEINS	0.842736	1	0.288272	0.745063	poly I:C
REACTOME_PEROXISOMAL_LIPID_METABOLISM	0.094959	0.259177	-0.346289	-1.32408	poly I:C
REACTOME_SIGNAL_REGULATORY_PROTEIN_FAMILY_INTERACTIONS	0.706112	0.993119	-0.282471	-0.807824	poly I:C
REACTOME_PROTEIN_FOLDING	0.0952381	0.259177	-0.243429	-1.2117	poly I:C
REACTOME_NITRIC_OXIDE_STIMULATES_GUANYLATE_CYCLASE	0.283622	0.561335	-0.349121	-1.12288	poly I:C
REACTOME_ADP_SIGNALLING_THROUGH_P2Y_PURINOCEPTOR_12	0.025	0.106633	-0.535898	-1.67771	poly I:C
REACTOME_G_BETA_GAMMA_SIGNALLING_THROUGH_PI3KGAMMA	0.011181	0.0734851	-0.535979	-1.7722	poly I:C
REACTOME_RAP1_SIGNALLING	0.15176	0.35992	-0.427613	-1.29829	poly I:C
REACTOME_SIGNAL_AMPLIFICATION	0.0218839	0.100301	-0.435402	-1.59937	poly I:C
REACTOME_PROSTACYCLIN_SIGNALLING_THROUGH_PROSTACYCLIN_RECEPTOR	0.0637409	0.194764	-0.51023	-1.51516	poly I:C
REACTOME_EPHB_MEDIATED_FORWARD_SIGNALING	0.0241228	0.104599	-0.33623	-1.45306	poly I:C
REACTOME_EPHA_MEDIATED_GROWTH_CONE_COLLAPSE	0.464803	0.780407	-0.262488	-0.984957	poly I:C
REACTOME_EPHRIN_SIGNALING	0.636029	0.930883	0.381129	0.894331	poly I:C
REACTOME_EPH_EPHRIN_MEDIATED_REPULSION_OF_CELLS	0.965973	1	0.220297	0.583072	poly I:C
REACTOME_MUSCLE_CONTRACTION	0.960786	1	0.240016	0.67589	poly I:C
REACTOME_G_PROTEIN_BETA_GAMMA_SIGNALLING	0.00257511	0.0401454	-0.539307	-1.91637	poly I:C
REACTOME_TRAFFICKING_OF_AMPA_RECEPTORS	0.920651	1	0.253269	0.623224	poly I:C
REACTOME_SEMA3A_PAK_DEPENDENT_AXON_REPULSION	0.955898	1	0.240085	0.552721	poly I:C
REACTOME_SEMA3A_PLEXIN_REPULSION_SIGNALING_BY_INHIBITING_INTEGRIN_ADHESION	0.587539	0.894585	0.416401	0.93126	poly I:C
REACTOME_CRMPS_IN_SEMA3A_SIGNALING	0.448637	0.764569	-0.298608	-0.987337	poly I:C
REACTOME_ADRENALINE_NORADRENALINE_INHIBITS_INSULIN_SECRETION	0.149676	0.359567	-0.362113	-1.27229	poly I:C
REACTOME_REGULATION_OF_LIPID_METABOLISM_BY_PPARALPHA	0.983059	1	0.217875	0.614836	poly I:C
REACTOME_CIRCADIAN_CLOCK	0.768514	1	0.308299	0.847559	poly I:C
REACTOME_INCRETIN_SYNTHESIS_SECRETION_AND_INACTIVATION	0.517121	0.821263	-0.285591	-0.944295	poly I:C
REACTOME_SYNTHESIS_SECRETION_AND_INACTIVATION_OF_GLUCOSE_DEPENDENT_INSULINOTROPIC_POLYPEPTIDE_GIP_	0.691745	0.978442	-0.275947	-0.81944	poly I:C
REACTOME_SEMA4D_IN_SEMAPHORIN_SIGNALING	0.894649	1	0.267954	0.654966	poly I:C
REACTOME_SIALIC_ACID_METABOLISM	0.201641	0.438077	-0.309203	-1.18228	poly I:C
REACTOME_SUMOYLATION_OF_SUMOYLATION_PROTEINS	0.124126	0.313249	-0.294217	-1.24373	poly I:C
REACTOME_CA2_PATHWAY	0.357798	0.664339	-0.230483	-1.03907	poly I:C
REACTOME_PCP_CE_PATHWAY	0.0172414	0.0908893	-0.325034	-1.63353	poly I:C
REACTOME_SUMOYLATION_OF_INTRACELLULAR_RECEPTORS	0.998474	1	0.15734	0.393261	poly I:C
REACTOME_G_ALPHA_Q_SIGNALLING_EVENTS	0.166667	0.376984	-0.21647	-1.1258	poly I:C
REACTOME_G_ALPHA_12_13_SIGNALLING_EVENTS	0.0229885	0.102662	-0.291451	-1.45142	poly I:C
REACTOME_SEMA4D_INDUCED_CELL_MIGRATION_AND_GROWTH_CONE_COLLAPSE	0.797855	1	0.320485	0.758782	poly I:C
REACTOME_OTHER_SEMAPHORIN_INTERACTIONS	0.603117	0.901868	0.436429	0.92196	poly I:C
REACTOME_TRAFFICKING_OF_GLUR2_CONTAINING_AMPA_RECEPTORS	0.406232	0.717082	-0.336928	-1.02296	poly I:C
REACTOME_PLATELET_HOMEOSTASIS	0.0192308	0.0930377	-0.315859	-1.50652	poly I:C
REACTOME_PLATELET_CALCIUM_HOMEOSTASIS	0.441275	0.757195	0.44377	1.04132	poly I:C
REACTOME_CGMP_EFFECTS	0.467607	0.78059	-0.329133	-0.977379	poly I:C
REACTOME_G_ALPHA_S_SIGNALLING_EVENTS	0.0169492	0.0908893	-0.313594	-1.54827	poly I:C
REACTOME_ADP_SIGNALLING_THROUGH_P2Y_PURINOCEPTOR_1	0.056686	0.184539	-0.450307	-1.52079	poly I:C
REACTOME_G_ALPHA_I_SIGNALLING_EVENTS	0.0727	0.215828	0.41223	1.18565	poly I:C
REACTOME_G_ALPHA_Z_SIGNALLING_EVENTS	0.151713	0.35992	-0.2915	-1.20768	poly I:C
REACTOME_DCC_MEDIATED_ATTRACTIVE_SIGNALING	0.0940439	0.258621	-0.477397	-1.41766	poly I:C
REACTOME_ADHERENS_JUNCTIONS_INTERACTIONS	0.0029615	0.0407206	-0.485744	-1.80553	poly I:C
REACTOME_NCAM1_INTERACTIONS	0.865649	1	0.282541	0.695253	poly I:C
REACTOME_TIGHT_JUNCTION_INTERACTIONS	0.708989	0.994889	0.353809	0.837679	poly I:C
REACTOME_GLUCAGON_TYPE_LIGAND_RECEPTORS	0.023968	0.104599	-0.521343	-1.6768	poly I:C
REACTOME_CELL_CELL_JUNCTION_ORGANIZATION	0.1375	0.334936	-0.275244	-1.20994	poly I:C
REACTOME_REGULATION_OF_INSULIN_SECRETION	0.058296	0.185165	-0.272762	-1.26986	poly I:C
REACTOME_TRANSPORT_OF_BILE_SALTS_AND_ORGANIC_ACIDS_METAL_IONS_AND_AMINE_COMPOUNDS	0.515	0.820212	-0.221762	-0.974838	poly I:C
REACTOME_TRANSPORT_OF_INORGANIC_CATIONS_ANIONS_AND_AMINO_ACIDS_OLIGOPEPTIDES	0.872893	1	0.275503	0.754917	poly I:C
REACTOME_TRANSPORT_OF_VITAMINS_NUCLEOSIDES_AND_RELATED_MOLECULES	0.0384615	0.143544	-0.334703	-1.4101	poly I:C
REACTOME_SLC_MEDIATED_TRANSMEMBRANE_TRANSPORT	0.998499	1	0.182691	0.521573	poly I:C
REACTOME_METAL_ION_SLC_TRANSPORTERS	0.00485437	0.0517634	-0.557815	-1.9599	poly I:C
REACTOME_ERCC6_CSB_AND_EHMT2_G9A_POSITIVELY_REGULATE_RRNA_EXPRESSION	0.132267	0.32676	-0.389295	-1.31474	poly I:C
REACTOME_SPHINGOLIPID_METABOLISM	0.0240964	0.104599	-0.295921	-1.47068	poly I:C
REACTOME_ACTIVATION_OF_RAC1	0.820104	1	0.334752	0.722012	poly I:C
REACTOME_THROMBOXANE_SIGNALLING_THROUGH_TP_RECEPTOR	0.0153129	0.0893966	-0.547398	-1.7606	poly I:C
REACTOME_DEADENYLATION_DEPENDENT_MRNA_DECAY	0.995516	1	-0.135549	-0.63106	poly I:C
REACTOME_DEADENYLATION_OF_MRNA	0.989486	1	0.193932	0.477212	poly I:C
REACTOME_MRNA_DECAY_BY_3_TO_5_EXORIBONUCLEASE	0.268895	0.542463	-0.337133	-1.13858	poly I:C
REACTOME_MRNA_DECAY_BY_5_TO_3_EXORIBONUCLEASE	0.786285	1	-0.239011	-0.768731	poly I:C
REACTOME_VASOPRESSIN_REGULATES_RENAL_WATER_HOMEOSTASIS_VIA_AQUAPORINS	0.0013245	0.0371002	-0.480737	-1.89809	poly I:C
REACTOME_PLATELET_SENSITIZATION_BY_LDL	0.0226365	0.102662	-0.526332	-1.69285	poly I:C
REACTOME_LYSOSOME_VESICLE_BIOGENESIS	0.00308166	0.0412864	-0.421946	-1.72373	poly I:C
REACTOME_GOLGI_ASSOCIATED_VESICLE_BIOGENESIS	0.0044843	0.0509359	-0.396636	-1.84657	poly I:C
REACTOME_ZINC_TRANSPORTERS	0.0369302	0.141882	-0.535243	-1.62507	poly I:C
REACTOME_RECYCLING_PATHWAY_OF_L1	0.00214133	0.0384899	-0.473927	-2.03363	poly I:C
REACTOME_UNBLOCKING_OF_NMDA_RECEPTORS_GLUTAMATE_BINDING_AND_ACTIVATION	0.0864675	0.242899	0.631417	1.39078	poly I:C
REACTOME_DEPOLYMERISATION_OF_THE_NUCLEAR_LAMINA	0.232006	0.486839	-0.35424	-1.17128	poly I:C
REACTOME_CREB1_PHOSPHORYLATION_THROUGH_THE_ACTIVATION_OF_ADENYLATE_CYCLASE	0.0102689	0.0684671	-0.660117	-1.88784	poly I:C
REACTOME_CREB1_PHOSPHORYLATION_THROUGH_NMDA_RECEPTOR_MEDIATED_ACTIVATION_OF_RAS_SIGNALING	0.984285	1	0.201379	0.495536	poly I:C
REACTOME_ACTIVATION_OF_NMDA_RECEPTORS_AND_POSTSYNAPTIC_EVENTS	0.0629921	0.193548	-0.257498	-1.25114	poly I:C
REACTOME_RAS_ACTIVATION_UPON_CA2_INFLUX_THROUGH_NMDA_RECEPTOR	0.60658	0.902958	0.39794	0.916132	poly I:C
REACTOME_INTERACTION_BETWEEN_L1_AND_ANKYRINS	0.906131	1	0.271483	0.637043	poly I:C
REACTOME_SIGNAL_TRANSDUCTION_BY_L1	0.016309	0.0908893	-0.479755	-1.70475	poly I:C
REACTOME_SMOOTH_MUSCLE_CONTRACTION	0.0013245	0.0371002	-0.518722	-2.04806	poly I:C
REACTOME_AQUAPORIN_MEDIATED_TRANSPORT	0.00291121	0.0407206	-0.456608	-1.84532	poly I:C
REACTOME_TAK1_ACTIVATES_NFKB_BY_PHOSPHORYLATION_AND_ACTIVATION_OF_IKKS_COMPLEX	0.549164	0.851449	0.385571	0.968717	poly I:C
REACTOME_BIOSYNTHESIS_OF_THE_N_GLYCAN_PRECURSOR_DOLICHOL_LIPID_LINKED_OLIGOSACCHARIDE_LLO_AND_TRANSFER_TO_A_NASCENT_PROTEIN	0.008	0.0611218	-0.306115	-1.51342	poly I:C
REACTOME_ASPARAGINE_N_LINKED_GLYCOSYLATION	NA	NA	-0.399587	NA	poly I:C
REACTOME_SYNTHESIS_OF_SUBSTRATES_IN_N_GLYCAN_BIOSYTHESIS	0.0179372	0.0908893	-0.32618	-1.51856	poly I:C
REACTOME_CELL_EXTRACELLULAR_MATRIX_INTERACTIONS	0.00218023	0.0384899	-0.616804	-2.08309	poly I:C
REACTOME_INTERLEUKIN_1_FAMILY_SIGNALING	0.982767	1	0.221018	0.625259	poly I:C
REACTOME_CELL_JUNCTION_ORGANIZATION	0.00763359	0.0608939	-0.335614	-1.63887	poly I:C
REACTOME_INTERLEUKIN_12_FAMILY_SIGNALING	0.0382353	0.143544	-0.301172	-1.35146	poly I:C
REACTOME_INTERLEUKIN_17_SIGNALING	0.867616	1	0.277693	0.759655	poly I:C
REACTOME_SIGNALING_BY_INTERLEUKINS	0.00159984	0.0378829	0.442967	1.28884	poly I:C
REACTOME_OTHER_INTERLEUKIN_SIGNALING	0.105031	0.278573	0.579807	1.34846	poly I:C
REACTOME_MAPK_TARGETS_NUCLEAR_EVENTS_MEDIATED_BY_MAP_KINASES	0.400322	0.709045	0.420677	1.07195	poly I:C
REACTOME_ACTIVATED_TAK1_MEDIATES_P38_MAPK_ACTIVATION	0.933397	1	-0.185691	-0.682099	poly I:C
REACTOME_JNK_C_JUN_KINASES_PHOSPHORYLATION_AND_ACTIVATION_MEDIATED_BY_ACTIVATED_HUMAN_TAK1	0.898134	1	0.269187	0.648206	poly I:C
REACTOME_ACTIVATION_OF_THE_AP_1_FAMILY_OF_TRANSCRIPTION_FACTORS	0.0618323	0.191293	0.676141	1.42835	poly I:C
REACTOME_BUTYRATE_RESPONSE_FACTOR_1_BRF1_BINDS_AND_DESTABILIZES_MRNA	0.818182	1	-0.222907	-0.769236	poly I:C
REACTOME_AUF1_HNRNP_D0_BINDS_AND_DESTABILIZES_MRNA	0.00420168	0.0504685	-0.43016	-2.00066	poly I:C
REACTOME_TRISTETRAPROLIN_TTP_ZFP36_BINDS_AND_DESTABILIZES_MRNA	0.640745	0.932358	0.379442	0.890373	poly I:C
REACTOME_REGULATION_OF_MRNA_STABILITY_BY_PROTEINS_THAT_BIND_AU_RICH_ELEMENTS	0.0169492	0.0908893	-0.299171	-1.50222	poly I:C
REACTOME_KSRP_KHSRP_BINDS_AND_DESTABILIZES_MRNA	0.278075	0.554558	-0.32607	-1.12524	poly I:C
REACTOME_ACTIVATION_OF_KAINATE_RECEPTORS_UPON_GLUTAMATE_BINDING	0.0873786	0.243959	-0.393261	-1.38173	poly I:C
REACTOME_INTERLEUKIN_2_FAMILY_SIGNALING	0.545042	0.84797	0.385151	0.971702	poly I:C
REACTOME_TRANSCRIPTIONAL_REGULATION_OF_PLURIPOTENT_STEM_CELLS	0.120306	0.308136	0.548652	1.32116	poly I:C
REACTOME_MITOTIC_G2_G2_M_PHASES	0.5	0.803846	-0.340115	-1.69509	poly I:C
REACTOME_MITOTIC_G1_PHASE_AND_G1_S_TRANSITION	0.1	0.267949	-0.329744	-1.90857	poly I:C
REACTOME_SUMOYLATION_OF_CHROMATIN_ORGANIZATION_PROTEINS	0.139423	0.337786	-0.244628	-1.16678	poly I:C
REACTOME_THROMBIN_SIGNALLING_THROUGH_PROTEINASE_ACTIVATED_RECEPTORS_PARS_	0.000987167	0.0371002	-0.619971	-2.30445	poly I:C
REACTOME_SUMOYLATION_OF_RNA_BINDING_PROTEINS	0.0825688	0.235107	-0.281739	-1.27015	poly I:C
REACTOME_ASYMMETRIC_LOCALIZATION_OF_PCP_PROTEINS	0.0402299	0.148029	-0.270209	-1.34564	poly I:C
REACTOME_SUMOYLATION_OF_DNA_REPLICATION_PROTEINS	0.00294118	0.0407206	-0.428144	-1.92123	poly I:C
REACTOME_DEGRADATION_OF_AXIN	0.00420168	0.0504685	-0.388338	-1.80614	poly I:C
REACTOME_DEGRADATION_OF_DVL	0.0044843	0.0509359	-0.402909	-1.87577	poly I:C
REACTOME_DISASSEMBLY_OF_THE_DESTRUCTION_COMPLEX_AND_RECRUITMENT_OF_AXIN_TO_THE_MEMBRANE	0.270305	0.544255	-0.288808	-1.12801	poly I:C
REACTOME_REGULATION_OF_FZD_BY_UBIQUITINATION	0.850568	1	0.301734	0.701743	poly I:C
REACTOME_REPRESSION_OF_WNT_TARGET_GENES	0.595961	0.898654	0.418743	0.922338	poly I:C
REACTOME_SUMOYLATION_OF_DNA_METHYLATION_PROTEINS	0.606105	0.902958	-0.263963	-0.891463	poly I:C
REACTOME_SUMOYLATION_OF_IMMUNE_RESPONSE_PROTEINS	0.342466	0.647155	0.530243	1.12014	poly I:C
REACTOME_SIGNALING_BY_WNT_IN_CANCER	0.993478	1	0.175649	0.449312	poly I:C
REACTOME_PHOSPHORYLATION_SITE_MUTANTS_OF_CTNNB1_ARE_NOT_TARGETED_TO_THE_PROTEASOME_BY_THE_DESTRUCTION_COMPLEX	0.081761	0.234083	-0.432807	-1.43106	poly I:C
REACTOME_INTERCONVERSION_OF_NUCLEOTIDE_DI_AND_TRIPHOSPHATES	0.0013245	0.0371002	-0.535323	-2.11361	poly I:C
REACTOME_PRESYNAPTIC_FUNCTION_OF_KAINATE_RECEPTORS	0.0478938	0.166276	-0.516185	-1.56721	poly I:C
REACTOME_GPCR_LIGAND_BINDING	0.00480384	0.0517634	0.477782	1.36355	poly I:C
REACTOME_WNT5A_DEPENDENT_INTERNALIZATION_OF_FZD4	0.914118	1	0.272413	0.619123	poly I:C
REACTOME_INTERLEUKIN_3_INTERLEUKIN_5_AND_GM_CSF_SIGNALING	0.710227	0.994889	-0.207341	-0.879919	poly I:C
REACTOME_WNT5A_DEPENDENT_INTERNALIZATION_OF_FZD2_FZD5_AND_ROR2	0.00634737	0.055291	-0.632788	-1.92123	poly I:C
REACTOME_O_LINKED_GLYCOSYLATION	0.023622	0.104598	-0.27933	-1.35722	poly I:C
REACTOME_O_GLYCOSYLATION_OF_TSR_DOMAIN_CONTAINING_PROTEINS	0.794111	1	0.326301	0.758879	poly I:C
REACTOME_MITOPHAGY	0.0913706	0.253269	-0.335595	-1.31074	poly I:C
REACTOME_PINK1_PRKN_MEDIATED_MITOPHAGY	0.0875451	0.243959	-0.377581	-1.36029	poly I:C
REACTOME_UPTAKE_AND_FUNCTION_OF_ANTHRAX_TOXINS	0.155172	0.363577	-0.432627	-1.28471	poly I:C
REACTOME_RIPK1_MEDIATED_REGULATED_NECROSIS	0.303559	0.592933	0.484997	1.14828	poly I:C
REACTOME_VEGFR2_MEDIATED_VASCULAR_PERMEABILITY	0.0713422	0.212658	-0.353608	-1.37006	poly I:C
REACTOME_VEGFR2_MEDIATED_CELL_PROLIFERATION	0.998517	1	0.161988	0.383524	poly I:C
REACTOME_MISCELLANEOUS_TRANSPORT_AND_BINDING_EVENTS	0.000987167	0.0371002	-0.545437	-2.02741	poly I:C
REACTOME_POSITIVE_EPIGENETIC_REGULATION_OF_RRNA_EXPRESSION	0.993884	1	-0.145094	-0.65412	poly I:C
REACTOME_B_WICH_COMPLEX_POSITIVELY_REGULATES_RRNA_EXPRESSION	0.99861	1	0.146873	0.375701	poly I:C
REACTOME_NEGATIVE_EPIGENETIC_REGULATION_OF_RRNA_EXPRESSION	0.998763	1	0.148208	0.396874	poly I:C
REACTOME_MYOGENESIS	0.00951475	0.0659098	-0.463191	-1.70144	poly I:C
REACTOME_DISEASES_OF_IMMUNE_SYSTEM	0.350798	0.655785	0.465138	1.11103	poly I:C
REACTOME_N_GLYCAN_TRIMMING_IN_THE_ER_AND_CALNEXIN_CALRETICULIN_CYCLE	0.00174825	0.0380609	-0.467444	-1.976	poly I:C
REACTOME_UPTAKE_AND_ACTIONS_OF_BACTERIAL_TOXINS	0.741921	1	0.332175	0.817389	poly I:C
REACTOME_CASPASE_ACTIVATION_VIA_EXTRINSIC_APOPTOTIC_SIGNALLING_PATHWAY	0.193833	0.427332	0.509935	1.2372	poly I:C
REACTOME_TNFR1_INDUCED_PROAPOPTOTIC_SIGNALING	0.00861038	0.0624851	0.720488	1.61134	poly I:C
REACTOME_PROGRAMMED_CELL_DEATH	0.166667	0.376984	-0.219692	-1.2521	poly I:C
REACTOME_REGULATION_OF_TNFR1_SIGNALING	0.0986849	0.266475	0.516626	1.32153	poly I:C
REACTOME_TNFR1_INDUCED_NFKAPPAB_SIGNALING_PATHWAY	0.152374	0.360127	0.50111	1.26426	poly I:C
REACTOME_HEDGEHOG_LIGAND_BIOGENESIS	0.005	0.052381	-0.412602	-1.97999	poly I:C
REACTOME_SIGNALING_BY_HEDGEHOG	0.111111	0.290734	-0.281836	-1.47518	poly I:C
REACTOME_MISMATCH_REPAIR	0.0573026	0.184865	-0.456889	-1.51069	poly I:C
REACTOME_SIGNALING_BY_RETINOIC_ACID	0.0785953	0.228145	-0.310026	-1.30613	poly I:C
REACTOME_RA_BIOSYNTHESIS_PATHWAY	0.458421	0.773909	-0.296562	-0.980571	poly I:C
REACTOME_MITOCHONDRIAL_TRANSLATION	0.02	0.0944627	-0.390639	-1.98104	poly I:C
REACTOME_METABOLISM_OF_LIPIDS	NA	NA	-0.223509	NA	poly I:C
REACTOME_CARDIAC_CONDUCTION	0.645772	0.937267	0.33639	0.926044	poly I:C
REACTOME_PHASE_0_RAPID_DEPOLARISATION	0.327187	0.628512	0.468494	1.12814	poly I:C
REACTOME_PHASE_2_PLATEAU_PHASE	0.349882	0.655246	0.491596	1.11727	poly I:C
REACTOME_TRANSCRIPTIONAL_REGULATION_BY_SMALL_RNAS	0.030581	0.123865	-0.300109	-1.35297	poly I:C
REACTOME_ION_HOMEOSTASIS	0.917567	1	0.254833	0.651863	poly I:C
REACTOME_METABOLIC_DISORDERS_OF_BIOLOGICAL_OXIDATION_ENZYMES	0.0456708	0.161288	-0.401822	-1.47602	poly I:C
REACTOME_PIWI_INTERACTING_RNA_PIRNA_BIOGENESIS	0.178541	0.395286	-0.344069	-1.22261	poly I:C
REACTOME_DECTIN_1_MEDIATED_NONCANONICAL_NF_KB_SIGNALING	0.015	0.0889513	-0.326809	-1.56828	poly I:C
REACTOME_CLEC7A_DECTIN_1_INDUCES_NFAT_ACTIVATION	0.0376176	0.143468	-0.551311	-1.63715	poly I:C
REACTOME_CLEC7A_DECTIN_1_SIGNALING	0.283019	0.561204	-0.209908	-1.069	poly I:C
REACTOME_DISEASES_ASSOCIATED_WITH_GLYCOSYLATION_PRECURSOR_BIOSYNTHESIS	0.065534	0.199079	-0.410816	-1.44341	poly I:C
REACTOME_DEGRADATION_OF_GLI1_BY_THE_PROTEASOME	0.00480769	0.0517634	-0.468936	-2.23663	poly I:C
REACTOME_HEDGEHOG_OFF_STATE	0.0322581	0.128174	-0.318719	-1.6837	poly I:C
REACTOME_ACTIVATION_OF_ANTERIOR_HOX_GENES_IN_HINDBRAIN_DEVELOPMENT_DURING_EARLY_EMBRYOGENESIS	0.349868	0.655246	0.400641	1.09128	poly I:C
REACTOME_CILIUM_ASSEMBLY	1	1	-0.138591	-0.746672	poly I:C
REACTOME_ABC_TRANSPORTER_DISORDERS	0.00763359	0.0608939	-0.338113	-1.65108	poly I:C
REACTOME_SLC_TRANSPORTER_DISORDERS	0.8865	1	0.270227	0.741698	poly I:C
REACTOME_DISORDERS_OF_TRANSMEMBRANE_TRANSPORTERS	0.0769231	0.225167	-0.240279	-1.29828	poly I:C
REACTOME_ANCHORING_OF_THE_BASAL_BODY_TO_THE_PLASMA_MEMBRANE	0.489362	0.803846	-0.194161	-1.00348	poly I:C
REACTOME_VXPX_CARGO_TARGETING_TO_CILIUM	0.39725	0.706242	-0.295882	-1.02107	poly I:C
REACTOME_CARGO_TRAFFICKING_TO_THE_PERICILIARY_MEMBRANE	0.638235	0.931503	-0.20374	-0.914249	poly I:C
REACTOME_BBSOME_MEDIATED_CARGO_TARGETING_TO_CILIUM	0.647954	0.939129	-0.243452	-0.894273	poly I:C
REACTOME_INTRAFLAGELLAR_TRANSPORT	0.940303	1	0.237575	0.636183	poly I:C
REACTOME_DECTIN_2_FAMILY	0.254327	0.519086	0.556138	1.19951	poly I:C
REACTOME_C_TYPE_LECTIN_RECEPTORS_CLRS_	0.998297	1	0.17875	0.505683	poly I:C
REACTOME_CD209_DC_SIGN_SIGNALING	0.834142	1	-0.21495	-0.755233	poly I:C
REACTOME_RHO_GTPASES_ACTIVATE_PKNS	0.0014556	0.0371002	-0.604078	-2.4413	poly I:C
REACTOME_RHO_GTPASES_ACTIVATE_CIT	0.039725	0.146688	-0.446818	-1.54194	poly I:C
REACTOME_RHO_GTPASES_ACTIVATE_KTN1	0.887395	1	0.306153	0.646751	poly I:C
REACTOME_RHO_GTPASES_ACTIVATE_IQGAPS	0.00828157	0.0614092	-0.460786	-1.72905	poly I:C
REACTOME_RHO_GTPASES_ACTIVATE_ROCKS	0.0374332	0.143288	-0.451421	-1.55782	poly I:C
REACTOME_RHO_GTPASES_ACTIVATE_PAKS	0.00171674	0.0380609	-0.57431	-2.04075	poly I:C
REACTOME_TP53_REGULATES_METABOLIC_GENES	0.0151515	0.0889513	-0.33978	-1.71339	poly I:C
REACTOME_HEDGEHOG_ON_STATE	0.015625	0.0902106	-0.295722	-1.46024	poly I:C
REACTOME_REGULATION_OF_TP53_ACTIVITY	1	1	-0.117367	-0.669173	poly I:C
REACTOME_TP53_REGULATES_TRANSCRIPTION_OF_CELL_DEATH_GENES	0.402472	0.711647	0.406367	1.0666	poly I:C
REACTOME_ACTIVATION_OF_SMO	0.893781	1	-0.208444	-0.689212	poly I:C
REACTOME_CONSTITUTIVE_SIGNALING_BY_EGFRVIII	0.225033	0.47528	-0.367261	-1.18122	poly I:C
REACTOME_PCNA_DEPENDENT_LONG_PATCH_BASE_EXCISION_REPAIR	0.038059	0.143544	-0.407846	-1.49814	poly I:C
REACTOME_VESICLE_MEDIATED_TRANSPORT	NA	NA	-0.270942	NA	poly I:C
REACTOME_DOWNSTREAM_SIGNALING_OF_ACTIVATED_FGFR1	0.966844	1	0.228951	0.53247	poly I:C
REACTOME_DOWNSTREAM_SIGNALING_OF_ACTIVATED_FGFR2	0.808307	1	0.322466	0.742376	poly I:C
REACTOME_FRS_MEDIATED_FGFR2_SIGNALING	0.591555	0.897205	0.440344	0.93023	poly I:C
REACTOME_FRS_MEDIATED_FGFR3_SIGNALING	0.654267	0.943046	0.415395	0.877525	poly I:C
REACTOME_DOWNSTREAM_SIGNALING_OF_ACTIVATED_FGFR3	0.805974	1	0.323662	0.74513	poly I:C
REACTOME_FRS_MEDIATED_FGFR4_SIGNALING	0.542409	0.84746	0.448567	0.967496	poly I:C
REACTOME_DOWNSTREAM_SIGNALING_OF_ACTIVATED_FGFR4	0.792604	1	0.327036	0.760588	poly I:C
REACTOME_SHC_MEDIATED_CASCADE_FGFR4	0.349001	0.655246	0.528509	1.11648	poly I:C
REACTOME_PI_3K_CASCADE_FGFR4	0.618952	0.913566	0.429932	0.908235	poly I:C
REACTOME_NEGATIVE_REGULATION_OF_FGFR1_SIGNALING	0.8103	1	-0.216866	-0.770607	poly I:C
REACTOME_NEGATIVE_REGULATION_OF_FGFR2_SIGNALING	0.842815	1	0.297169	0.715586	poly I:C
REACTOME_NEGATIVE_REGULATION_OF_FGFR3_SIGNALING	0.860243	1	0.288845	0.695542	poly I:C
REACTOME_NEGATIVE_REGULATION_OF_FGFR4_SIGNALING	0.832644	1	0.299799	0.727369	poly I:C
REACTOME_SIGNALING_BY_FGFR1	0.934889	1	0.24125	0.62353	poly I:C
REACTOME_SIGNALING_BY_FGFR2	0.96347	1	-0.155054	-0.73422	poly I:C
REACTOME_SIGNALING_BY_FGFR3	0.956573	1	0.226273	0.57409	poly I:C
REACTOME_SIGNALING_BY_FGFR4	0.947075	1	0.233563	0.595152	poly I:C
REACTOME_SIGNALING_BY_FGFR2_IN_DISEASE	0.992565	1	0.181463	0.460401	poly I:C
REACTOME_SIGNALING_BY_FGFR4_IN_DISEASE	0.84535	1	-0.242147	-0.719071	poly I:C
REACTOME_SIGNALING_BY_FGFR1_IN_DISEASE	1	1	-0.137262	-0.54195	poly I:C
REACTOME_TRANSLESION_SYNTHESIS_BY_POLK	0.0244461	0.104823	-0.475851	-1.64213	poly I:C
REACTOME_TERMINATION_OF_TRANSLESION_DNA_SYNTHESIS	0.886988	1	0.27139	0.694217	poly I:C
REACTOME_REGULATION_OF_RAS_BY_GAPS	0.0359281	0.139893	-0.280822	-1.39005	poly I:C
REACTOME_DISEASES_OF_CARBOHYDRATE_METABOLISM	0.0166205	0.0908893	-0.388654	-1.55756	poly I:C
REACTOME_DISEASES_OF_SIGNAL_TRANSDUCTION_BY_GROWTH_FACTOR_RECEPTORS_AND_SECOND_MESSENGERS	1	1	0.133365	0.388256	poly I:C
REACTOME_INFECTIOUS_DISEASE	NA	NA	-0.251975	NA	poly I:C
REACTOME_RHO_GTPASES_ACTIVATE_WASPS_AND_WAVES	0.00163132	0.0378829	-0.604148	-2.50298	poly I:C
REACTOME_RHO_GTPASES_ACTIVATE_FORMINS	0.0666667	0.201932	-0.411683	-2.21252	poly I:C
REACTOME_TNFR2_NON_CANONICAL_NF_KB_PATHWAY	0.37963	0.686355	0.383725	1.06909	poly I:C
REACTOME_RHO_GTPASES_ACTIVATE_NADPH_OXIDASES	0.300145	0.589571	-0.32818	-1.10834	poly I:C
REACTOME_DISEASES_OF_METABOLISM	0.25	0.513261	-0.263895	-1.6278	poly I:C
REACTOME_TNFS_BIND_THEIR_PHYSIOLOGICAL_RECEPTORS	0.00514231	0.052381	0.736307	1.64671	poly I:C
REACTOME_RAF_ACTIVATION	0.102007	0.271931	-0.302692	-1.27524	poly I:C
REACTOME_MAP2K_AND_MAPK_ACTIVATION	0.00204918	0.0384899	-0.471894	-2.02057	poly I:C
REACTOME_CONSTITUTIVE_SIGNALING_BY_AKT1_E17K_IN_CANCER	0.749101	1	0.327016	0.817356	poly I:C
REACTOME_NEGATIVE_REGULATION_OF_MAPK_PATHWAY	0.942514	1	0.234226	0.617693	poly I:C
REACTOME_TNF_RECEPTOR_SUPERFAMILY_TNFSF_MEMBERS_MEDIATING_NON_CANONICAL_NF_KB_PATHWAY	0.0801244	0.230661	0.622276	1.39169	poly I:C
REACTOME_DEFECTIVE_CFTR_CAUSES_CYSTIC_FIBROSIS	0.00480769	0.0517634	-0.431531	-2.05823	poly I:C
REACTOME_MAPK_FAMILY_SIGNALING_CASCADES	1	1	0.16435	0.475723	poly I:C
REACTOME_SURFACTANT_METABOLISM	0.66532	0.951108	-0.278352	-0.845115	poly I:C
REACTOME_MAP3K8_TPL2_DEPENDENT_MAPK1_3_ACTIVATION	0.951464	1	0.244406	0.562668	poly I:C
REACTOME_HDR_THROUGH_SINGLE_STRAND_ANNEALING_SSA_	0.662879	0.951108	-0.21285	-0.903295	poly I:C
REACTOME_HDR_THROUGH_MMEJ_ALT_NHEJ_	0.207335	0.447655	-0.425499	-1.21687	poly I:C
REACTOME_HDR_THROUGH_HOMOLOGOUS_RECOMBINATION_HRR_	0.822368	1	-0.175445	-0.864221	poly I:C
REACTOME_MAPK6_MAPK4_SIGNALING	0.031746	0.127106	-0.276798	-1.3778	poly I:C
REACTOME_DEUBIQUITINATION	0.9996	1	0.200885	0.579989	poly I:C
REACTOME_UCH_PROTEINASES	0.0151515	0.0889513	-0.343558	-1.73244	poly I:C
REACTOME_JOSEPHIN_DOMAIN_DUBS	0.809291	1	-0.256661	-0.734011	poly I:C
REACTOME_UB_SPECIFIC_PROCESSING_PROTEASES	0.994298	1	0.210124	0.601218	poly I:C
REACTOME_OVARIAN_TUMOR_DOMAIN_PROTEASES	0.225133	0.47528	0.459827	1.18846	poly I:C
REACTOME_METALLOPROTEASE_DUBS	0.15279	0.360127	-0.353545	-1.25628	poly I:C
REACTOME_DNA_DOUBLE_STRAND_BREAK_REPAIR	0.133333	0.327843	-0.215241	-1.15088	poly I:C
REACTOME_RESOLUTION_OF_D_LOOP_STRUCTURES	0.962793	1	0.218426	0.558735	poly I:C
REACTOME_HOMOLOGY_DIRECTED_REPAIR	0.242424	0.501782	-0.219655	-1.11712	poly I:C
REACTOME_RESOLUTION_OF_D_LOOP_STRUCTURES_THROUGH_SYNTHESIS_DEPENDENT_STRAND_ANNEALING_SDSA_	0.767878	1	-0.215922	-0.825607	poly I:C
REACTOME_NONHOMOLOGOUS_END_JOINING_NHEJ_	0.0852995	0.240913	-0.306413	-1.29679	poly I:C
REACTOME_HOMOLOGOUS_DNA_PAIRING_AND_STRAND_EXCHANGE	0.553957	0.855074	-0.216136	-0.948582	poly I:C
REACTOME_DNA_DOUBLE_STRAND_BREAK_RESPONSE	0.0075	0.0608939	-0.347791	-1.52885	poly I:C
REACTOME_PROCESSING_OF_DNA_DOUBLE_STRAND_BREAK_ENDS	0.00598802	0.0544422	-0.396544	-1.96286	poly I:C
REACTOME_CARGO_CONCENTRATION_IN_THE_ER	0.00761421	0.0608939	-0.435743	-1.7019	poly I:C
REACTOME_DNA_DAMAGE_RECOGNITION_IN_GG_NER	0.00214133	0.0384899	-0.442015	-1.8967	poly I:C
REACTOME_FORMATION_OF_INCISION_COMPLEX_IN_GG_NER	0.015	0.0889513	-0.337126	-1.48196	poly I:C
REACTOME_GAP_FILLING_DNA_REPAIR_SYNTHESIS_AND_LIGATION_IN_GG_NER	0.0293083	0.12058	-0.394732	-1.50931	poly I:C
REACTOME_NUCLEOTIDE_EXCISION_REPAIR	0.0434783	0.155068	-0.275161	-1.47664	poly I:C
REACTOME_GLOBAL_GENOME_NUCLEOTIDE_EXCISION_REPAIR_GG_NER_	0.0169492	0.0908893	-0.322231	-1.61801	poly I:C
REACTOME_DUAL_INCISION_IN_GG_NER	0.172414	0.387468	-0.272591	-1.18381	poly I:C
REACTOME_DEPOSITION_OF_NEW_CENPA_CONTAINING_NUCLEOSOMES_AT_THE_CENTROMERE	0.0119205	0.076423	-0.39455	-1.5578	poly I:C
REACTOME_RESPIRATORY_ELECTRON_TRANSPORT	0.030303	0.123217	-0.385069	-1.95839	poly I:C
REACTOME_INFLAMMASOMES	0.592801	0.897792	0.41469	0.927433	poly I:C
REACTOME_FORMATION_OF_TC_NER_PRE_INCISION_COMPLEX	0.0651341	0.198441	-0.273029	-1.26136	poly I:C
REACTOME_TRANSCRIPTION_COUPLED_NUCLEOTIDE_EXCISION_REPAIR_TC_NER_	0.0361446	0.139893	-0.27559	-1.36964	poly I:C
REACTOME_DUAL_INCISION_IN_TC_NER	0.0986842	0.266475	-0.239008	-1.17733	poly I:C
REACTOME_TRNA_MODIFICATION_IN_THE_NUCLEUS_AND_CYTOSOL	0.762024	1	0.314946	0.830564	poly I:C
REACTOME_FANCONI_ANEMIA_PATHWAY	0.588115	0.894585	-0.218493	-0.93555	poly I:C
REACTOME_INTERLEUKIN_6_FAMILY_SIGNALING	0.0429081	0.155068	0.621063	1.45734	poly I:C
REACTOME_INTERLEUKIN_10_SIGNALING	0.000107759	0.0136601	0.809867	2.05476	poly I:C
REACTOME_TRNA_PROCESSING_IN_THE_NUCLEUS	0.0480769	0.166359	-0.270161	-1.28856	poly I:C
REACTOME_ERBB2_REGULATES_CELL_MOTILITY	0.918007	1	0.275375	0.606551	poly I:C
REACTOME_INTERLEUKIN_4_AND_INTERLEUKIN_13_SIGNALING	0.000100898	0.0136601	0.606037	1.68112	poly I:C
REACTOME_IL_6_TYPE_CYTOKINE_RECEPTOR_LIGAND_INTERACTIONS	0.157723	0.365599	0.612045	1.29295	poly I:C
REACTOME_RRNA_MODIFICATION_IN_THE_NUCLEUS_AND_CYTOSOL	0.0821918	0.234673	-0.256791	-1.21597	poly I:C
REACTOME_TP53_REGULATES_TRANSCRIPTION_OF_CELL_CYCLE_GENES	0.982369	1	0.202081	0.541138	poly I:C
REACTOME_NEUREXINS_AND_NEUROLIGINS	0.987017	1	0.19049	0.495166	poly I:C
REACTOME_PROTEIN_PROTEIN_INTERACTIONS_AT_SYNAPSES	0.995298	1	0.175464	0.476288	poly I:C
REACTOME_TP53_REGULATES_TRANSCRIPTION_OF_DNA_REPAIR_GENES	0.900326	1	0.263684	0.71873	poly I:C
REACTOME_NEUTROPHIL_DEGRANULATION	NA	NA	-0.357023	NA	poly I:C
REACTOME_COMPLEX_I_BIOGENESIS	0.0182648	0.0908893	-0.324769	-1.53786	poly I:C
REACTOME_SIGNALING_BY_MODERATE_KINASE_ACTIVITY_BRAF_MUTANTS	0.00719424	0.0608939	-0.371313	-1.62962	poly I:C
REACTOME_SIGNALING_BY_BRAF_AND_RAF_FUSIONS	0.115789	0.298728	-0.242159	-1.18398	poly I:C
REACTOME_ONCOGENIC_MAPK_SIGNALING	0.935477	1	0.247704	0.687937	poly I:C
REACTOME_ANTIMICROBIAL_PEPTIDES	0.81404	1	0.325206	0.727307	poly I:C
REACTOME_TP53_REGULATES_TRANSCRIPTION_OF_GENES_INVOLVED_IN_CYTOCHROME_C_RELEASE	0.301164	0.590207	0.485991	1.15063	poly I:C
REACTOME_TP53_REGULATES_TRANSCRIPTION_OF_SEVERAL_ADDITIONAL_CELL_DEATH_GENES_WHOSE_SPECIFIC_ROLES_IN_P53_DEPENDENT_APOPTOSIS_REMAIN_UNCERTAIN	0.457492	0.77361	0.470946	1.03732	poly I:C
REACTOME_TP53_REGULATES_TRANSCRIPTION_OF_CASPASE_ACTIVATORS_AND_CASPASES	0.358552	0.664339	0.52524	1.10957	poly I:C
REACTOME_TP53_REGULATES_TRANSCRIPTION_OF_DEATH_RECEPTORS_AND_LIGANDS	0.381551	0.687449	0.517666	1.09357	poly I:C
REACTOME_FGFR2_ALTERNATIVE_SPLICING	0.837046	1	-0.203768	-0.779134	poly I:C
REACTOME_TP53_REGULATES_TRANSCRIPTION_OF_GENES_INVOLVED_IN_G2_CELL_CYCLE_ARREST	0.934406	1	0.252168	0.597033	poly I:C
REACTOME_TP53_REGULATES_TRANSCRIPTION_OF_ADDITIONAL_CELL_CYCLE_GENES_WHOSE_EXACT_ROLE_IN_THE_P53_PATHWAY_REMAIN_UNCERTAIN	0.835437	1	0.298815	0.724982	poly I:C
REACTOME_TP53_REGULATES_TRANSCRIPTION_OF_GENES_INVOLVED_IN_G1_CELL_CYCLE_ARREST	0.776369	1	0.340716	0.761994	poly I:C
REACTOME_REGULATION_OF_TP53_ACTIVITY_THROUGH_PHOSPHORYLATION	0.925926	1	-0.156736	-0.795694	poly I:C
REACTOME_REGULATION_OF_TP53_ACTIVITY_THROUGH_ACETYLATION	0.951965	1	-0.174294	-0.704384	poly I:C
REACTOME_REGULATION_OF_TP53_ACTIVITY_THROUGH_ASSOCIATION_WITH_CO_FACTORS	0.797436	1	0.337769	0.743982	poly I:C
REACTOME_REGULATION_OF_TP53_ACTIVITY_THROUGH_METHYLATION	0.845536	1	0.296819	0.708983	poly I:C
REACTOME_KERATINIZATION	0.891004	1	0.267222	0.688159	poly I:C
REACTOME_REGULATION_OF_TP53_EXPRESSION_AND_DEGRADATION	0.984552	1	0.196353	0.509012	poly I:C
REACTOME_METABOLISM_OF_FAT_SOLUBLE_VITAMINS	0.19739	0.433345	-0.281983	-1.16825	poly I:C
REACTOME_SIGNALING_BY_MET	0.979953	1	0.207953	0.573335	poly I:C
REACTOME_NEGATIVE_REGULATION_OF_MET_ACTIVITY	0.755365	1	-0.228136	-0.810655	poly I:C
REACTOME_PTEN_REGULATION	0.998799	1	0.174488	0.496708	poly I:C
REACTOME_RNA_POLYMERASE_II_TRANSCRIBES_SNRNA_GENES	0.93054	1	0.249953	0.692925	poly I:C
REACTOME_COPI_MEDIATED_ANTEROGRADE_TRANSPORT	0.0181818	0.0908893	-0.401359	-2.01206	poly I:C
REACTOME_FORMATION_OF_THE_CORNIFIED_ENVELOPE	0.93109	1	0.244346	0.627682	poly I:C
REACTOME_COPI_DEPENDENT_GOLGI_TO_ER_RETROGRADE_TRAFFIC	0.0169492	0.0908893	-0.350986	-1.7624	poly I:C
REACTOME_COPI_INDEPENDENT_GOLGI_TO_ER_RETROGRADE_TRAFFIC	0.00239808	0.0398247	-0.493907	-2.16767	poly I:C
REACTOME_INTRA_GOLGI_TRAFFIC	0.250575	0.513432	-0.25377	-1.10208	poly I:C
REACTOME_RETROGRADE_TRANSPORT_AT_THE_TRANS_GOLGI_NETWORK	0.0603175	0.188154	-0.286788	-1.29894	poly I:C
REACTOME_INTRA_GOLGI_AND_RETROGRADE_GOLGI_TO_ER_TRAFFIC	0.5	0.803846	-0.341302	-1.91674	poly I:C
REACTOME_COOPERATION_OF_PDCL_PHLP1_AND_TRIC_CCT_IN_G_PROTEIN_BETA_FOLDING	0.00138504	0.0371002	-0.496679	-1.99048	poly I:C
REACTOME_CDC6_ASSOCIATION_WITH_THE_ORC_ORIGIN_COMPLEX	0.363114	0.669231	-0.355816	-1.05662	poly I:C
REACTOME_ASSEMBLY_OF_THE_PRE_REPLICATIVE_COMPLEX	0.00763359	0.0608939	-0.418788	-2.04503	poly I:C
REACTOME_MITOTIC_PROPHASE	0.015873	0.090641	-0.380806	-1.89551	poly I:C
REACTOME_MITOTIC_PROMETAPHASE	0.5	0.803846	-0.375604	-1.83602	poly I:C
REACTOME_MITOTIC_TELOPHASE_CYTOKINESIS	0.117683	0.302159	-0.431039	-1.34943	poly I:C
REACTOME_M_PHASE	NA	NA	-0.363367	NA	poly I:C
REACTOME_ORC1_REMOVAL_FROM_CHROMATIN	0.00813008	0.0611218	-0.450967	-2.20162	poly I:C
REACTOME_ACTIVATION_OF_THE_PRE_REPLICATIVE_COMPLEX	0.0083612	0.0614092	-0.398036	-1.67692	poly I:C
REACTOME_DNA_REPLICATION_PRE_INITIATION	0.0151515	0.0889513	-0.396516	-1.99949	poly I:C
REACTOME_SWITCHING_OF_ORIGINS_TO_A_POST_REPLICATIVE_STATE	0.0181818	0.0908893	-0.412873	-2.06978	poly I:C
REACTOME_POLYMERASE_SWITCHING	0.36751	0.673768	-0.325921	-1.04826	poly I:C
REACTOME_PROCESSIVE_SYNTHESIS_ON_THE_LAGGING_STRAND	0.176799	0.393141	-0.374825	-1.23934	poly I:C
REACTOME_LAGGING_STRAND_SYNTHESIS	0.0586643	0.185712	-0.407776	-1.46907	poly I:C
REACTOME_DNA_STRAND_ELONGATION	0.00163132	0.0378829	-0.47098	-1.95127	poly I:C
REACTOME_G1_S_SPECIFIC_TRANSCRIPTION	0.00507614	0.052381	-0.451743	-1.76439	poly I:C
REACTOME_CYCLIN_D_ASSOCIATED_EVENTS_IN_G1	0.528249	0.828859	-0.219952	-0.976868	poly I:C
REACTOME_S_PHASE	0.2	0.436192	-0.364558	-2.02267	poly I:C
REACTOME_CYCLIN_A_B1_B2_ASSOCIATED_EVENTS_DURING_G2_M_TRANSITION	0.00220994	0.0384899	-0.507593	-1.92674	poly I:C
REACTOME_CELL_CYCLE_MITOTIC	NA	NA	-0.338572	NA	poly I:C
REACTOME_DNA_REPLICATION	0.0555556	0.183141	-0.37995	-2.05627	poly I:C
REACTOME_G2_M_DNA_DAMAGE_CHECKPOINT	0.00571429	0.0533629	-0.358359	-1.76454	poly I:C
REACTOME_G2_M_CHECKPOINTS	0.0769231	0.225167	-0.412244	-2.24423	poly I:C
REACTOME_STABILIZATION_OF_P53	0.0134529	0.0836803	-0.335625	-1.56252	poly I:C
REACTOME_G1_S_DNA_DAMAGE_CHECKPOINTS	0.0197368	0.0944627	-0.303542	-1.49521	poly I:C
REACTOME_MITOTIC_SPINDLE_CHECKPOINT	0.0384615	0.143544	-0.460013	-2.51417	poly I:C
REACTOME_CELL_CYCLE_CHECKPOINTS	0.5	0.803846	-0.400567	-2.18915	poly I:C
REACTOME_CYCLIN_A_CDK2_ASSOCIATED_EVENTS_AT_S_PHASE_ENTRY	0.0151515	0.0889513	-0.375403	-1.89302	poly I:C
REACTOME_GLYCOLYSIS	0.00526316	0.052381	-0.396331	-1.93777	poly I:C
REACTOME_GLYCOGEN_BREAKDOWN_GLYCOGENOLYSIS_	0.438083	0.752954	-0.309134	-0.994271	poly I:C
REACTOME_GLUCONEOGENESIS	0.00773481	0.0611218	-0.440498	-1.67206	poly I:C
REACTOME_PYRUVATE_METABOLISM	0.00120919	0.0371002	-0.587441	-2.27604	poly I:C
REACTOME_GLUCOSE_METABOLISM	0.0103093	0.0684671	-0.378396	-1.90566	poly I:C
REACTOME_BRANCHED_CHAIN_AMINO_ACID_CATABOLISM	0.386282	0.691799	-0.286004	-1.03037	poly I:C
REACTOME_LYSINE_CATABOLISM	0.979101	1	-0.191294	-0.568059	poly I:C
REACTOME_METABOLISM_OF_AMINO_ACIDS_AND_DERIVATIVES	NA	NA	-0.363223	NA	poly I:C
REACTOME_PENTOSE_PHOSPHATE_PATHWAY	0.00998668	0.0677668	-0.570169	-1.83384	poly I:C
REACTOME_METABOLISM_OF_CARBOHYDRATES	0.5	0.803846	-0.337375	-1.89357	poly I:C
REACTOME_CITRIC_ACID_CYCLE_TCA_CYCLE_	0.000987167	0.0371002	-0.613738	-2.28128	poly I:C
REACTOME_PYRUVATE_METABOLISM_AND_CITRIC_ACID_TCA_CYCLE	0.00344828	0.0450431	-0.568668	-2.61853	poly I:C
REACTOME_MRNA_CAPPING	0.543046	0.84746	-0.241648	-0.954097	poly I:C
REACTOME_MRNA_SPLICING_MINOR_PATHWAY	0.382353	0.687709	-0.225115	-1.047	poly I:C
REACTOME_MRNA_SPLICING	1	1	-0.12482	-0.635768	poly I:C
REACTOME_TRANSPORT_OF_MATURE_TRANSCRIPT_TO_CYTOPLASM	1	1	-0.117337	-0.584821	poly I:C
REACTOME_PROCESSING_OF_CAPPED_INTRON_CONTAINING_PRE_MRNA	1	1	-0.0989209	-0.532165	poly I:C
REACTOME_TRNA_PROCESSING	1	1	0.127359	0.359107	poly I:C
REACTOME_RRNA_PROCESSING	0.5	0.803846	-0.303164	-1.45874	poly I:C
REACTOME_EUKARYOTIC_TRANSLATION_INITIATION	0.0555556	0.183141	-0.438727	-2.35158	poly I:C
REACTOME_ACTIVATION_OF_THE_MRNA_UPON_BINDING_OF_THE_CAP_BINDING_COMPLEX_AND_EIFS_AND_SUBSEQUENT_BINDING_TO_43S	0.00526316	0.052381	-0.385998	-1.88725	poly I:C
REACTOME_TRANSLATION	NA	NA	-0.431059	NA	poly I:C
REACTOME_PYRIMIDINE_SALVAGE	0.917557	1	0.288226	0.60888	poly I:C
REACTOME_RNA_POLYMERASE_I_TRANSCRIPTION_INITIATION	1	1	-0.10402	-0.468947	poly I:C
REACTOME_RNA_POLYMERASE_I_PROMOTER_ESCAPE	0.989801	1	0.185413	0.47246	poly I:C
REACTOME_RNA_POLYMERASE_III_CHAIN_ELONGATION	0.982201	1	-0.166317	-0.584359	poly I:C
REACTOME_PURINE_RIBONUCLEOSIDE_MONOPHOSPHATE_BIOSYNTHESIS	0.0102689	0.0684671	-0.663725	-1.89816	poly I:C
REACTOME_RNA_POLYMERASE_II_TRANSCRIPTION_TERMINATION	0.958719	1	0.228396	0.6248	poly I:C
REACTOME_RNA_POLYMERASE_I_TRANSCRIPTION_TERMINATION	0.993559	1	0.177635	0.452639	poly I:C
REACTOME_RNA_POLYMERASE_I_TRANSCRIPTION	0.92	1	-0.168738	-0.78477	poly I:C
REACTOME_BASE_EXCISION_REPAIR	0.0459184	0.161565	-0.304384	-1.35403	poly I:C
REACTOME_CHROMOSOME_MAINTENANCE	0.0181818	0.0908893	-0.338373	-1.7353	poly I:C
REACTOME_DEATH_RECEPTOR_SIGNALLING	0.936999	1	0.262077	0.744243	poly I:C
REACTOME_DNA_DAMAGE_BYPASS	0.983586	1	0.197791	0.528896	poly I:C
REACTOME_DNA_REPAIR	NA	NA	-0.187786	NA	poly I:C
REACTOME_BASE_EXCISION_REPAIR_AP_SITE_FORMATION	0.755814	1	-0.236835	-0.799845	poly I:C
REACTOME_RESOLUTION_OF_ABASIC_SITES_AP_SITES_	0.032197	0.128174	-0.337867	-1.43385	poly I:C
REACTOME_RNA_POLYMERASE_III_TRANSCRIPTION_TERMINATION	0.97412	1	-0.166368	-0.624278	poly I:C
REACTOME_RNA_POLYMERASE_III_TRANSCRIPTION	0.994471	1	0.174969	0.461422	poly I:C
REACTOME_PURINE_SALVAGE	0.258621	0.52682	-0.385964	-1.14614	poly I:C
REACTOME_PURINE_CATABOLISM	0.875727	1	-0.2115	-0.714285	poly I:C
REACTOME_INSULIN_RECEPTOR_SIGNALLING_CASCADE	0.0576923	0.185165	-0.314011	-1.3274	poly I:C
REACTOME_SIGNALING_BY_INSULIN_RECEPTOR	0.0044843	0.0509359	-0.378547	-1.76235	poly I:C
REACTOME_CHK1_CHK2_CDS1_MEDIATED_INACTIVATION_OF_CYCLIN_B_CDK1_COMPLEX	0.0390244	0.144612	-0.510077	-1.59687	poly I:C
REACTOME_PROCESSING_OF_CAPPED_INTRONLESS_PRE_MRNA	0.894344	1	0.266559	0.672505	poly I:C
REACTOME_FATTY_ACYL_COA_BIOSYNTHESIS	0.00727802	0.0608939	-0.412922	-1.66877	poly I:C
REACTOME_APOPTOTIC_EXECUTION_PHASE	0.220624	0.471374	-0.259252	-1.13781	poly I:C
REACTOME_DISSOLUTION_OF_FIBRIN_CLOT	0.819404	1	0.341546	0.721519	poly I:C
REACTOME_SYNTHESIS_OF_VERY_LONG_CHAIN_FATTY_ACYL_COAS	0.69424	0.98038	0.356933	0.852571	poly I:C
REACTOME_TNF_SIGNALING	0.165778	0.376984	0.467983	1.23177	poly I:C
REACTOME_PLATELET_ACTIVATION_SIGNALING_AND_AGGREGATION	0.5	0.803846	-0.302931	-1.66136	poly I:C
REACTOME_RESPONSE_TO_ELEVATED_PLATELET_CYTOSOLIC_CA2_	0.0188679	0.092239	-0.333468	-1.69826	poly I:C
REACTOME_PLATELET_AGGREGATION_PLUG_FORMATION_	0.926199	1	0.248691	0.624817	poly I:C
REACTOME_RNA_POLYMERASE_III_TRANSCRIPTION_INITIATION_FROM_TYPE_1_PROMOTER	0.969536	1	-0.16642	-0.657072	poly I:C
REACTOME_RNA_POLYMERASE_III_TRANSCRIPTION_INITIATION_FROM_TYPE_3_PROMOTER	0.967881	1	0.216368	0.545878	poly I:C
REACTOME_MITOCHONDRIAL_FATTY_ACID_BETA_OXIDATION_OF_SATURATED_FATTY_ACIDS	0.00831296	0.0614092	-0.672887	-1.92436	poly I:C
REACTOME_MITOCHONDRIAL_FATTY_ACID_BETA_OXIDATION	0.00308166	0.0412864	-0.465284	-1.90077	poly I:C
REACTOME_INSULIN_RECEPTOR_RECYCLING	0.00270758	0.0407206	-0.522796	-1.88344	poly I:C
REACTOME_SLBP_DEPENDENT_PROCESSING_OF_REPLICATION_DEPENDENT_HISTONE_PRE_MRNAS	0.605016	0.902958	-0.296193	-0.879563	poly I:C
REACTOME_PROCESSING_OF_INTRONLESS_PRE_MRNAS	0.639584	0.932169	0.375702	0.897403	poly I:C
REACTOME_THE_NLRP3_INFLAMMASOME	0.526583	0.828571	0.454197	0.97964	poly I:C
REACTOME_INTERFERON_GAMMA_SIGNALING	0.000101225	0.0136601	0.634134	1.74791	poly I:C
REACTOME_REGULATION_OF_IFNG_SIGNALING	0.125329	0.313322	0.593319	1.32693	poly I:C
REACTOME_ADVANCED_GLYCOSYLATION_ENDPRODUCT_RECEPTOR_SIGNALING	0.0743276	0.220035	-0.518822	-1.48375	poly I:C
REACTOME_TRANSPORT_OF_ORGANIC_ANIONS	0.744627	1	0.374832	0.791836	poly I:C
REACTOME_GASTRIN_CREB_SIGNALLING_PATHWAY_VIA_PKC_AND_MAPK	0.391335	0.697858	-0.309236	-1.02248	poly I:C
REACTOME_ERBB2_ACTIVATES_PTK6_SIGNALING	0.869297	1	0.315796	0.667121	poly I:C
REACTOME_SIGNALING_BY_PTK6	0.478548	0.792524	-0.216752	-0.99139	poly I:C
REACTOME_PTK6_REGULATES_RHO_GTPASES_RAS_GTPASE_AND_MAP_KINASES	0.0166445	0.0908893	-0.536066	-1.72415	poly I:C
REACTOME_SYNAPTIC_ADHESION_LIKE_MOLECULES	0.677149	0.964061	-0.255506	-0.844823	poly I:C
REACTOME_SIGNALING_BY_FGFR2_IIIA_TM	0.746764	1	-0.230091	-0.808432	poly I:C
REACTOME_MET_ACTIVATES_RAS_SIGNALING	0.89503	1	0.297378	0.641403	poly I:C
REACTOME_PROTEIN_UBIQUITINATION	0.00699301	0.0598991	-0.336744	-1.65042	poly I:C
REACTOME_THE_ROLE_OF_GTSE1_IN_G2_M_PROGRESSION_AFTER_G2_CHECKPOINT	0.00813008	0.0611218	-0.410428	-2.00371	poly I:C
REACTOME_SIGNALING_BY_FGFR3_FUSIONS_IN_CANCER	0.868949	1	-0.242133	-0.692463	poly I:C
REACTOME_RET_SIGNALING	0.104803	0.278573	-0.309554	-1.25102	poly I:C
REACTOME_TRANSCRIPTIONAL_REGULATION_BY_VENTX	0.628526	0.925084	0.356608	0.921682	poly I:C
REACTOME_TBC_RABGAPS	0.47807	0.792524	-0.229127	-0.990204	poly I:C
REACTOME_AURKA_ACTIVATION_BY_TPX2	0.00952381	0.0659098	-0.325185	-1.61584	poly I:C
REACTOME_INTERLEUKIN_20_FAMILY_SIGNALING	0.00350798	0.0452572	0.694559	1.65903	poly I:C
REACTOME_GOLGI_TO_ER_RETROGRADE_TRANSPORT	0.0434783	0.155068	-0.409403	-2.25201	poly I:C
REACTOME_CARGO_RECOGNITION_FOR_CLATHRIN_MEDIATED_ENDOCYTOSIS	0.236364	0.493028	-0.219613	-1.10094	poly I:C
REACTOME_CLATHRIN_MEDIATED_ENDOCYTOSIS	0.0625	0.192662	-0.250957	-1.32929	poly I:C
REACTOME_DOWNREGULATION_OF_ERBB2_SIGNALING	0.187573	0.414406	-0.313007	-1.19682	poly I:C
REACTOME_TRANSCRIPTIONAL_REGULATION_BY_THE_AP_2_TFAP2_FAMILY_OF_TRANSCRIPTION_FACTORS	0.633818	0.928948	0.361675	0.908681	poly I:C
REACTOME_VLDLR_INTERNALISATION_AND_DEGRADATION	0.386613	0.691799	-0.341972	-1.03827	poly I:C
REACTOME_SYNTHESIS_OF_ACTIVE_UBIQUITIN_ROLES_OF_E1_AND_E2_ENZYMES	0.00291121	0.0407206	-0.436635	-1.7646	poly I:C
REACTOME_E3_UBIQUITIN_LIGASES_UBIQUITINATE_TARGET_PROTEINS	0.0282486	0.116679	-0.314231	-1.39559	poly I:C
REACTOME_RRNA_PROCESSING_IN_THE_MITOCHONDRION	0.610029	0.9068	0.433673	0.916138	poly I:C
REACTOME_RAB_GERANYLGERANYLATION	0.0044843	0.0509359	-0.383728	-1.78647	poly I:C
REACTOME_MET_ACTIVATES_PTK2_SIGNALING	0.427394	0.739448	0.425427	1.05394	poly I:C
REACTOME_INLB_MEDIATED_ENTRY_OF_LISTERIA_MONOCYTOGENES_INTO_HOST_CELL	0.0615854	0.191293	-0.474059	-1.48411	poly I:C
REACTOME_MET_ACTIVATES_RAP1_AND_RAC1	0.573668	0.87772	-0.303618	-0.901612	poly I:C
REACTOME_MET_RECEPTOR_RECYCLING	0.855725	1	0.323957	0.684361	poly I:C
REACTOME_MET_PROMOTES_CELL_MOTILITY	0.767961	1	0.315324	0.817424	poly I:C
REACTOME_RAB_GEFS_EXCHANGE_GTP_FOR_GDP_ON_RABS	0.0847458	0.239998	-0.242859	-1.21946	poly I:C
REACTOME_LISTERIA_MONOCYTOGENES_ENTRY_INTO_HOST_CELLS	0.246764	0.509621	-0.328637	-1.15468	poly I:C
REACTOME_PROTEIN_METHYLATION	0.918258	1	-0.196663	-0.678668	poly I:C
REACTOME_TRANSCRIPTIONAL_REGULATION_BY_RUNX3	0.418182	0.729549	-0.202471	-1.03271	poly I:C
REACTOME_TRANSCRIPTIONAL_REGULATION_BY_RUNX2	0.967432	1	0.23665	0.668092	poly I:C
REACTOME_TRANSCRIPTIONAL_REGULATION_BY_RUNX1	0.9994	1	0.168753	0.482183	poly I:C
REACTOME_GABA_SYNTHESIS_RELEASE_REUPTAKE_AND_DEGRADATION	0.873696	1	0.313695	0.662683	poly I:C
REACTOME_REGULATION_OF_RUNX1_EXPRESSION_AND_ACTIVITY	0.729191	1	0.351962	0.818558	poly I:C
REACTOME_RECEPTOR_MEDIATED_MITOPHAGY	0.763323	1	-0.261463	-0.776428	poly I:C
REACTOME_RUNX1_REGULATES_GENES_INVOLVED_IN_MEGAKARYOCYTE_DIFFERENTIATION_AND_PLATELET_FUNCTION	0.216532	0.464633	0.47082	1.19972	poly I:C
REACTOME_ESR_MEDIATED_SIGNALING	0.996196	1	0.200682	0.572506	poly I:C
REACTOME_RUNX1_REGULATES_TRANSCRIPTION_OF_GENES_INVOLVED_IN_DIFFERENTIATION_OF_HSCS	0.0328947	0.129717	-0.274341	-1.35137	poly I:C
REACTOME_RUNX1_INTERACTS_WITH_CO_FACTORS_WHOSE_PRECISE_EFFECT_ON_RUNX1_TARGETS_IS_NOT_KNOWN	0.975379	1	-0.154019	-0.653629	poly I:C
REACTOME_REGULATION_OF_RUNX2_EXPRESSION_AND_ACTIVITY	0.154472	0.362748	-0.242822	-1.18546	poly I:C
REACTOME_RUNX2_REGULATES_OSTEOBLAST_DIFFERENTIATION	0.329773	0.630005	0.467617	1.12603	poly I:C
REACTOME_RUNX2_REGULATES_BONE_DEVELOPMENT	0.414605	0.72695	0.425118	1.06256	poly I:C
REACTOME_RUNX3_REGULATES_NOTCH_SIGNALING	0.651176	0.939889	0.385458	0.876042	poly I:C
REACTOME_REGULATION_OF_RUNX3_EXPRESSION_AND_ACTIVITY	0.0044843	0.0509359	-0.38256	-1.78103	poly I:C
REACTOME_REGULATION_OF_PTEN_GENE_TRANSCRIPTION	0.641498	0.932358	0.338391	0.924334	poly I:C
REACTOME_COLLAGEN_CHAIN_TRIMERIZATION	0.22392	0.474638	0.487308	1.20725	poly I:C
REACTOME_REGULATION_OF_PTEN_STABILITY_AND_ACTIVITY	0.00763359	0.0608939	-0.385882	-1.88434	poly I:C
REACTOME_MITOCHONDRIAL_CALCIUM_ION_TRANSPORT	0.0602172	0.188154	-0.375843	-1.39702	poly I:C
REACTOME_CRISTAE_FORMATION	0.00126904	0.0371002	-0.511475	-1.99768	poly I:C
REACTOME_PROCESSING_OF_SMDT1	0.101744	0.271925	-0.408349	-1.37909	poly I:C
REACTOME_GENE_AND_PROTEIN_EXPRESSION_BY_JAK_STAT_SIGNALING_AFTER_INTERLEUKIN_12_STIMULATION	0.00154083	0.0378829	-0.504222	-2.05984	poly I:C
REACTOME_NEDDYLATION	0.333333	0.632184	-0.275341	-1.6573	poly I:C
REACTOME_TRANSCRIPTIONAL_REGULATION_BY_E2F6	0.328671	0.630005	-0.255224	-1.07889	poly I:C
REACTOME_METABOLISM_OF_RNA	NA	NA	-0.163197	NA	poly I:C
REACTOME_CELLULAR_RESPONSES_TO_EXTERNAL_STIMULI	NA	NA	-0.200919	NA	poly I:C
REACTOME_CARBOXYTERMINAL_POST_TRANSLATIONAL_MODIFICATIONS_OF_TUBULIN	0.116061	0.298728	-0.337754	-1.29145	poly I:C
REACTOME_NUCLEOBASE_CATABOLISM	0.993511	1	0.177983	0.449036	poly I:C
REACTOME_NUCLEOBASE_BIOSYNTHESIS	0.00609756	0.0544422	-0.595819	-1.8653	poly I:C
REACTOME_NUCLEOTIDE_SALVAGE	0.716606	1	-0.234683	-0.845478	poly I:C
REACTOME_METABOLISM_OF_STEROIDS	0.277778	0.554558	-0.200733	-1.07593	poly I:C
REACTOME_ASSEMBLY_OF_ACTIVE_LPL_AND_LIPC_LIPASE_COMPLEXES	0.463994	0.780407	0.486506	1.02775	poly I:C
REACTOME_PLASMA_LIPOPROTEIN_REMODELING	0.0490588	0.169196	0.638035	1.45008	poly I:C
REACTOME_LDL_CLEARANCE	0.122977	0.31268	-0.370512	-1.3018	poly I:C
REACTOME_PLASMA_LIPOPROTEIN_CLEARANCE	0.122128	0.311278	-0.329024	-1.2748	poly I:C
REACTOME_GLUTAMATE_AND_GLUTAMINE_METABOLISM	0.0573171	0.184865	-0.483411	-1.51339	poly I:C
REACTOME_G_BETA_GAMMA_SIGNALLING_THROUGH_CDC42	0.0201962	0.0945424	-0.570068	-1.73081	poly I:C
REACTOME_FATTY_ACID_METABOLISM	0.0769231	0.225167	-0.349647	-1.90345	poly I:C
REACTOME_METABOLISM_OF_COFACTORS	0.0177994	0.0908893	-0.484574	-1.70256	poly I:C
REACTOME_TRIGLYCERIDE_METABOLISM	0.815552	1	0.304079	0.743268	poly I:C
REACTOME_GLYCOGEN_METABOLISM	0.107855	0.284616	-0.340856	-1.30331	poly I:C
REACTOME_INTERLEUKIN_15_SIGNALING	0.874784	1	-0.228356	-0.693319	poly I:C
REACTOME_INTERLEUKIN_35_SIGNALLING	0.465257	0.780407	0.476208	1.02711	poly I:C
REACTOME_TRANSCRIPTIONAL_REGULATION_BY_MECP2	0.953178	1	0.229721	0.6128	poly I:C
REACTOME_LOSS_OF_FUNCTION_OF_MECP2_IN_RETT_SYNDROME	0.776369	1	0.340782	0.762143	poly I:C
REACTOME_SIGNALING_BY_NTRK2_TRKB_	0.980337	1	0.208284	0.505337	poly I:C
REACTOME_SIGNALING_BY_ERYTHROPOIETIN	0.887974	1	0.271629	0.663951	poly I:C
REACTOME_INTRACELLULAR_SIGNALING_BY_SECOND_MESSENGERS	1	1	0.16141	0.467336	poly I:C
REACTOME_SIGNALING_BY_NUCLEAR_RECEPTORS	0.9998	1	0.173803	0.500268	poly I:C
REACTOME_SIGNALING_BY_RECEPTOR_TYROSINE_KINASES	0.994401	1	0.256078	0.74726	poly I:C
REACTOME_SIGNALING_BY_TGFB_FAMILY_MEMBERS	0.633129	0.928948	0.336743	0.943863	poly I:C
REACTOME_RAB_REGULATION_OF_TRAFFICKING	0.0526316	0.177419	-0.234804	-1.265	poly I:C
REACTOME_INTERLEUKIN_37_SIGNALING	0.967602	1	0.226246	0.535662	poly I:C
REACTOME_EXTRA_NUCLEAR_ESTROGEN_SIGNALING	0.0631579	0.193548	-0.262044	-1.28121	poly I:C
REACTOME_ER_QUALITY_CONTROL_COMPARTMENT_ERQC_	0.0505415	0.172139	-0.416011	-1.49874	poly I:C
REACTOME_CALNEXIN_CALRETICULIN_CYCLE	0.00234467	0.0398247	-0.489604	-1.87206	poly I:C
REACTOME_REGULATION_OF_EXPRESSION_OF_SLITS_AND_ROBOS	0.2	0.436192	-0.407591	-2.49128	poly I:C
REACTOME_SIGNALING_BY_NOTCH3	0.994793	1	0.173916	0.459521	poly I:C
REACTOME_NOTCH3_ACTIVATION_AND_TRANSMISSION_OF_SIGNAL_TO_THE_NUCLEUS	0.307009	0.597241	-0.292495	-1.08721	poly I:C
REACTOME_NOTCH3_INTRACELLULAR_DOMAIN_REGULATES_TRANSCRIPTION	0.846274	1	0.293762	0.712723	poly I:C
REACTOME_SIGNALING_BY_NOTCH4	0.056338	0.183979	-0.255326	-1.26641	poly I:C
REACTOME_NOTCH4_INTRACELLULAR_DOMAIN_REGULATES_TRANSCRIPTION	0.691764	0.978442	0.360526	0.853582	poly I:C
REACTOME_TICAM1_DEPENDENT_ACTIVATION_OF_IRF3_IRF7	0.491232	0.803846	0.458579	1.01008	poly I:C
REACTOME_TICAM1_TRAF6_DEPENDENT_INDUCTION_OF_TAK1_COMPLEX	0.980094	1	0.226145	0.487764	poly I:C
REACTOME_ESTROGEN_DEPENDENT_GENE_EXPRESSION	0.84347	1	0.288147	0.805453	poly I:C
REACTOME_BIOSYNTHESIS_OF_SPECIALIZED_PRORESOLVING_MEDIATORS_SPMS_	0.221027	0.471374	-0.419101	-1.19857	poly I:C
REACTOME_INTERLEUKIN_12_SIGNALING	0.00614754	0.0544422	-0.388284	-1.66256	poly I:C
REACTOME_INTERLEUKIN_1_SIGNALING	0.934981	1	0.255704	0.716973	poly I:C
REACTOME_INTERLEUKIN_27_SIGNALING	0.631394	0.927998	0.425085	0.897995	poly I:C
REACTOME_REGULATION_OF_MECP2_EXPRESSION_AND_ACTIVITY	0.977047	1	0.20618	0.523111	poly I:C
REACTOME_MECP2_REGULATES_NEURONAL_RECEPTORS_AND_CHANNELS	0.990854	1	-0.171511	-0.536941	poly I:C
REACTOME_NR1H2_AND_NR1H3_MEDIATED_SIGNALING	0.949318	1	0.231642	0.600493	poly I:C
REACTOME_ERYTHROPOIETIN_ACTIVATES_RAS	0.918799	1	0.274914	0.614832	poly I:C
REACTOME_NR1H3_NR1H2_REGULATE_GENE_EXPRESSION_LINKED_TO_CHOLESTEROL_TRANSPORT_AND_EFFLUX	0.99169	1	-0.146314	-0.586363	poly I:C
REACTOME_NGF_STIMULATED_TRANSCRIPTION	0.000105809	0.0136601	0.714645	1.8526	poly I:C
REACTOME_PEROXISOMAL_PROTEIN_IMPORT	0.00480769	0.0517634	-0.415586	-1.98217	poly I:C
REACTOME_SIGNALING_BY_NTRK3_TRKC_	0.301599	0.590207	-0.328075	-1.10798	poly I:C
REACTOME_INTERFERON_ALPHA_BETA_SIGNALING	0.000102965	0.0136601	0.774788	2.07898	poly I:C
REACTOME_MEIOTIC_RECOMBINATION	0.945823	1	0.237507	0.580544	poly I:C
REACTOME_INTERLEUKIN_RECEPTOR_SHC_SIGNALING	0.751524	1	0.339965	0.797741	poly I:C
REACTOME_REGULATION_OF_SIGNALING_BY_CBL	0.262635	0.53292	-0.31238	-1.12539	poly I:C
REACTOME_REGULATION_OF_IFNA_SIGNALING	0.00394642	0.0490954	0.745693	1.66771	poly I:C
REACTOME_INTERFERON_SIGNALING	0.00010004	0.0136601	0.602127	1.72284	poly I:C
REACTOME_O_LINKED_GLYCOSYLATION_OF_MUCINS	0.0229885	0.102662	-0.331525	-1.43975	poly I:C
REACTOME_ENDOSOMAL_SORTING_COMPLEX_REQUIRED_FOR_TRANSPORT_ESCRT_	0.01849	0.0911417	-0.373374	-1.5253	poly I:C
REACTOME_IRON_UPTAKE_AND_TRANSPORT	0.00383142	0.0482389	-0.589484	-2.72334	poly I:C
REACTOME_TRANSFERRIN_ENDOCYTOSIS_AND_RECYCLING	0.00120919	0.0371002	-0.542593	-2.10228	poly I:C
REACTOME_TRAF3_DEPENDENT_IRF_ACTIVATION_PATHWAY	0.000117647	0.0136601	0.824047	1.87284	poly I:C
REACTOME_NONSENSE_MEDIATED_DECAY_NMD_	0.047619	0.166242	-0.400259	-2.16211	poly I:C
REACTOME_TRAF6_MEDIATED_IRF7_ACTIVATION	0.000579643	0.0371002	0.768108	1.78639	poly I:C
REACTOME_TRAF6_MEDIATED_NF_KB_ACTIVATION	0.0188891	0.092239	0.632671	1.52348	poly I:C
REACTOME_NF_KB_ACTIVATION_THROUGH_FADD_RIP_1_PATHWAY_MEDIATED_BY_CASPASE_8_AND_10	0.047725	0.166242	0.676596	1.45932	poly I:C
REACTOME_NEGATIVE_REGULATORS_OF_DDX58_IFIH1_SIGNALING	0.00117158	0.0371002	0.661082	1.6982	poly I:C
REACTOME_ION_TRANSPORT_BY_P_TYPE_ATPASES	0.0179445	0.0908893	-0.378122	-1.56656	poly I:C
REACTOME_ACTIVATION_OF_IRF3_IRF7_MEDIATED_BY_TBK1_IKK_EPSILON	0.373702	0.681137	0.475286	1.0942	poly I:C
REACTOME_IRAK1_RECRUITS_IKK_COMPLEX	0.837195	1	-0.235002	-0.735708	poly I:C
REACTOME_IKK_COMPLEX_RECRUITMENT_MEDIATED_BY_RIP1	0.603259	0.901868	0.386861	0.924056	poly I:C
REACTOME_IRAK2_MEDIATED_ACTIVATION_OF_TAK1_COMPLEX	0.990072	1	0.215443	0.455124	poly I:C
REACTOME_TRAF6_MEDIATED_INDUCTION_OF_TAK1_COMPLEX_WITHIN_TLR4_COMPLEX	0.705059	0.992974	0.366368	0.832656	poly I:C
REACTOME_TRANSPORT_TO_THE_GOLGI_AND_SUBSEQUENT_MODIFICATION	0.125	0.313249	-0.402155	-2.32326	poly I:C
REACTOME_CLASS_I_PEROXISOMAL_MEMBRANE_PROTEIN_IMPORT	0.533047	0.835134	-0.264932	-0.941406	poly I:C
REACTOME_NEGATIVE_REGULATION_OF_NOTCH4_SIGNALING	0.00420168	0.0504685	-0.441442	-2.05313	poly I:C
REACTOME_FLT3_SIGNALING	0.5	0.803846	-0.197734	-1.10982	poly I:C
REACTOME_PROTEIN_LOCALIZATION	0.125	0.313249	-0.393287	-2.27197	poly I:C
REACTOME_INSERTION_OF_TAIL_ANCHORED_PROTEINS_INTO_THE_ENDOPLASMIC_RETICULUM_MEMBRANE	0.0177994	0.0908893	-0.479777	-1.68571	poly I:C
REACTOME_HCMV_INFECTION	0.267857	0.541413	-0.20932	-1.07889	poly I:C
REACTOME_HCMV_EARLY_EVENTS	0.229008	0.482486	-0.228464	-1.11563	poly I:C
REACTOME_ASSEMBLY_AND_CELL_SURFACE_PRESENTATION_OF_NMDA_RECEPTORS	0.755095	1	0.325168	0.812738	poly I:C
REACTOME_HCMV_LATE_EVENTS	0.134529	0.329234	-0.258066	-1.20144	poly I:C
REACTOME_AUTOPHAGY	0.1	0.267949	-0.271877	-1.46027	poly I:C
REACTOME_CHAPERONE_MEDIATED_AUTOPHAGY	0.038835	0.144422	-0.438991	-1.54241	poly I:C
REACTOME_FOXO_MEDIATED_TRANSCRIPTION	0.158282	0.36594	0.450784	1.22214	poly I:C
REACTOME_REGULATION_OF_LOCALIZATION_OF_FOXO_TRANSCRIPTION_FACTORS	0.545297	0.84797	-0.303355	-0.921028	poly I:C
REACTOME_FOXO_MEDIATED_TRANSCRIPTION_OF_CELL_DEATH_GENES	0.060203	0.188154	0.618804	1.4246	poly I:C
REACTOME_FOXO_MEDIATED_TRANSCRIPTION_OF_OXIDATIVE_STRESS_METABOLIC_AND_NEURONAL_GENES	0.321081	0.617919	0.466804	1.13256	poly I:C
REACTOME_LATE_ENDOSOMAL_MICROAUTOPHAGY	0.177196	0.393141	-0.286604	-1.17083	poly I:C
REACTOME_POSTMITOTIC_NUCLEAR_PORE_COMPLEX_NPC_REFORMATION	0.00126904	0.0371002	-0.550741	-2.15104	poly I:C
REACTOME_TRANSCRIPTIONAL_REGULATION_OF_GRANULOPOIESIS	0.683488	0.970442	0.352704	0.867906	poly I:C
REACTOME_NEGATIVE_REGULATION_OF_NMDA_RECEPTOR_MEDIATED_NEURONAL_TRANSMISSION	0.138374	0.33628	0.568722	1.3093	poly I:C
REACTOME_REGULATION_OF_FOXO_TRANSCRIPTIONAL_ACTIVITY_BY_ACETYLATION	0.430941	0.743125	0.498813	1.05375	poly I:C
REACTOME_FOXO_MEDIATED_TRANSCRIPTION_OF_CELL_CYCLE_GENES	0.222144	0.471831	0.531147	1.2228	poly I:C
REACTOME_ACTIVATION_OF_AMPK_DOWNSTREAM_OF_NMDARS	0.543348	0.84746	-0.263507	-0.936343	poly I:C
REACTOME_EGR2_AND_SOX10_MEDIATED_INITIATION_OF_SCHWANN_CELL_MYELINATION	0.59767	0.898654	0.376505	0.932745	poly I:C
REACTOME_LONG_TERM_POTENTIATION	0.365068	0.670468	0.477953	1.10034	poly I:C
REACTOME_RESPONSE_OF_EIF2AK4_GCN2_TO_AMINO_ACID_DEFICIENCY	0.030303	0.123217	-0.365123	-1.85694	poly I:C
REACTOME_CONSTITUTIVE_SIGNALING_BY_OVEREXPRESSED_ERBB2	0.0167189	0.0908893	-0.599267	-1.77956	poly I:C
REACTOME_REGULATION_OF_GLYCOLYSIS_BY_FRUCTOSE_2_6_BISPHOSPHATE_METABOLISM	0.287042	0.565959	-0.392042	-1.12118	poly I:C
REACTOME_ESTROGEN_DEPENDENT_NUCLEAR_EVENTS_DOWNSTREAM_OF_ESR_MEMBRANE_SIGNALING	0.546668	0.848838	0.396928	0.970223	poly I:C
REACTOME_INFECTION_WITH_MYCOBACTERIUM_TUBERCULOSIS	0.0913416	0.253269	-0.362872	-1.33294	poly I:C
REACTOME_SUPPRESSION_OF_PHAGOSOMAL_MATURATION	0.157785	0.365599	-0.431153	-1.28033	poly I:C
REACTOME_RESPONSE_OF_MTB_TO_PHAGOCYTOSIS	0.0415162	0.151694	-0.425152	-1.53167	poly I:C
REACTOME_AMINO_ACIDS_REGULATE_MTORC1	0.407273	0.717707	-0.220557	-1.02577	poly I:C
REACTOME_ALPHA_PROTEIN_KINASE_1_SIGNALING_PATHWAY	0.999135	1	0.178428	0.384844	poly I:C
REACTOME_DISEASES_OF_PROGRAMMED_CELL_DEATH	0.329422	0.630005	-0.299504	-1.079	poly I:C
REACTOME_AGGREPHAGY	0.01849	0.0911417	-0.377951	-1.544	poly I:C
REACTOME_RAS_PROCESSING	0.00207039	0.0384899	-0.513055	-1.92518	poly I:C
REACTOME_RESPONSE_OF_EIF2AK1_HRI_TO_HEME_DEFICIENCY	0.0200677	0.0944627	0.670836	1.54439	poly I:C
REACTOME_LEISHMANIA_INFECTION	0.979381	1	0.237145	0.675711	poly I:C
REACTOME_ABERRANT_REGULATION_OF_MITOTIC_G1_S_TRANSITION_IN_CANCER_DUE_TO_RB1_DEFECTS	0.787791	1	-0.230863	-0.779679	poly I:C
REACTOME_ADORA2B_MEDIATED_ANTI_INFLAMMATORY_CYTOKINES_PRODUCTION	0.802203	1	0.300305	0.805805	poly I:C
REACTOME_PURINERGIC_SIGNALING_IN_LEISHMANIASIS_INFECTION	0.173854	0.389865	0.533766	1.26375	poly I:C
REACTOME_ANTI_INFLAMMATORY_RESPONSE_FAVOURING_LEISHMANIA_PARASITE_INFECTION	0.939265	1	0.244549	0.674067	poly I:C
REACTOME_SELECTIVE_AUTOPHAGY	0.0243902	0.104823	-0.280404	-1.36893	poly I:C
REACTOME_FCGR3A_MEDIATED_IL10_SYNTHESIS	0.0229746	0.102662	-0.402639	-1.56003	poly I:C
REACTOME_PARASITE_INFECTION	0.00344828	0.0450431	-0.532485	-2.45191	poly I:C
REACTOME_KILLING_MECHANISMS	0.332663	0.632184	0.533621	1.12728	poly I:C
REACTOME_PEXOPHAGY	0.599791	0.900548	-0.297748	-0.884178	poly I:C
REACTOME_SIGNALING_BY_ERBB2_ECD_MUTANTS	0.156534	0.364316	-0.383768	-1.26892	poly I:C
REACTOME_SEALING_OF_THE_NUCLEAR_ENVELOPE_NE_BY_ESCRT_III	0.375776	0.682933	-0.276638	-1.03805	poly I:C
REACTOME_SIGNALING_BY_KIT_IN_DISEASE	0.859907	1	0.291069	0.695248	poly I:C
REACTOME_INHIBITION_OF_DNA_RECOMBINATION_AT_TELOMERE	0.812274	1	-0.217314	-0.782902	poly I:C
REACTOME_SIGNALING_BY_PDGFR_IN_DISEASE	0.512945	0.818363	-0.271552	-0.954107	poly I:C
REACTOME_SIGNALING_BY_PDGFRA_TRANSMEMBRANE_JUXTAMEMBRANE_AND_KINASE_DOMAIN_MUTANTS	0.479624	0.793049	-0.325105	-0.965416	poly I:C
REACTOME_NERVOUS_SYSTEM_DEVELOPMENT	NA	NA	-0.260858	NA	poly I:C
REACTOME_DISEASES_OF_MITOTIC_CELL_CYCLE	0.248252	0.511683	-0.266573	-1.12687	poly I:C
REACTOME_SARS_COV_1_INFECTION	0.155963	0.364316	-0.264995	-1.19466	poly I:C
REACTOME_POTENTIAL_THERAPEUTICS_FOR_SARS	0.960592	1	0.222285	0.571011	poly I:C
REACTOME_TRANSLATION_OF_REPLICASE_AND_ASSEMBLY_OF_THE_REPLICATION_TRANSCRIPTION_COMPLEX	0.862805	1	-0.224431	-0.702615	poly I:C
REACTOME_SARS_COV_INFECTIONS	0.253521	0.518453	-0.221902	-1.10063	poly I:C
REACTOME_TRANSLATION_OF_STRUCTURAL_PROTEINS	0.280532	0.557331	-0.288292	-1.11699	poly I:C
REACTOME_ABERRANT_REGULATION_OF_MITOTIC_EXIT_IN_CANCER_DUE_TO_RB1_DEFECTS	0.156223	0.364316	-0.351865	-1.25031	poly I:C
REACTOME_TRAF6_MEDIATED_IRF7_ACTIVATION_IN_TLR7_8_OR_9_SIGNALING	0.520153	0.823576	0.455855	0.983214	poly I:C
REACTOME_N_GLYCAN_ANTENNAE_ELONGATION_IN_THE_MEDIAL_TRANS_GOLGI	0.00993125	0.0677668	-0.53597	-1.8496	poly I:C
REACTOME_N_GLYCAN_ANTENNAE_ELONGATION	0.0172414	0.0908893	-0.596756	-1.7721	poly I:C
REACTOME_TERMINATION_OF_O_GLYCAN_BIOSYNTHESIS	0.488041	0.803846	0.452944	1.01299	poly I:C
REACTOME_AMYLOID_FIBER_FORMATION	0.0244755	0.104823	-0.350833	-1.48306	poly I:C
REACTOME_GABA_RECEPTOR_ACTIVATION	0.0014556	0.0371002	-0.488185	-1.97294	poly I:C
REACTOME_GABA_B_RECEPTOR_ACTIVATION	0.0117233	0.0756227	-0.42501	-1.62508	poly I:C
REACTOME_GROWTH_HORMONE_RECEPTOR_SIGNALING	0.209788	0.452017	0.518875	1.22849	poly I:C
REACTOME_ANTIGEN_PROCESSING_UBIQUITINATION_PROTEASOME_DEGRADATION	NA	NA	-0.116698	NA	poly I:C
REACTOME_CLASS_I_MHC_MEDIATED_ANTIGEN_PROCESSING_PRESENTATION	NA	NA	-0.113686	NA	poly I:C
REACTOME_ANTIGEN_PRESENTATION_FOLDING_ASSEMBLY_AND_PEPTIDE_LOADING_OF_CLASS_I_MHC	0.751896	1	0.327181	0.810552	poly I:C
REACTOME_KINESINS	0.364706	0.670468	-0.232742	-1.04439	poly I:C
REACTOME_FACTORS_INVOLVED_IN_MEGAKARYOCYTE_DEVELOPMENT_AND_PLATELET_PRODUCTION	0.952224	1	0.250456	0.709703	poly I:C
REACTOME_ANTIGEN_ACTIVATES_B_CELL_RECEPTOR_BCR_LEADING_TO_GENERATION_OF_SECOND_MESSENGERS	0.956522	1	-0.178596	-0.67016	poly I:C
REACTOME_SIGNALING_BY_THE_B_CELL_RECEPTOR_BCR_	0.236842	0.493028	-0.217768	-1.11227	poly I:C
REACTOME_ION_CHANNEL_TRANSPORT	0.368421	0.674256	-0.198705	-1.05201	poly I:C
REACTOME_ANTIVIRAL_MECHANISM_BY_IFN_STIMULATED_GENES	0.000130378	0.0102393	0.77155	2.09456	poly dA:dT
REACTOME_CYTOKINE_SIGNALING_IN_IMMUNE_SYSTEM	0.000101678	0.0102393	0.606627	1.9219	poly dA:dT
REACTOME_DDX58_IFIH1_MEDIATED_INDUCTION_OF_INTERFERON_ALPHA_BETA	0.000134644	0.0102393	0.759529	1.99102	poly dA:dT
REACTOME_CLASS_A_1_RHODOPSIN_LIKE_RECEPTORS_	0.000126406	0.0102393	0.704588	1.9653	poly dA:dT
REACTOME_PEPTIDE_LIGAND_BINDING_RECEPTORS	0.000134644	0.0102393	0.755556	1.98061	poly dA:dT
REACTOME_CHEMOKINE_RECEPTORS_BIND_CHEMOKINES	0.000158504	0.0102393	0.914696	1.94132	poly dA:dT
REACTOME_G_ALPHA_I_SIGNALLING_EVENTS	0.000114443	0.0102393	0.588115	1.75166	poly dA:dT
REACTOME_SIGNALING_BY_INTERLEUKINS	0.000107273	0.0102393	0.587233	1.81223	poly dA:dT
REACTOME_GPCR_LIGAND_BINDING	0.000119389	0.0102393	0.598471	1.73753	poly dA:dT
REACTOME_INTERLEUKIN_10_SIGNALING	0.000148965	0.0102393	0.863531	2.02778	poly dA:dT
REACTOME_INTERLEUKIN_4_AND_INTERLEUKIN_13_SIGNALING	0.000130634	0.0102393	0.670316	1.81359	poly dA:dT
REACTOME_INTERFERON_GAMMA_SIGNALING	0.000132503	0.0102393	0.807122	2.15423	poly dA:dT
REACTOME_INTERFERON_ALPHA_BETA_SIGNALING	0.00013885	0.0102393	0.865533	2.20837	poly dA:dT
REACTOME_INTERFERON_SIGNALING	0.0001178	0.0102393	0.791979	2.31812	poly dA:dT
REACTOME_TRAF3_DEPENDENT_IRF_ACTIVATION_PATHWAY	0.000162681	0.0102393	0.904899	1.85017	poly dA:dT
REACTOME_TRAF6_MEDIATED_IRF7_ACTIVATION	0.000159464	0.0102393	0.885711	1.85841	poly dA:dT
REACTOME_NEGATIVE_REGULATORS_OF_DDX58_IFIH1_SIGNALING	0.000147558	0.0102393	0.812909	1.9368	poly dA:dT
REACTOME_REGULATION_OF_IFNA_SIGNALING	0.00065136	0.0387197	0.864686	1.74636	poly dA:dT
REACTOME_NGF_STIMULATED_TRANSCRIPTION	0.000727061	0.040945	0.744794	1.80349	poly dA:dT
REACTOME_SIGNALING_BY_ACTIVIN	0.00181398	0.0970482	0.864735	1.71687	poly dA:dT
REACTOME_REGULATION_OF_TNFR1_SIGNALING	0.00206307	0.105118	0.719437	1.70745	poly dA:dT
REACTOME_SIGNALING_BY_GPCR	0.00221589	0.107773	0.45086	1.4031	poly dA:dT
REACTOME_NUCLEAR_EVENTS_KINASE_AND_TRANSCRIPTION_FACTOR_ACTIVATION_	0.00243969	0.113498	0.638775	1.66104	poly dA:dT
REACTOME_OTHER_INTERLEUKIN_SIGNALING	0.00271089	0.120861	0.806935	1.69313	poly dA:dT
REACTOME_INTERLEUKIN_20_FAMILY_SIGNALING	0.00360332	0.154222	0.779065	1.68868	poly dA:dT
REACTOME_OVARIAN_TUMOR_DOMAIN_PROTEASES	0.00497731	0.204835	0.68625	1.65054	poly dA:dT
REACTOME_ADHERENS_JUNCTIONS_INTERACTIONS	0.0059761	0.236467	-0.67994	-1.71459	poly dA:dT
REACTOME_REGULATION_OF_IFNG_SIGNALING	0.00618792	0.236467	0.820318	1.65675	poly dA:dT
REACTOME_TNF_SIGNALING	0.00743813	0.274442	0.653383	1.6147	poly dA:dT
REACTOME_CELL_CELL_COMMUNICATION	0.008829	0.286274	-0.436844	-1.45211	poly dA:dT
REACTOME_WNT_LIGAND_BIOGENESIS_AND_TRAFFICKING	0.00871632	0.286274	-0.734314	-1.69415	poly dA:dT
REACTOME_TNFR1_INDUCED_NFKAPPAB_SIGNALING_PATHWAY	0.00836195	0.286274	0.701358	1.63583	poly dA:dT
REACTOME_GROWTH_HORMONE_RECEPTOR_SIGNALING	0.00866961	0.286274	0.760326	1.62994	poly dA:dT
REACTOME_INTERLEUKIN_6_SIGNALING	0.0111481	0.324122	0.829158	1.61951	poly dA:dT
REACTOME_OXIDATIVE_STRESS_INDUCED_SENESCENCE	0.0109072	0.324122	0.58382	1.5452	poly dA:dT
REACTOME_TRANSCRIPTIONAL_REGULATION_OF_WHITE_ADIPOCYTE_DIFFERENTIATION	0.0103201	0.324122	0.562845	1.52282	poly dA:dT
REACTOME_TRAF6_MEDIATED_NF_KB_ACTIVATION	0.011208	0.324122	0.739039	1.61619	poly dA:dT
REACTOME_TNFR1_INDUCED_PROAPOPTOTIC_SIGNALING	0.0117245	0.330137	0.798152	1.61199	poly dA:dT
REACTOME_GLUTAMATE_NEUROTRANSMITTER_RELEASE_CYCLE	0.0122265	0.335445	0.77423	1.60217	poly dA:dT
REACTOME_SCAVENGING_BY_CLASS_A_RECEPTORS	0.012756	0.341222	0.8307	1.59313	poly dA:dT
REACTOME_KERATAN_SULFATE_KERATIN_METABOLISM	0.0154348	0.402812	-0.615198	-1.60228	poly dA:dT
REACTOME_CELL_JUNCTION_ORGANIZATION	0.016214	0.405758	-0.470392	-1.47254	poly dA:dT
REACTOME_NF_KB_ACTIVATION_THROUGH_FADD_RIP_1_PATHWAY_MEDIATED_BY_CASPASE_8_AND_10	0.0163062	0.405758	0.811161	1.58435	poly dA:dT
REACTOME_RAF_INDEPENDENT_MAPK1_3_ACTIVATION	0.0172626	0.419796	0.707531	1.57572	poly dA:dT
REACTOME_CELLULAR_SENESCENCE	0.0185747	0.434083	0.496077	1.42288	poly dA:dT
REACTOME_RESPONSE_OF_EIF2AK1_HRI_TO_HEME_DEFICIENCY	0.0186615	0.434083	0.760688	1.57415	poly dA:dT
REACTOME_BILE_ACID_AND_BILE_SALT_METABOLISM	0.0197657	0.446658	0.639991	1.53416	poly dA:dT
REACTOME_BINDING_AND_UPTAKE_OF_LIGANDS_BY_SCAVENGER_RECEPTORS	0.020037	0.446658	0.700524	1.56011	poly dA:dT
REACTOME_TOLL_LIKE_RECEPTOR_4_TLR4_CASCADE	0.0210356	0.450162	0.503284	1.42124	poly dA:dT
REACTOME_CYTOSOLIC_SENSORS_OF_PATHOGEN_ASSOCIATED_DNA_	0.0208729	0.450162	0.571791	1.48686	poly dA:dT
REACTOME_KERATAN_SULFATE_BIOSYNTHESIS	0.0231973	0.486689	-0.647906	-1.59922	poly dA:dT
REACTOME_INNATE_IMMUNE_SYSTEM	0.0240769	0.494182	0.382445	1.21448	poly dA:dT
REACTOME_SYNTHESIS_OF_BILE_ACIDS_AND_BILE_SALTS	0.0244781	0.494182	0.663948	1.53648	poly dA:dT
REACTOME_SENESCENCE_ASSOCIATED_SECRETORY_PHENOTYPE_SASP_	0.0273552	0.532183	0.584422	1.48198	poly dA:dT
REACTOME_FORMATION_OF_TUBULIN_FOLDING_INTERMEDIATES_BY_CCT_TRIC	0.0271032	0.532183	0.710567	1.54021	poly dA:dT
REACTOME_IRON_UPTAKE_AND_TRANSPORT	0.027939	0.533835	-0.481114	-1.44851	poly dA:dT
REACTOME_MAPK3_ERK1_ACTIVATION	0.0310507	0.569427	0.790949	1.51689	poly dA:dT
REACTOME_SIGNALING_BY_NTRKS	0.0319305	0.569427	0.48273	1.377	poly dA:dT
REACTOME_DECTIN_2_FAMILY	0.030782	0.569427	0.778107	1.51979	poly dA:dT
REACTOME_TRANSFERRIN_ENDOCYTOSIS_AND_RECYCLING	0.0317602	0.569427	-0.584701	-1.52285	poly dA:dT
REACTOME_NOD1_2_SIGNALING_PATHWAY	0.0348237	0.610841	0.62404	1.4868	poly dA:dT
REACTOME_CLASS_B_2_SECRETIN_FAMILY_RECEPTORS_	0.0357853	0.617585	-0.499773	-1.44868	poly dA:dT
REACTOME_POST_TRANSLATIONAL_MODIFICATION_SYNTHESIS_OF_GPI_ANCHORED_PROTEINS	0.0365117	0.62012	0.573786	1.44937	poly dA:dT
REACTOME_NUCLEOTIDE_BINDING_DOMAIN_LEUCINE_RICH_REPEAT_CONTAINING_RECEPTOR_NLR_SIGNALING_PATHWAYS	0.0373608	0.624626	0.57827	1.45238	poly dA:dT
REACTOME_SIGNALING_BY_TGFB_FAMILY_MEMBERS	0.0382653	0.629906	0.497322	1.37758	poly dA:dT
REACTOME_TOLL_LIKE_RECEPTOR_CASCADES	0.0402473	0.652494	0.469947	1.34928	poly dA:dT
REACTOME_CELL_CELL_JUNCTION_ORGANIZATION	0.0428667	0.67452	-0.484189	-1.41141	poly dA:dT
REACTOME_PHASE_0_RAPID_DEPOLARISATION	0.0426526	0.67452	0.681405	1.49015	poly dA:dT
REACTOME_YAP1_AND_WWTR1_TAZ_STIMULATED_GENE_EXPRESSION	0.0446927	0.688451	-0.700885	-1.53191	poly dA:dT
REACTOME_COOPERATION_OF_PREFOLDIN_AND_TRIC_CCT_IN_ACTIN_AND_TUBULIN_FOLDING	0.0456807	0.688451	0.641616	1.47582	poly dA:dT
REACTOME_TERMINATION_OF_TRANSLESION_DNA_SYNTHESIS	0.0456823	0.688451	0.614335	1.45801	poly dA:dT
REACTOME_TRANSPORT_OF_CONNEXONS_TO_THE_PLASMA_MEMBRANE	0.0491425	0.727185	0.745314	1.47977	poly dA:dT
REACTOME_INTERLEUKIN_6_FAMILY_SIGNALING	0.0496117	0.727185	0.695692	1.47651	poly dA:dT
REACTOME_FACTORS_INVOLVED_IN_MEGAKARYOCYTE_DEVELOPMENT_AND_PLATELET_PRODUCTION	0.0522388	0.755345	0.463643	1.32256	poly dA:dT
REACTOME_RHO_GTPASES_ACTIVATE_IQGAPS	0.0534293	0.762258	0.65016	1.4625	poly dA:dT
REACTOME_IMMUNOREGULATORY_INTERACTIONS_BETWEEN_A_LYMPHOID_AND_A_NON_LYMPHOID_CELL	0.0577033	0.8115	0.566286	1.40427	poly dA:dT
REACTOME_FOXO_MEDIATED_TRANSCRIPTION_OF_CELL_DEATH_GENES	0.0583977	0.8115	0.70605	1.46108	poly dA:dT
REACTOME_NEUROTRANSMITTER_RELEASE_CYCLE	0.0603774	0.827083	0.631505	1.44453	poly dA:dT
REACTOME_TNF_RECEPTOR_SUPERFAMILY_TNFSF_MEMBERS_MEDIATING_NON_CANONICAL_NF_KB_PATHWAY	0.061065	0.827083	0.720428	1.45501	poly dA:dT
REACTOME_TICAM1_DEPENDENT_ACTIVATION_OF_IRF3_IRF7	0.0621702	0.831526	0.730117	1.4496	poly dA:dT
REACTOME_TRAF6_MEDIATED_IRF7_ACTIVATION_IN_TLR7_8_OR_9_SIGNALING	0.0643927	0.850619	0.73832	1.44208	poly dA:dT
REACTOME_MYD88_INDEPENDENT_TLR4_CASCADE_	0.0676836	0.883189	0.478533	1.31998	poly dA:dT
REACTOME_NOREPINEPHRINE_NEUROTRANSMITTER_RELEASE_CYCLE	0.070997	0.915262	0.743318	1.42554	poly dA:dT
REACTOME_RHO_GTPASE_CYCLE	0.0719656	0.916705	-0.36664	-1.24447	poly dA:dT
REACTOME_CASPASE_ACTIVATION_VIA_DEATH_RECEPTORS_IN_THE_PRESENCE_OF_LIGAND	0.0740922	0.921844	0.707662	1.42923	poly dA:dT
REACTOME_PURINERGIC_SIGNALING_IN_LEISHMANIASIS_INFECTION	0.0739281	0.921844	0.661611	1.41832	poly dA:dT
REACTOME_MET_ACTIVATES_PTK2_SIGNALING	0.075091	0.923533	0.625319	1.41974	poly dA:dT
REACTOME_ROS_AND_RNS_PRODUCTION_IN_PHAGOCYTES	0.0839499	0.926045	-0.549646	-1.38603	poly dA:dT
REACTOME_ADAPTIVE_IMMUNE_SYSTEM	0.0825575	0.926045	0.369219	1.16608	poly dA:dT
REACTOME_SIGNALING_BY_LEPTIN	0.0802283	0.926045	0.735239	1.41005	poly dA:dT
REACTOME_SYNDECAN_INTERACTIONS	0.0803558	0.926045	0.607223	1.39671	poly dA:dT
REACTOME_POST_CHAPERONIN_TUBULIN_FOLDING_PATHWAY	0.0837187	0.926045	0.669669	1.40511	poly dA:dT
REACTOME_RIPK1_MEDIATED_REGULATED_NECROSIS	0.0832282	0.926045	0.653935	1.40187	poly dA:dT
REACTOME_SYNTHESIS_OF_VERY_LONG_CHAIN_FATTY_ACYL_COAS	0.0809964	0.926045	0.649906	1.40872	poly dA:dT
REACTOME_ACTIVATION_OF_IRF3_IRF7_MEDIATED_BY_TBK1_IKK_EPSILON	0.0797941	0.926045	0.684798	1.41711	poly dA:dT
REACTOME_AGGREPHAGY	0.0804598	0.926045	0.583397	1.38459	poly dA:dT
REACTOME_ANTIGEN_PRESENTATION_FOLDING_ASSEMBLY_AND_PEPTIDE_LOADING_OF_CLASS_I_MHC	0.0807039	0.926045	0.619882	1.40739	poly dA:dT
REACTOME_P75NTR_SIGNALS_VIA_NF_KB	0.0871943	0.942403	0.677835	1.4027	poly dA:dT
REACTOME_REGULATION_BY_C_FLIP	0.0864384	0.942403	0.729965	1.39993	poly dA:dT
REACTOME_GAP_JUNCTION_ASSEMBLY	0.0881731	0.943452	0.688124	1.40695	poly dA:dT
REACTOME_REMOVAL_OF_THE_FLAP_INTERMEDIATE_FROM_THE_C_STRAND	0.69584	1	0.425126	0.830353	poly dA:dT
REACTOME_HEMOSTASIS	0.0993697	1	0.375785	1.17373	poly dA:dT
REACTOME_INTRINSIC_PATHWAY_FOR_APOPTOSIS	0.226578	1	0.463303	1.17909	poly dA:dT
REACTOME_TRANSLESION_SYNTHESIS_BY_Y_FAMILY_DNA_POLYMERASES_BYPASSES_LESIONS_ON_DNA_TEMPLATE	0.10868	1	0.540578	1.3244	poly dA:dT
REACTOME_RECOGNITION_OF_DNA_DAMAGE_BY_PCNA_CONTAINING_REPLICATION_COMPLEX	0.961527	1	0.25993	0.612769	poly dA:dT
REACTOME_TRANSLESION_SYNTHESIS_BY_POLH	0.995457	1	0.201905	0.437644	poly dA:dT
REACTOME_RESOLUTION_OF_AP_SITES_VIA_THE_MULTIPLE_NUCLEOTIDE_PATCH_REPLACEMENT_PATHWAY	0.923167	1	-0.2668	-0.681889	poly dA:dT
REACTOME_ACTIVATION_OF_BAD_AND_TRANSLOCATION_TO_MITOCHONDRIA_	0.739704	1	0.385164	0.79705	poly dA:dT
REACTOME_CYTOCHROME_C_MEDIATED_APOPTOTIC_RESPONSE	0.954292	1	-0.255369	-0.558156	poly dA:dT
REACTOME_APOPTOTIC_CLEAVAGE_OF_CELLULAR_PROTEINS	0.706296	1	0.348204	0.834698	poly dA:dT
REACTOME_APOPTOTIC_FACTOR_MEDIATED_RESPONSE	0.94823	1	-0.255416	-0.589276	poly dA:dT
REACTOME_OPIOID_SIGNALLING	0.99947	1	0.186568	0.497104	poly dA:dT
REACTOME_PKA_MEDIATED_PHOSPHORYLATION_OF_CREB	0.944787	1	-0.255963	-0.599518	poly dA:dT
REACTOME_CA_DEPENDENT_EVENTS	0.808824	1	0.324545	0.765096	poly dA:dT
REACTOME_G_PROTEIN_MEDIATED_EVENTS	0.962514	1	0.254579	0.634284	poly dA:dT
REACTOME_NEUROTRANSMITTER_RECEPTORS_AND_POSTSYNAPTIC_SIGNAL_TRANSMISSION	0.801191	1	0.290102	0.8309	poly dA:dT
REACTOME_TRANSMISSION_ACROSS_CHEMICAL_SYNAPSES	0.382058	1	0.357407	1.04556	poly dA:dT
REACTOME_NEURONAL_SYSTEM	0.383919	1	0.344979	1.04167	poly dA:dT
REACTOME_FORMATION_OF_RNA_POL_II_ELONGATION_COMPLEX_	0.99962	1	-0.185075	-0.562902	poly dA:dT
REACTOME_IRS_MEDIATED_SIGNALLING	0.670721	1	-0.326709	-0.874487	poly dA:dT
REACTOME_FORMATION_OF_THE_EARLY_ELONGATION_COMPLEX	0.975746	1	-0.223327	-0.607842	poly dA:dT
REACTOME_INHIBITION_OF_REPLICATION_INITIATION_OF_DAMAGED_DNA_BY_RB1_E2F1	0.932142	1	-0.273587	-0.607729	poly dA:dT
REACTOME_E2F_MEDIATED_REGULATION_OF_DNA_REPLICATION	0.990609	1	-0.199457	-0.502965	poly dA:dT
REACTOME_ACTIVATION_OF_BH3_ONLY_PROTEINS	0.131238	1	0.556207	1.30611	poly dA:dT
REACTOME_EFFECTS_OF_PIP2_HYDROLYSIS	0.983088	1	0.233171	0.513981	poly dA:dT
REACTOME_GPVI_MEDIATED_ACTIVATION_CASCADE	0.163197	1	0.566808	1.275	poly dA:dT
REACTOME_DOWNSTREAM_SIGNALING_EVENTS_OF_B_CELL_RECEPTOR_BCR_	0.609724	1	0.34074	0.923309	poly dA:dT
REACTOME_SIGNALING_BY_NODAL	0.378536	1	0.557188	1.0883	poly dA:dT
REACTOME_MEIOTIC_SYNAPSIS	0.182642	1	0.548204	1.25399	poly dA:dT
REACTOME_SIGNALING_BY_FGFR_IN_DISEASE	1	1	-0.140385	-0.418092	poly dA:dT
REACTOME_SIGNALING_BY_ERBB2	0.986116	1	-0.21713	-0.642596	poly dA:dT
REACTOME_SIGNALING_BY_ERBB2_IN_CANCER	0.994489	1	0.1987	0.446965	poly dA:dT
REACTOME_CELLULAR_RESPONSE_TO_HYPOXIA	0.999736	1	0.174335	0.467333	poly dA:dT
REACTOME_CONSTITUTIVE_SIGNALING_BY_LIGAND_RESPONSIVE_EGFR_CANCER_VARIANTS	0.983871	1	-0.217002	-0.522244	poly dA:dT
REACTOME_SIGNALING_BY_ERBB4	0.946693	1	0.264644	0.65936	poly dA:dT
REACTOME_ANTIGEN_PROCESSING_CROSS_PRESENTATION	0.489499	1	0.360661	0.98983	poly dA:dT
REACTOME_ENDOSOMAL_VACUOLAR_PATHWAY	0.0988587	1	0.721894	1.38446	poly dA:dT
REACTOME_CROSS_PRESENTATION_OF_SOLUBLE_EXOGENOUS_ANTIGENS_ENDOSOMES_	0.999858	1	0.161033	0.402904	poly dA:dT
REACTOME_SHC1_EVENTS_IN_ERBB2_SIGNALING	0.989033	1	0.220452	0.477847	poly dA:dT
REACTOME_SHC1_EVENTS_IN_ERBB4_SIGNALING	0.81869	1	-0.333504	-0.728934	poly dA:dT
REACTOME_NUCLEAR_SIGNALING_BY_ERBB4	0.908145	1	0.298015	0.670368	poly dA:dT
REACTOME_INTERLEUKIN_7_SIGNALING	0.17689	1	0.597875	1.26891	poly dA:dT
REACTOME_DEVELOPMENTAL_BIOLOGY	0.381058	1	0.325229	1.0327	poly dA:dT
REACTOME_MITOCHONDRIAL_PROTEIN_IMPORT	0.999612	1	-0.177075	-0.545138	poly dA:dT
REACTOME_SPRY_REGULATION_OF_FGF_SIGNALING	0.985967	1	0.229383	0.481295	poly dA:dT
REACTOME_INWARDLY_RECTIFYING_K_CHANNELS	0.362839	1	0.501239	1.08647	poly dA:dT
REACTOME_POTASSIUM_CHANNELS	0.479475	1	0.396854	0.988762	poly dA:dT
REACTOME_VOLTAGE_GATED_POTASSIUM_CHANNELS	0.491812	1	-0.42371	-0.977549	poly dA:dT
REACTOME_DOWNREGULATION_OF_ERBB2_ERBB3_SIGNALING	0.501547	1	0.487203	0.983979	poly dA:dT
REACTOME_TRANSCRIPTION_OF_E2F_TARGETS_UNDER_NEGATIVE_CONTROL_BY_DREAM_COMPLEX	0.897485	1	-0.282352	-0.679516	poly dA:dT
REACTOME_TRANSCRIPTION_OF_E2F_TARGETS_UNDER_NEGATIVE_CONTROL_BY_P107_RBL1_AND_P130_RBL2_IN_COMPLEX_WITH_HDAC1	0.758056	1	-0.341825	-0.788631	poly dA:dT
REACTOME_MITOCHONDRIAL_IRON_SULFUR_CLUSTER_BIOGENESIS	0.956323	1	-0.254049	-0.55527	poly dA:dT
REACTOME_RORA_ACTIVATES_GENE_EXPRESSION	0.248581	1	0.554713	1.18916	poly dA:dT
REACTOME_BMAL1_CLOCK_NPAS2_ACTIVATES_CIRCADIAN_GENE_EXPRESSION	0.277609	1	0.508542	1.15461	poly dA:dT
REACTOME_ABC_TRANSPORTERS_IN_LIPID_HOMEOSTASIS	0.673544	1	0.435107	0.849848	poly dA:dT
REACTOME_COMMON_PATHWAY_OF_FIBRIN_CLOT_FORMATION	0.96421	1	0.263365	0.538479	poly dA:dT
REACTOME_FORMATION_OF_FIBRIN_CLOT_CLOTTING_CASCADE_	0.996867	1	0.191731	0.415591	poly dA:dT
REACTOME_INHIBITION_OF_THE_PROTEOLYTIC_ACTIVITY_OF_APC_C_REQUIRED_FOR_THE_ONSET_OF_ANAPHASE_BY_MITOTIC_SPINDLE_CHECKPOINT_COMPONENTS	0.978829	1	0.241418	0.527951	poly dA:dT
REACTOME_THE_CITRIC_ACID_TCA_CYCLE_AND_RESPIRATORY_ELECTRON_TRANSPORT	1	1	-0.0994689	-0.355055	poly dA:dT
REACTOME_SIGNALING_BY_SCF_KIT	0.727826	1	0.33967	0.828596	poly dA:dT
REACTOME_REGULATION_OF_KIT_SIGNALING	0.525097	1	0.46695	0.966297	poly dA:dT
REACTOME_COLLAGEN_DEGRADATION	0.405271	1	0.436263	1.04579	poly dA:dT
REACTOME_TRANSLOCATION_OF_SLC2A4_GLUT4_TO_THE_PLASMA_MEMBRANE	0.417191	1	0.392041	1.03335	poly dA:dT
REACTOME_REPRODUCTION	0.30148	1	0.436851	1.11853	poly dA:dT
REACTOME_DEGRADATION_OF_THE_EXTRACELLULAR_MATRIX	0.434811	1	0.376624	1.02244	poly dA:dT
REACTOME_EXTRACELLULAR_MATRIX_ORGANIZATION	0.363887	1	0.353997	1.05235	poly dA:dT
REACTOME_COLLAGEN_FORMATION	0.914367	1	0.272778	0.715058	poly dA:dT
REACTOME_ACYL_CHAIN_REMODELLING_OF_PC	0.742414	1	0.399434	0.793048	poly dA:dT
REACTOME_ACYL_CHAIN_REMODELLING_OF_PE	0.81989	1	-0.339904	-0.725718	poly dA:dT
REACTOME_SYNTHESIS_OF_PA	0.533986	1	-0.362152	-0.943222	poly dA:dT
REACTOME_SYNTHESIS_OF_PC	0.998577	1	-0.170787	-0.43067	poly dA:dT
REACTOME_GLYCEROPHOSPHOLIPID_BIOSYNTHESIS	0.985126	1	0.236709	0.658028	poly dA:dT
REACTOME_SYNTHESIS_OF_PE	0.423096	1	-0.487892	-1.04168	poly dA:dT
REACTOME_INOSITOL_PHOSPHATE_METABOLISM	0.992083	1	0.221098	0.541684	poly dA:dT
REACTOME_PI_METABOLISM	0.733975	1	0.315409	0.845504	poly dA:dT
REACTOME_PHOSPHOLIPID_METABOLISM	0.885376	1	0.270297	0.794236	poly dA:dT
REACTOME_DAG_AND_IP3_SIGNALING	0.858732	1	0.304908	0.733351	poly dA:dT
REACTOME_MEIOSIS	0.174133	1	0.48495	1.22497	poly dA:dT
REACTOME_G0_AND_EARLY_G1	0.92597	1	-0.263845	-0.680852	poly dA:dT
REACTOME_PHASE_II_CONJUGATION_OF_COMPOUNDS	0.882321	1	0.283794	0.743934	poly dA:dT
REACTOME_METHYLATION	0.993734	1	0.212284	0.421475	poly dA:dT
REACTOME_CYTOSOLIC_SULFONATION_OF_SMALL_MOLECULES	0.539814	1	0.47287	0.955031	poly dA:dT
REACTOME_GLUCURONIDATION	0.163478	1	0.678656	1.30153	poly dA:dT
REACTOME_GLUTATHIONE_CONJUGATION	0.321114	1	-0.427892	-1.09361	poly dA:dT
REACTOME_ELASTIC_FIBRE_FORMATION	0.825994	1	-0.291799	-0.787925	poly dA:dT
REACTOME_POLO_LIKE_KINASE_MEDIATED_EVENTS	0.797676	1	-0.329505	-0.760207	poly dA:dT
REACTOME_EUKARYOTIC_TRANSLATION_ELONGATION	0.741743	1	-0.267845	-0.886514	poly dA:dT
REACTOME_SIGNALING_BY_NOTCH	1	1	0.147369	0.432566	poly dA:dT
REACTOME_TELOMERE_MAINTENANCE	0.651402	1	-0.292509	-0.906393	poly dA:dT
REACTOME_GAP_JUNCTION_TRAFFICKING_AND_REGULATION	0.0998648	1	0.587368	1.35926	poly dA:dT
REACTOME_METABOLISM_OF_NUCLEOTIDES	0.996662	1	0.214362	0.590111	poly dA:dT
REACTOME_MITOCHONDRIAL_BIOGENESIS	0.568394	1	0.343791	0.947985	poly dA:dT
REACTOME_TRANSPORT_OF_THE_SLBP_DEPENDANT_MATURE_MRNA	0.57344	1	-0.33248	-0.929104	poly dA:dT
REACTOME_TRANSPORT_OF_MATURE_MRNAS_DERIVED_FROM_INTRONLESS_TRANSCRIPTS	0.784662	1	-0.28341	-0.826142	poly dA:dT
REACTOME_ACTIVATION_OF_MATRIX_METALLOPROTEINASES	0.298483	1	0.584148	1.15979	poly dA:dT
REACTOME_RECYCLING_OF_BILE_ACIDS_AND_SALTS	0.476253	1	0.507428	1.00746	poly dA:dT
REACTOME_ZBP1_DAI_MEDIATED_INDUCTION_OF_TYPE_I_IFNS	0.27437	1	0.550611	1.1686	poly dA:dT
REACTOME_DEGRADATION_OF_CYSTEINE_AND_HOMOCYSTEINE	0.567554	1	0.477526	0.9327	poly dA:dT
REACTOME_SULFUR_AMINO_ACID_METABOLISM	0.995783	1	-0.185949	-0.464761	poly dA:dT
REACTOME_HIV_LIFE_CYCLE	1	1	-0.148004	-0.517369	poly dA:dT
REACTOME_BUDDING_AND_MATURATION_OF_HIV_VIRION	0.996369	1	-0.18767	-0.499115	poly dA:dT
REACTOME_EARLY_PHASE_OF_HIV_LIFE_CYCLE	0.952514	1	-0.256419	-0.56045	poly dA:dT
REACTOME_GOLGI_CISTERNAE_PERICENTRIOLAR_STACK_REORGANIZATION	0.982756	1	0.237131	0.484842	poly dA:dT
REACTOME_SYNTHESIS_OF_GLYCOSYLPHOSPHATIDYLINOSITOL_GPI_	0.843081	1	0.341032	0.723796	poly dA:dT
REACTOME_HIV_INFECTION	1	1	-0.145116	-0.530713	poly dA:dT
REACTOME_HOST_INTERACTIONS_OF_HIV_FACTORS	1	1	-0.174226	-0.595442	poly dA:dT
REACTOME_GLYCOSAMINOGLYCAN_METABOLISM	0.203067	1	-0.337113	-1.1206	poly dA:dT
REACTOME_RESPIRATORY_ELECTRON_TRANSPORT_ATP_SYNTHESIS_BY_CHEMIOSMOTIC_COUPLING_AND_HEAT_PRODUCTION_BY_UNCOUPLING_PROTEINS_	1	1	0.0974669	0.278502	poly dA:dT
REACTOME_FORMATION_OF_ATP_BY_CHEMIOSMOTIC_COUPLING	0.97238	1	-0.229027	-0.543679	poly dA:dT
REACTOME_GLUCAGON_SIGNALING_IN_METABOLIC_REGULATION	0.994024	1	-0.191424	-0.482709	poly dA:dT
REACTOME_TRIGLYCERIDE_CATABOLISM	0.651645	1	-0.387967	-0.861807	poly dA:dT
REACTOME_INTEGRATION_OF_ENERGY_METABOLISM	1	1	-0.14483	-0.467468	poly dA:dT
REACTOME_HEPARAN_SULFATE_HEPARIN_HS_GAG_METABOLISM	0.687943	1	-0.308595	-0.871588	poly dA:dT
REACTOME_GAMMA_CARBOXYLATION_HYPUSINE_FORMATION_AND_ARYLSULFATASE_ACTIVATION	0.831357	1	0.31384	0.754835	poly dA:dT
REACTOME_CELL_CYCLE	1	1	0.100831	0.318983	poly dA:dT
REACTOME_SIGNALING_BY_EGFR_IN_CANCER	0.989049	1	-0.205397	-0.521597	poly dA:dT
REACTOME_PKA_ACTIVATION_IN_GLUCAGON_SIGNALLING	0.696193	1	-0.375249	-0.833556	poly dA:dT
REACTOME_NEF_MEDIATES_DOWN_MODULATION_OF_CELL_SURFACE_RECEPTORS_BY_RECRUITING_THEM_TO_CLATHRIN_ADAPTERS	0.993818	1	0.208778	0.443105	poly dA:dT
REACTOME_NEF_MEDIATED_DOWNREGULATION_OF_MHC_CLASS_I_COMPLEX_CELL_SURFACE_EXPRESSION	0.993118	1	0.212822	0.408153	poly dA:dT
REACTOME_THE_ROLE_OF_NEF_IN_HIV_1_REPLICATION_AND_DISEASE_PATHOGENESIS	0.993455	1	-0.195155	-0.492119	poly dA:dT
REACTOME_COLLAGEN_BIOSYNTHESIS_AND_MODIFYING_ENZYMES	0.559151	1	0.376581	0.938251	poly dA:dT
REACTOME_MTOR_SIGNALLING	0.852603	1	0.302175	0.743787	poly dA:dT
REACTOME_REGULATION_OF_CHOLESTEROL_BIOSYNTHESIS_BY_SREBP_SREBF_	0.680941	1	0.335429	0.868824	poly dA:dT
REACTOME_SYNTHESIS_OF_PIPS_AT_THE_PLASMA_MEMBRANE	0.879074	1	0.29076	0.731817	poly dA:dT
REACTOME_SYNTHESIS_OF_PIPS_AT_THE_GOLGI_MEMBRANE	0.89881	1	0.316122	0.654175	poly dA:dT
REACTOME_SYNTHESIS_OF_PIPS_AT_THE_EARLY_ENDOSOME_MEMBRANE	0.95658	1	-0.247222	-0.579044	poly dA:dT
REACTOME_SYNTHESIS_OF_PIPS_AT_THE_LATE_ENDOSOME_MEMBRANE	0.960435	1	-0.253795	-0.529475	poly dA:dT
REACTOME_SPHINGOLIPID_DE_NOVO_BIOSYNTHESIS	0.457291	1	0.408957	1.00663	poly dA:dT
REACTOME_GLYCOSPHINGOLIPID_METABOLISM	0.189275	1	0.50325	1.22763	poly dA:dT
REACTOME_MTORC1_MEDIATED_SIGNALLING	0.280692	1	-0.444726	-1.12936	poly dA:dT
REACTOME_THE_ACTIVATION_OF_ARYLSULFATASES	0.633434	1	0.461272	0.884632	poly dA:dT
REACTOME_COMPLEMENT_CASCADE	0.233921	1	-0.467202	-1.17813	poly dA:dT
REACTOME_SIGNALLING_TO_RAS	0.722935	1	0.384445	0.815935	poly dA:dT
REACTOME_HIV_TRANSCRIPTION_INITIATION	0.999859	1	0.150309	0.377515	poly dA:dT
REACTOME_HIV_TRANSCRIPTION_ELONGATION	0.834939	1	-0.275801	-0.794229	poly dA:dT
REACTOME_TRANSCRIPTION_OF_THE_HIV_GENOME	1	1	0.129589	0.344423	poly dA:dT
REACTOME_ABORTIVE_ELONGATION_OF_HIV_1_TRANSCRIPT_IN_THE_ABSENCE_OF_TAT	0.987763	1	-0.20776	-0.523904	poly dA:dT
REACTOME_HIV_ELONGATION_ARREST_AND_RECOVERY	0.83209	1	-0.287055	-0.781296	poly dA:dT
REACTOME_TRAFFICKING_AND_PROCESSING_OF_ENDOSOMAL_TLR	0.883518	1	0.339045	0.650223	poly dA:dT
REACTOME_TOLL_LIKE_RECEPTOR_9_TLR9_CASCADE	0.141605	1	0.447333	1.2277	poly dA:dT
REACTOME_TOLL_LIKE_RECEPTOR_10_TLR10_CASCADE	0.370703	1	0.390107	1.06042	poly dA:dT
REACTOME_TOLL_LIKE_RECEPTOR_TLR1_TLR2_CASCADE	0.19933	1	0.42843	1.17447	poly dA:dT
REACTOME_INFLUENZA_INFECTION	0.972137	1	0.2437	0.712202	poly dA:dT
REACTOME_EXPORT_OF_VIRAL_RIBONUCLEOPROTEINS_FROM_NUCLEUS	0.806202	1	-0.291646	-0.801252	poly dA:dT
REACTOME_NS1_MEDIATED_EFFECTS_ON_HOST_PATHWAYS	0.15962	1	0.509249	1.25349	poly dA:dT
REACTOME_VIRAL_MESSENGER_RNA_SYNTHESIS	0.630244	1	-0.309408	-0.904918	poly dA:dT
REACTOME_TICAM1_RIP1_MEDIATED_IKK_COMPLEX_RECRUITMENT	0.112696	1	0.635141	1.348	poly dA:dT
REACTOME_PROLONGED_ERK_ACTIVATION_EVENTS	0.730337	1	0.397808	0.803433	poly dA:dT
REACTOME_ADENYLATE_CYCLASE_INHIBITORY_PATHWAY	0.907517	1	-0.298374	-0.622477	poly dA:dT
REACTOME_REGULATION_OF_GLUCOKINASE_BY_GLUCOKINASE_REGULATORY_PROTEIN	0.714503	1	-0.318043	-0.851292	poly dA:dT
REACTOME_SIGNALING_BY_TGF_BETA_RECEPTOR_COMPLEX	0.727895	1	0.315875	0.849355	poly dA:dT
REACTOME_P38MAPK_EVENTS	0.978232	1	0.248734	0.493844	poly dA:dT
REACTOME_TELOMERE_EXTENSION_BY_TELOMERASE	0.545403	1	-0.375859	-0.939425	poly dA:dT
REACTOME_APC_C_CDC20_MEDIATED_DEGRADATION_OF_CYCLIN_B	0.98515	1	0.229482	0.516207	poly dA:dT
REACTOME_APC_C_MEDIATED_DEGRADATION_OF_CELL_CYCLE_PROTEINS	1	1	0.156847	0.429969	poly dA:dT
REACTOME_APC_C_CDH1_MEDIATED_DEGRADATION_OF_CDC20_AND_OTHER_APC_C_CDH1_TARGETED_PROTEINS_IN_LATE_MITOSIS_EARLY_G1	0.999868	1	0.150762	0.404867	poly dA:dT
REACTOME_POLYMERASE_SWITCHING_ON_THE_C_STRAND_OF_THE_TELOMERE	0.995601	1	-0.19335	-0.494163	poly dA:dT
REACTOME_PROCESSIVE_SYNTHESIS_ON_THE_C_STRAND_OF_THE_TELOMERE	0.999217	1	0.174705	0.378686	poly dA:dT
REACTOME_TELOMERE_C_STRAND_LAGGING_STRAND_SYNTHESIS	0.944496	1	-0.246563	-0.677392	poly dA:dT
REACTOME_TELOMERE_C_STRAND_SYNTHESIS_INITIATION	0.728796	1	-0.366221	-0.800443	poly dA:dT
REACTOME_PLASMA_LIPOPROTEIN_ASSEMBLY_REMODELING_AND_CLEARANCE	0.882179	1	0.289498	0.731265	poly dA:dT
REACTOME_ASSEMBLY_OF_THE_HIV_VIRION	0.811043	1	-0.321422	-0.752835	poly dA:dT
REACTOME_INTERACTIONS_OF_VPR_WITH_HOST_CELLULAR_PROTEINS	0.84992	1	-0.276695	-0.777793	poly dA:dT
REACTOME_ACTIVATION_OF_ATR_IN_RESPONSE_TO_REPLICATION_STRESS	0.99808	1	-0.183004	-0.514426	poly dA:dT
REACTOME_CONVERSION_FROM_APC_C_CDC20_TO_APC_C_CDH1_IN_LATE_ANAPHASE	0.833464	1	0.337955	0.732543	poly dA:dT
REACTOME_PHOSPHORYLATION_OF_THE_APC_C	0.976343	1	0.241403	0.523259	poly dA:dT
REACTOME_UNWINDING_OF_DNA	0.91874	1	-0.282276	-0.616966	poly dA:dT
REACTOME_INTERACTIONS_OF_REV_WITH_HOST_CELLULAR_PROTEINS	0.55232	1	-0.334049	-0.939017	poly dA:dT
REACTOME_RETROGRADE_NEUROTROPHIN_SIGNALLING	0.706959	1	0.414223	0.822411	poly dA:dT
REACTOME_SIGNALING_BY_EGFR	0.865047	1	0.294405	0.74366	poly dA:dT
REACTOME_CHONDROITIN_SULFATE_DERMATAN_SULFATE_METABOLISM	0.845516	1	0.302467	0.747486	poly dA:dT
REACTOME_APC_CDC20_MEDIATED_DEGRADATION_OF_NEK2A	0.982189	1	0.22951	0.524992	poly dA:dT
REACTOME_SRP_DEPENDENT_COTRANSLATIONAL_PROTEIN_TARGETING_TO_MEMBRANE	0.985477	1	-0.220359	-0.746758	poly dA:dT
REACTOME_DARPP_32_EVENTS	0.799269	1	-0.307981	-0.769771	poly dA:dT
REACTOME_GAB1_SIGNALOSOME	0.766731	1	0.37532	0.776679	poly dA:dT
REACTOME_SHC1_EVENTS_IN_EGFR_SIGNALING	0.969528	1	-0.236786	-0.517539	poly dA:dT
REACTOME_NUCLEAR_IMPORT_OF_REV_PROTEIN	0.548865	1	-0.340948	-0.93978	poly dA:dT
REACTOME_EXTENSION_OF_TELOMERES	0.660204	1	-0.301323	-0.894632	poly dA:dT
REACTOME_RIP_MEDIATED_NFKB_ACTIVATION_VIA_ZBP1	0.1347	1	0.651739	1.33255	poly dA:dT
REACTOME_EGFR_DOWNREGULATION	0.999099	1	0.170952	0.395609	poly dA:dT
REACTOME_STING_MEDIATED_INDUCTION_OF_HOST_IMMUNE_RESPONSES	0.190303	1	0.63894	1.26857	poly dA:dT
REACTOME_SIGNALING_BY_CYTOSOLIC_FGFR1_FUSION_MUTANTS	0.841813	1	0.341406	0.724589	poly dA:dT
REACTOME_FGFR1_MUTANT_RECEPTOR_ACTIVATION	0.827308	1	0.335175	0.738827	poly dA:dT
REACTOME_FGFR2_MUTANT_RECEPTOR_ACTIVATION	0.96021	1	-0.24404	-0.595363	poly dA:dT
REACTOME_ORGANELLE_BIOGENESIS_AND_MAINTENANCE	0.991363	1	0.231183	0.706361	poly dA:dT
REACTOME_SYNTHESIS_OF_IP2_IP_AND_INS_IN_THE_CYTOSOL	0.986522	1	0.228165	0.44565	poly dA:dT
REACTOME_SYNTHESIS_OF_IP3_AND_IP4_IN_THE_CYTOSOL	0.714554	1	0.379985	0.823647	poly dA:dT
REACTOME_REGULATION_OF_BETA_CELL_DEVELOPMENT	0.851629	1	0.314558	0.727935	poly dA:dT
REACTOME_DOWNSTREAM_SIGNAL_TRANSDUCTION	0.981829	1	0.23669	0.547737	poly dA:dT
REACTOME_SIGNALING_BY_PDGF	0.986031	1	0.229772	0.578316	poly dA:dT
REACTOME_SCF_SKP2_MEDIATED_DEGRADATION_OF_P27_P21	0.984609	1	-0.214958	-0.660756	poly dA:dT
REACTOME_SIGNALLING_TO_ERKS	0.968063	1	0.253778	0.598267	poly dA:dT
REACTOME_CELLULAR_HEXOSE_TRANSPORT	0.838872	1	0.365746	0.701431	poly dA:dT
REACTOME_METABOLISM_OF_PORPHYRINS	0.593386	1	0.403716	0.908136	poly dA:dT
REACTOME_HEME_BIOSYNTHESIS	0.277479	1	0.582069	1.17557	poly dA:dT
REACTOME_HEME_DEGRADATION	0.302606	1	0.581959	1.15544	poly dA:dT
REACTOME_SIGNALING_BY_FGFR	0.996341	1	-0.197211	-0.614618	poly dA:dT
REACTOME_GAP_JUNCTION_DEGRADATION	0.963061	1	0.269008	0.534096	poly dA:dT
REACTOME_PRE_NOTCH_PROCESSING_IN_GOLGI	0.573593	1	0.441525	0.926417	poly dA:dT
REACTOME_PRE_NOTCH_EXPRESSION_AND_PROCESSING	0.533845	1	0.37672	0.955288	poly dA:dT
REACTOME_CHOLESTEROL_BIOSYNTHESIS	0.999081	1	0.173961	0.391315	poly dA:dT
REACTOME_SNRNP_ASSEMBLY	0.631599	1	-0.301219	-0.910183	poly dA:dT
REACTOME_SYNTHESIS_OF_BILE_ACIDS_AND_BILE_SALTS_VIA_7ALPHA_HYDROXYCHOLESTEROL	0.489281	1	0.461287	0.988879	poly dA:dT
REACTOME_NRAGE_SIGNALS_DEATH_THROUGH_JNK	0.434286	1	-0.335167	-1.00254	poly dA:dT
REACTOME_REGULATED_PROTEOLYSIS_OF_P75NTR	0.852868	1	-0.330569	-0.689644	poly dA:dT
REACTOME_P75_NTR_RECEPTOR_MEDIATED_SIGNALLING	0.948034	1	-0.235861	-0.772568	poly dA:dT
REACTOME_SYNTHESIS_OF_BILE_ACIDS_AND_BILE_SALTS_VIA_27_HYDROXYCHOLESTEROL	0.184122	1	0.668029	1.28115	poly dA:dT
REACTOME_SIGNALING_BY_VEGF	0.99684	1	0.218493	0.60944	poly dA:dT
REACTOME_SIGNALING_BY_RHO_GTPASES	1	1	-0.180396	-0.691193	poly dA:dT
REACTOME_DEGRADATION_OF_BETA_CATENIN_BY_THE_DESTRUCTION_COMPLEX	1	1	-0.137904	-0.448008	poly dA:dT
REACTOME_RHO_GTPASE_EFFECTORS	1	1	0.178126	0.539402	poly dA:dT
REACTOME_SIGNALING_BY_WNT	1	1	-0.200157	-0.735355	poly dA:dT
REACTOME_METABOLISM_OF_STEROID_HORMONES	0.512837	1	0.462706	0.970858	poly dA:dT
REACTOME_BETA_CATENIN_PHOSPHORYLATION_CASCADE	0.355808	1	-0.456715	-1.08418	poly dA:dT
REACTOME_GRB2_EVENTS_IN_ERBB2_SIGNALING	0.907019	1	-0.290577	-0.64547	poly dA:dT
REACTOME_PI3K_EVENTS_IN_ERBB2_SIGNALING	0.980785	1	0.241047	0.486831	poly dA:dT
REACTOME_COBALAMIN_CBL_VITAMIN_B12_TRANSPORT_AND_METABOLISM	0.85035	1	0.344461	0.69569	poly dA:dT
REACTOME_METABOLISM_OF_FOLATE_AND_PTERINES	0.903153	1	0.313859	0.649494	poly dA:dT
REACTOME_BIOTIN_TRANSPORT_AND_METABOLISM	0.953156	1	-0.260599	-0.556396	poly dA:dT
REACTOME_NICOTINATE_METABOLISM	0.799337	1	0.334437	0.76926	poly dA:dT
REACTOME_METABOLISM_OF_WATER_SOLUBLE_VITAMINS_AND_COFACTORS	0.954523	1	-0.233629	-0.78379	poly dA:dT
REACTOME_METABOLISM_OF_VITAMINS_AND_COFACTORS	0.941351	1	0.2566	0.748823	poly dA:dT
REACTOME_A_TETRASACCHARIDE_LINKER_SEQUENCE_IS_REQUIRED_FOR_GAG_SYNTHESIS	0.666825	1	0.402664	0.854601	poly dA:dT
REACTOME_NICOTINAMIDE_SALVAGING	0.608108	1	0.435427	0.901064	poly dA:dT
REACTOME_SIGNALING_BY_NOTCH1	0.213223	1	-0.358279	-1.13396	poly dA:dT
REACTOME_SIGNALING_BY_NOTCH2	0.649417	1	-0.334906	-0.882727	poly dA:dT
REACTOME_AKT_PHOSPHORYLATES_TARGETS_IN_THE_CYTOSOL	0.985033	1	0.232502	0.475377	poly dA:dT
REACTOME_AKT_PHOSPHORYLATES_TARGETS_IN_THE_NUCLEUS	0.260826	1	0.626999	1.20247	poly dA:dT
REACTOME_ERK_MAPK_TARGETS	0.800112	1	-0.307838	-0.769414	poly dA:dT
REACTOME_VITAMIN_B5_PANTOTHENATE_METABOLISM	0.499351	1	-0.428501	-0.97317	poly dA:dT
REACTOME_NEGATIVE_REGULATION_OF_THE_PI3K_AKT_NETWORK	0.991378	1	0.224907	0.608502	poly dA:dT
REACTOME_ER_TO_GOLGI_ANTEROGRADE_TRANSPORT	0.952398	1	0.252475	0.727858	poly dA:dT
REACTOME_MEMBRANE_TRAFFICKING	1	1	0.165386	0.521712	poly dA:dT
REACTOME_TRANS_GOLGI_NETWORK_VESICLE_BUDDING	0.999867	1	0.176449	0.470949	poly dA:dT
REACTOME_CARNITINE_METABOLISM	0.821991	1	-0.332298	-0.726299	poly dA:dT
REACTOME_SIGNALING_BY_BMP	0.742035	1	-0.327855	-0.80924	poly dA:dT
REACTOME_TCF_DEPENDENT_SIGNALING_IN_RESPONSE_TO_WNT	0.999347	1	-0.189559	-0.666948	poly dA:dT
REACTOME_FORMATION_OF_THE_BETA_CATENIN_TCF_TRANSACTIVATING_COMPLEX	0.951682	1	-0.24751	-0.668333	poly dA:dT
REACTOME_G_PROTEIN_ACTIVATION	0.861558	1	0.33968	0.694515	poly dA:dT
REACTOME_METABOLISM_OF_NITRIC_OXIDE_NOS3_ACTIVATION_AND_REGULATION	0.994794	1	0.204439	0.417998	poly dA:dT
REACTOME_ASSEMBLY_OF_COLLAGEN_FIBRILS_AND_OTHER_MULTIMERIC_STRUCTURES	0.823454	1	0.308984	0.766217	poly dA:dT
REACTOME_CHONDROITIN_SULFATE_BIOSYNTHESIS	0.363917	1	0.53627	1.09647	poly dA:dT
REACTOME_HS_GAG_BIOSYNTHESIS	0.728704	1	-0.327718	-0.819101	poly dA:dT
REACTOME_TCR_SIGNALING	0.183237	1	0.430017	1.18575	poly dA:dT
REACTOME_HS_GAG_DEGRADATION	0.473335	1	-0.405549	-0.989383	poly dA:dT
REACTOME_GENERATION_OF_SECOND_MESSENGER_MOLECULES	0.556227	1	0.492963	0.945409	poly dA:dT
REACTOME_ERKS_ARE_INACTIVATED	0.99023	1	0.22116	0.446665	poly dA:dT
REACTOME_CELL_SURFACE_INTERACTIONS_AT_THE_VASCULAR_WALL	0.244049	1	0.412516	1.13958	poly dA:dT
REACTOME_SIGNALING_BY_HIPPO	0.96021	1	-0.243996	-0.595255	poly dA:dT
REACTOME_FCGAMMA_RECEPTOR_FCGR_DEPENDENT_PHAGOCYTOSIS	0.999868	1	0.169757	0.45646	poly dA:dT
REACTOME_ROLE_OF_PHOSPHOLIPIDS_IN_PHAGOCYTOSIS	0.984784	1	0.233074	0.494669	poly dA:dT
REACTOME_ENOS_ACTIVATION	0.953004	1	0.284092	0.544835	poly dA:dT
REACTOME_MICRORNA_MIRNA_BIOGENESIS	0.957185	1	-0.248024	-0.6339	poly dA:dT
REACTOME_COPII_MEDIATED_VESICLE_TRANSPORT	0.999606	1	-0.150532	-0.464322	poly dA:dT
REACTOME_REGULATION_OF_PYRUVATE_DEHYDROGENASE_PDH_COMPLEX	0.469889	1	-0.429755	-0.991496	poly dA:dT
REACTOME_ALPHA_LINOLENIC_OMEGA3_AND_LINOLEIC_OMEGA6_ACID_METABOLISM	0.213483	1	0.614395	1.24086	poly dA:dT
REACTOME_CELL_DEATH_SIGNALLING_VIA_NRAGE_NRIF_AND_NADE	0.548374	1	-0.30366	-0.953892	poly dA:dT
REACTOME_NRIF_SIGNALS_CELL_DEATH_FROM_THE_NUCLEUS	0.972651	1	0.249661	0.516644	poly dA:dT
REACTOME_P75NTR_RECRUITS_SIGNALLING_COMPLEXES	0.178925	1	0.64575	1.28209	poly dA:dT
REACTOME_NF_KB_IS_ACTIVATED_AND_SIGNALS_SURVIVAL	0.217843	1	0.623507	1.23793	poly dA:dT
REACTOME_REGULATION_OF_GENE_EXPRESSION_IN_LATE_STAGE_BRANCHING_MORPHOGENESIS_PANCREATIC_BUD_PRECURSOR_CELLS	0.672892	1	-0.373621	-0.848531	poly dA:dT
REACTOME_REGULATION_OF_GENE_EXPRESSION_IN_BETA_CELLS	0.582949	1	0.463544	0.920334	poly dA:dT
REACTOME_PECAM1_INTERACTIONS	0.7714	1	0.401564	0.770123	poly dA:dT
REACTOME_BASIGIN_INTERACTIONS	0.635527	1	-0.367789	-0.873082	poly dA:dT
REACTOME_TIE2_SIGNALING	0.290862	1	0.559048	1.15688	poly dA:dT
REACTOME_GENE_SILENCING_BY_RNA	0.926829	1	-0.242567	-0.761978	poly dA:dT
REACTOME_BIOLOGICAL_OXIDATIONS	0.933815	1	0.259308	0.739687	poly dA:dT
REACTOME_CYTOCHROME_P450_ARRANGED_BY_SUBSTRATE_TYPE	0.685083	1	0.365211	0.851809	poly dA:dT
REACTOME_PHASE_I_FUNCTIONALIZATION_OF_COMPOUNDS	0.858345	1	0.292446	0.758954	poly dA:dT
REACTOME_ENDOGENOUS_STEROLS	0.172447	1	0.638049	1.28864	poly dA:dT
REACTOME_EPIGENETIC_REGULATION_OF_GENE_EXPRESSION	1	1	-0.147861	-0.485479	poly dA:dT
REACTOME_NOTCH1_INTRACELLULAR_DOMAIN_REGULATES_TRANSCRIPTION	0.451533	1	-0.334794	-0.99401	poly dA:dT
REACTOME_ACTIVATED_NOTCH1_TRANSMITS_SIGNAL_TO_THE_NUCLEUS	0.432546	1	-0.384597	-1.0137	poly dA:dT
REACTOME_PRC2_METHYLATES_HISTONES_AND_DNA	0.960267	1	0.269395	0.544082	poly dA:dT
REACTOME_DOPAMINE_NEUROTRANSMITTER_RELEASE_CYCLE	0.152744	1	0.650893	1.31458	poly dA:dT
REACTOME_MOLECULES_ASSOCIATED_WITH_ELASTIC_FIBRES	0.521208	1	0.419334	0.959204	poly dA:dT
REACTOME_MHC_CLASS_II_ANTIGEN_PRESENTATION	0.387435	1	0.37523	1.04619	poly dA:dT
REACTOME_ARACHIDONIC_ACID_METABOLISM	0.435455	1	0.43138	1.0238	poly dA:dT
REACTOME_HYALURONAN_METABOLISM	0.569058	1	0.454088	0.928434	poly dA:dT
REACTOME_TRANSCRIPTIONAL_ACTIVATION_OF_MITOCHONDRIAL_BIOGENESIS	0.372391	1	0.411681	1.06386	poly dA:dT
REACTOME_INTEGRIN_CELL_SURFACE_INTERACTIONS	0.372071	1	0.406917	1.06132	poly dA:dT
REACTOME_HYALURONAN_UPTAKE_AND_DEGRADATION	0.439577	1	0.544811	1.04484	poly dA:dT
REACTOME_DAP12_INTERACTIONS	0.671547	1	0.383283	0.853598	poly dA:dT
REACTOME_DOWNREGULATION_OF_TGF_BETA_RECEPTOR_SIGNALING	0.180763	1	0.545768	1.25536	poly dA:dT
REACTOME_TGF_BETA_RECEPTOR_SIGNALING_ACTIVATES_SMADS	0.192563	1	0.515355	1.22786	poly dA:dT
REACTOME_TGF_BETA_RECEPTOR_SIGNALING_IN_EMT_EPITHELIAL_TO_MESENCHYMAL_TRANSITION_	0.929995	1	0.29538	0.619772	poly dA:dT
REACTOME_TRANSCRIPTIONAL_ACTIVITY_OF_SMAD2_SMAD3_SMAD4_HETEROTRIMER	1	1	0.113785	0.283494	poly dA:dT
REACTOME_DOWNREGULATION_OF_SMAD2_3_SMAD4_TRANSCRIPTIONAL_ACTIVITY	0.98515	1	0.229482	0.516207	poly dA:dT
REACTOME_SMAD2_SMAD3_SMAD4_HETEROTRIMER_REGULATES_TRANSCRIPTION	0.999554	1	0.175911	0.4147	poly dA:dT
REACTOME_VISUAL_PHOTOTRANSDUCTION	0.752719	1	0.318964	0.826177	poly dA:dT
REACTOME_MUCOPOLYSACCHARIDOSES	0.753245	1	0.401773	0.784741	poly dA:dT
REACTOME_ANCHORING_FIBRIL_FORMATION	0.39076	1	0.524756	1.07292	poly dA:dT
REACTOME_PI3K_AKT_SIGNALING_IN_CANCER	0.989062	1	0.226954	0.609477	poly dA:dT
REACTOME_CONSTITUTIVE_SIGNALING_BY_ABERRANT_PI3K_IN_CANCER	0.781461	1	-0.283226	-0.828345	poly dA:dT
REACTOME_CROSSLINKING_OF_COLLAGEN_FIBRILS	0.742736	1	-0.345947	-0.798142	poly dA:dT
REACTOME_CONDENSATION_OF_PROPHASE_CHROMOSOMES	0.970363	1	0.259088	0.523266	poly dA:dT
REACTOME_SIGNALING_BY_TYPE_1_INSULIN_LIKE_GROWTH_FACTOR_1_RECEPTOR_IGF1R_	0.739739	1	-0.30862	-0.83999	poly dA:dT
REACTOME_SELENOAMINO_ACID_METABOLISM	0.998999	1	-0.18376	-0.618369	poly dA:dT
REACTOME_DAP12_SIGNALING	0.945984	1	0.277649	0.607184	poly dA:dT
REACTOME_ACTIVATION_OF_GENE_EXPRESSION_BY_SREBF_SREBP_	0.491982	1	0.39553	0.980832	poly dA:dT
REACTOME_THE_CANONICAL_RETINOID_CYCLE_IN_RODS_TWILIGHT_VISION_	0.538674	1	0.473432	0.956166	poly dA:dT
REACTOME_FC_EPSILON_RECEPTOR_FCERI_SIGNALING	0.366213	1	0.370347	1.05462	poly dA:dT
REACTOME_MASTL_FACILITATES_MITOTIC_PROGRESSION	0.996291	1	-0.189683	-0.395722	poly dA:dT
REACTOME_SEPARATION_OF_SISTER_CHROMATIDS	1	1	0.183693	0.5437	poly dA:dT
REACTOME_ESTABLISHMENT_OF_SISTER_CHROMATID_COHESION	0.480962	1	-0.463993	-0.990657	poly dA:dT
REACTOME_COHESIN_LOADING_ONTO_CHROMATIN	0.511622	1	-0.463964	-0.967936	poly dA:dT
REACTOME_RESOLUTION_OF_SISTER_CHROMATID_COHESION	0.875184	1	0.275275	0.783278	poly dA:dT
REACTOME_CONDENSATION_OF_PROMETAPHASE_CHROMOSOMES	0.358968	1	-0.514273	-1.09801	poly dA:dT
REACTOME_THE_PHOTOTRANSDUCTION_CASCADE	0.12456	1	-0.564238	-1.33942	poly dA:dT
REACTOME_MITOTIC_METAPHASE_AND_ANAPHASE	1	1	0.149615	0.451418	poly dA:dT
REACTOME_FORMATION_OF_SENESCENCE_ASSOCIATED_HETEROCHROMATIN_FOCI_SAHF_	0.982696	1	0.237612	0.464102	poly dA:dT
REACTOME_ONCOGENE_INDUCED_SENESCENCE	0.997201	1	-0.174791	-0.47574	poly dA:dT
REACTOME_DNA_DAMAGE_TELOMERE_STRESS_INDUCED_SENESCENCE	0.996997	1	0.189017	0.437415	poly dA:dT
REACTOME_REGULATION_OF_PLK1_ACTIVITY_AT_G2_M_TRANSITION	0.997689	1	0.208232	0.573237	poly dA:dT
REACTOME_SIGNALING_BY_NOTCH1_PEST_DOMAIN_MUTANTS_IN_CANCER	0.292173	1	-0.357375	-1.08695	poly dA:dT
REACTOME_CASPASE_MEDIATED_CLEAVAGE_OF_CYTOSKELETAL_PROTEINS	0.626979	1	0.444745	0.883009	poly dA:dT
REACTOME_INSULIN_PROCESSING	0.76335	1	0.347476	0.788918	poly dA:dT
REACTOME_STIMULI_SENSING_CHANNELS	0.164145	1	0.46498	1.22561	poly dA:dT
REACTOME_EPH_EPHRIN_SIGNALING	0.999222	1	0.197592	0.539463	poly dA:dT
REACTOME_SIGNALING_BY_NOTCH1_HD_DOMAIN_MUTANTS_IN_CANCER	0.944056	1	-0.265729	-0.590274	poly dA:dT
REACTOME_ROLE_OF_LAT2_NTAL_LAB_ON_CALCIUM_MOBILIZATION	0.456277	1	0.504985	1.01989	poly dA:dT
REACTOME_FCERI_MEDIATED_MAPK_ACTIVATION	0.119252	1	0.579708	1.33342	poly dA:dT
REACTOME_FCERI_MEDIATED_CA_2_MOBILIZATION	0.865111	1	-0.287659	-0.725384	poly dA:dT
REACTOME_FCERI_MEDIATED_NF_KB_ACTIVATION	0.720789	1	0.317476	0.85366	poly dA:dT
REACTOME_NOTCH2_ACTIVATION_AND_TRANSMISSION_OF_SIGNAL_TO_THE_NUCLEUS	0.532191	1	-0.38823	-0.947131	poly dA:dT
REACTOME_PEPTIDE_HORMONE_METABOLISM	0.476812	1	0.388384	0.990946	poly dA:dT
REACTOME_NUCLEAR_ENVELOPE_BREAKDOWN	0.44948	1	-0.330219	-0.994354	poly dA:dT
REACTOME_SUMOYLATION	1	1	0.153891	0.452354	poly dA:dT
REACTOME_INITIATION_OF_NUCLEAR_ENVELOPE_NE_REFORMATION	0.924565	1	-0.268136	-0.654148	poly dA:dT
REACTOME_NUCLEAR_ENVELOPE_NE_REASSEMBLY	0.447993	1	0.379518	1.01294	poly dA:dT
REACTOME_LAMININ_INTERACTIONS	0.490876	1	-0.370527	-0.976615	poly dA:dT
REACTOME_NON_INTEGRIN_MEMBRANE_ECM_INTERACTIONS	0.186143	1	0.472654	1.2102	poly dA:dT
REACTOME_ECM_PROTEOGLYCANS	0.365317	1	0.425207	1.07021	poly dA:dT
REACTOME_SUMOYLATION_OF_DNA_DAMAGE_RESPONSE_AND_REPAIR_PROTEINS	1	1	0.135014	0.36529	poly dA:dT
REACTOME_REGULATION_OF_INNATE_IMMUNE_RESPONSES_TO_CYTOSOLIC_DNA	0.542762	1	0.489528	0.956143	poly dA:dT
REACTOME_HDACS_DEACETYLATE_HISTONES	0.812403	1	-0.290094	-0.796988	poly dA:dT
REACTOME_PKMTS_METHYLATE_HISTONE_LYSINES	0.99829	1	0.196345	0.489194	poly dA:dT
REACTOME_HDMS_DEMETHYLATE_HISTONES	0.618034	1	0.396971	0.892964	poly dA:dT
REACTOME_HATS_ACETYLATE_HISTONES	0.999569	1	-0.175038	-0.565654	poly dA:dT
REACTOME_RMTS_METHYLATE_HISTONE_ARGININES	0.979991	1	0.23865	0.556621	poly dA:dT
REACTOME_PROCESSING_AND_ACTIVATION_OF_SUMO	0.658506	1	-0.408523	-0.852273	poly dA:dT
REACTOME_GLYCOGEN_STORAGE_DISEASES	0.275227	1	-0.512327	-1.16355	poly dA:dT
REACTOME_SUMOYLATION_OF_TRANSCRIPTION_FACTORS	0.875068	1	-0.292445	-0.703807	poly dA:dT
REACTOME_SUMOYLATION_OF_UBIQUITINYLATION_PROTEINS	0.966316	1	0.252965	0.619757	poly dA:dT
REACTOME_CHROMATIN_MODIFYING_ENZYMES	1	1	0.139482	0.417522	poly dA:dT
REACTOME_TRP_CHANNELS	0.824305	1	0.355393	0.726641	poly dA:dT
REACTOME_DEFECTS_IN_COBALAMIN_B12_METABOLISM	0.623196	1	0.465284	0.892326	poly dA:dT
REACTOME_DEFECTS_IN_VITAMIN_AND_COFACTOR_METABOLISM	0.869483	1	0.327231	0.701499	poly dA:dT
REACTOME_DETOXIFICATION_OF_REACTIVE_OXYGEN_SPECIES	0.987986	1	0.22096	0.511336	poly dA:dT
REACTOME_NUCLEAR_PORE_COMPLEX_NPC_DISASSEMBLY	0.55008	1	-0.336796	-0.941165	poly dA:dT
REACTOME_GLYCOGEN_SYNTHESIS	0.638405	1	-0.377991	-0.87207	poly dA:dT
REACTOME_REGULATION_OF_HSF1_MEDIATED_HEAT_SHOCK_RESPONSE	1	1	0.110133	0.298431	poly dA:dT
REACTOME_HSP90_CHAPERONE_CYCLE_FOR_STEROID_HORMONE_RECEPTORS_SHR_	0.249965	1	0.46161	1.15938	poly dA:dT
REACTOME_HSF1_ACTIVATION	0.798168	1	0.333861	0.772605	poly dA:dT
REACTOME_CELLULAR_RESPONSE_TO_HEAT_STRESS	1	1	0.121143	0.336767	poly dA:dT
REACTOME_ATTENUATION_PHASE	0.67142	1	0.377716	0.857574	poly dA:dT
REACTOME_HSF1_DEPENDENT_TRANSACTIVATION	0.6694	1	0.359452	0.86166	poly dA:dT
REACTOME_NOTCH_HLH_TRANSCRIPTION_PATHWAY	0.772659	1	-0.308353	-0.812739	poly dA:dT
REACTOME_METABOLISM_OF_POLYAMINES	0.856194	1	0.29287	0.761564	poly dA:dT
REACTOME_AMINO_ACID_TRANSPORT_ACROSS_THE_PLASMA_MEMBRANE	0.210852	1	-0.483388	-1.20818	poly dA:dT
REACTOME_INTEGRIN_SIGNALING	0.977495	1	0.245495	0.552227	poly dA:dT
REACTOME_GRB2_SOS_PROVIDES_LINKAGE_TO_MAPK_SIGNALING_FOR_INTEGRINS_	0.523699	1	-0.429981	-0.955134	poly dA:dT
REACTOME_DISEASES_ASSOCIATED_WITH_GLYCOSAMINOGLYCAN_METABOLISM	0.428059	1	-0.38603	-1.01748	poly dA:dT
REACTOME_DEFECTIVE_B4GALT7_CAUSES_EDS_PROGEROID_TYPE	0.587038	1	0.453667	0.916249	poly dA:dT
REACTOME_DEFECTIVE_EXT2_CAUSES_EXOSTOSES_2	0.822559	1	0.363953	0.722603	poly dA:dT
REACTOME_TRANSCRIPTIONAL_REGULATION_BY_TP53	0.999147	1	0.221284	0.685294	poly dA:dT
REACTOME_P130CAS_LINKAGE_TO_MAPK_SIGNALING_FOR_INTEGRINS	0.480445	1	-0.445019	-0.988538	poly dA:dT
REACTOME_NETRIN_1_SIGNALING	0.444089	1	0.420065	1.01717	poly dA:dT
REACTOME_NEPHRIN_FAMILY_INTERACTIONS	0.365847	1	-0.440322	-1.07421	poly dA:dT
REACTOME_SEMAPHORIN_INTERACTIONS	0.983995	1	0.235064	0.605708	poly dA:dT
REACTOME_L1CAM_INTERACTIONS	0.41469	1	0.374432	1.03283	poly dA:dT
REACTOME_NCAM_SIGNALING_FOR_NEURITE_OUT_GROWTH	0.832811	1	0.305643	0.761509	poly dA:dT
REACTOME_AMINE_LIGAND_BINDING_RECEPTORS	0.354222	1	0.558469	1.1088	poly dA:dT
REACTOME_SIGNALING_BY_ROBO_RECEPTORS	1	1	-0.108794	-0.396432	poly dA:dT
REACTOME_DEACTIVATION_OF_THE_BETA_CATENIN_TRANSACTIVATING_COMPLEX	0.633858	1	-0.314783	-0.90115	poly dA:dT
REACTOME_DISEASES_ASSOCIATED_WITH_N_GLYCOSYLATION_OF_PROTEINS	0.987002	1	-0.213964	-0.507921	poly dA:dT
REACTOME_DISEASES_OF_GLYCOSYLATION	0.950329	1	0.255798	0.712152	poly dA:dT
REACTOME_TRNA_AMINOACYLATION	0.706052	1	-0.330623	-0.8396	poly dA:dT
REACTOME_MITOCHONDRIAL_TRNA_AMINOACYLATION	0.653128	1	-0.363313	-0.862457	poly dA:dT
REACTOME_RECRUITMENT_OF_MITOTIC_CENTROSOME_PROTEINS_AND_COMPLEXES	0.979626	1	0.239833	0.653854	poly dA:dT
REACTOME_RECRUITMENT_OF_NUMA_TO_MITOTIC_CENTROSOMES	0.829888	1	0.289863	0.797134	poly dA:dT
REACTOME_ENERGY_DEPENDENT_REGULATION_OF_MTOR_BY_LKB1_AMPK	0.630133	1	0.378293	0.882322	poly dA:dT
REACTOME_ATF4_ACTIVATES_GENES_IN_RESPONSE_TO_ENDOPLASMIC_RETICULUM_STRESS	0.101967	1	0.586695	1.3577	poly dA:dT
REACTOME_ATF6_ATF6_ALPHA_ACTIVATES_CHAPERONES	0.543865	1	0.480248	0.953498	poly dA:dT
REACTOME_PERK_REGULATES_GENE_EXPRESSION	0.0969456	1	0.566816	1.35047	poly dA:dT
REACTOME_IRE1ALPHA_ACTIVATES_CHAPERONES	0.987311	1	-0.216143	-0.641732	poly dA:dT
REACTOME_UNFOLDED_PROTEIN_RESPONSE_UPR_	0.89968	1	0.272052	0.750169	poly dA:dT
REACTOME_ATF6_ATF6_ALPHA_ACTIVATES_CHAPERONE_GENES	0.26905	1	0.622407	1.19366	poly dA:dT
REACTOME_REGULATION_OF_INSULIN_LIKE_GROWTH_FACTOR_IGF_TRANSPORT_AND_UPTAKE_BY_INSULIN_LIKE_GROWTH_FACTOR_BINDING_PROTEINS_IGFBPS_	0.130423	1	0.455674	1.24064	poly dA:dT
REACTOME_GLUCAGON_LIKE_PEPTIDE_1_GLP1_REGULATES_INSULIN_SECRETION	0.965059	1	0.256447	0.598132	poly dA:dT
REACTOME_OLFACTORY_SIGNALING_PATHWAY	0.492986	1	-0.458963	-0.979919	poly dA:dT
REACTOME_SYNTHESIS_SECRETION_AND_INACTIVATION_OF_GLUCAGON_LIKE_PEPTIDE_1_GLP_1_	0.846801	1	0.351574	0.698026	poly dA:dT
REACTOME_TRANSPORT_OF_SMALL_MOLECULES	0.873398	1	0.270917	0.851435	poly dA:dT
REACTOME_ABC_FAMILY_PROTEINS_MEDIATED_TRANSPORT	0.996919	1	0.21469	0.590406	poly dA:dT
REACTOME_NUCLEAR_RECEPTOR_TRANSCRIPTION_PATHWAY	0.393529	1	0.421602	1.05042	poly dA:dT
REACTOME_BETA_CATENIN_INDEPENDENT_WNT_SIGNALING	1	1	0.143945	0.412663	poly dA:dT
REACTOME_COSTIMULATION_BY_THE_CD28_FAMILY	0.247709	1	0.471617	1.16951	poly dA:dT
REACTOME_RECEPTOR_TYPE_TYROSINE_PROTEIN_PHOSPHATASES	0.891161	1	0.328841	0.652891	poly dA:dT
REACTOME_CD28_CO_STIMULATION	0.822159	1	0.323786	0.75519	poly dA:dT
REACTOME_CD28_DEPENDENT_PI3K_AKT_SIGNALING	0.732188	1	0.378278	0.81093	poly dA:dT
REACTOME_CTLA4_INHIBITORY_SIGNALING	0.935012	1	-0.263295	-0.625028	poly dA:dT
REACTOME_GLYOXYLATE_METABOLISM_AND_GLYCINE_DEGRADATION	0.955043	1	-0.246671	-0.626408	poly dA:dT
REACTOME_SUMOYLATION_OF_TRANSCRIPTION_COFACTORS	0.999145	1	0.185519	0.462222	poly dA:dT
REACTOME_FOLDING_OF_ACTIN_BY_CCT_TRIC	0.913562	1	0.316796	0.607555	poly dA:dT
REACTOME_ASSOCIATION_OF_TRIC_CCT_WITH_TARGET_PROTEINS_DURING_BIOSYNTHESIS	0.680869	1	0.351278	0.860622	poly dA:dT
REACTOME_STRIATED_MUSCLE_CONTRACTION	0.467185	1	-0.439845	-0.998932	poly dA:dT
REACTOME_DISEASES_ASSOCIATED_WITH_O_GLYCOSYLATION_OF_PROTEINS	0.606793	1	0.376425	0.905361	poly dA:dT
REACTOME_PEROXISOMAL_LIPID_METABOLISM	0.708377	1	0.365181	0.835332	poly dA:dT
REACTOME_SIGNAL_REGULATORY_PROTEIN_FAMILY_INTERACTIONS	0.890702	1	-0.309145	-0.644947	poly dA:dT
REACTOME_PROTEIN_FOLDING	0.284769	1	0.407031	1.11127	poly dA:dT
REACTOME_NITRIC_OXIDE_STIMULATES_GUANYLATE_CYCLASE	0.864812	1	0.337539	0.690136	poly dA:dT
REACTOME_ADP_SIGNALLING_THROUGH_P2Y_PURINOCEPTOR_12	0.596808	1	0.449678	0.908192	poly dA:dT
REACTOME_G_BETA_GAMMA_SIGNALLING_THROUGH_PI3KGAMMA	0.607465	1	0.435691	0.901609	poly dA:dT
REACTOME_RAP1_SIGNALLING	0.858344	1	0.346561	0.688073	poly dA:dT
REACTOME_SIGNAL_AMPLIFICATION	0.982933	1	0.234284	0.516434	poly dA:dT
REACTOME_PROSTACYCLIN_SIGNALLING_THROUGH_PROSTACYCLIN_RECEPTOR	0.814642	1	0.375255	0.732945	poly dA:dT
REACTOME_EPHB_MEDIATED_FORWARD_SIGNALING	0.821398	1	0.310677	0.764714	poly dA:dT
REACTOME_EPHA_MEDIATED_GROWTH_CONE_COLLAPSE	0.856399	1	0.31938	0.718427	poly dA:dT
REACTOME_EPHRIN_SIGNALING	0.981772	1	0.238938	0.507114	poly dA:dT
REACTOME_EPH_EPHRIN_MEDIATED_REPULSION_OF_CELLS	0.978711	1	0.24074	0.602332	poly dA:dT
REACTOME_MUSCLE_CONTRACTION	0.870266	1	0.277914	0.781022	poly dA:dT
REACTOME_G_PROTEIN_BETA_GAMMA_SIGNALLING	0.585305	1	0.423418	0.917791	poly dA:dT
REACTOME_TRAFFICKING_OF_AMPA_RECEPTORS	0.829608	1	0.329051	0.740182	poly dA:dT
REACTOME_SEMA3A_PAK_DEPENDENT_AXON_REPULSION	0.725568	1	-0.35156	-0.81109	poly dA:dT
REACTOME_SEMA3A_PLEXIN_REPULSION_SIGNALING_BY_INHIBITING_INTEGRIN_ADHESION	0.646475	1	0.430566	0.869591	poly dA:dT
REACTOME_CRMPS_IN_SEMA3A_SIGNALING	0.496038	1	-0.422298	-0.974292	poly dA:dT
REACTOME_ADRENALINE_NORADRENALINE_INHIBITS_INSULIN_SECRETION	0.492276	1	0.460166	0.986475	poly dA:dT
REACTOME_REGULATION_OF_LIPID_METABOLISM_BY_PPARALPHA	0.511949	1	0.346863	0.979519	poly dA:dT
REACTOME_CIRCADIAN_CLOCK	0.525017	1	0.363601	0.966378	poly dA:dT
REACTOME_INCRETIN_SYNTHESIS_SECRETION_AND_INACTIVATION	0.23851	1	-0.519819	-1.19928	poly dA:dT
REACTOME_SYNTHESIS_SECRETION_AND_INACTIVATION_OF_GLUCOSE_DEPENDENT_INSULINOTROPIC_POLYPEPTIDE_GIP_	0.178858	1	-0.60442	-1.29048	poly dA:dT
REACTOME_SEMA4D_IN_SEMAPHORIN_SIGNALING	0.724106	1	0.366665	0.816588	poly dA:dT
REACTOME_SIALIC_ACID_METABOLISM	0.889358	1	0.300891	0.688271	poly dA:dT
REACTOME_SUMOYLATION_OF_SUMOYLATION_PROTEINS	0.59445	1	-0.329492	-0.915393	poly dA:dT
REACTOME_CA2_PATHWAY	0.834153	1	0.30296	0.765271	poly dA:dT
REACTOME_PCP_CE_PATHWAY	0.998215	1	-0.188583	-0.617731	poly dA:dT
REACTOME_SUMOYLATION_OF_INTRACELLULAR_RECEPTORS	0.77024	1	0.343016	0.788993	poly dA:dT
REACTOME_G_ALPHA_Q_SIGNALLING_EVENTS	0.964847	1	0.249396	0.702653	poly dA:dT
REACTOME_G_ALPHA_12_13_SIGNALLING_EVENTS	0.39321	1	-0.330629	-1.02452	poly dA:dT
REACTOME_SEMA4D_INDUCED_CELL_MIGRATION_AND_GROWTH_CONE_COLLAPSE	0.659206	1	0.402776	0.863446	poly dA:dT
REACTOME_OTHER_SEMAPHORIN_INTERACTIONS	0.64639	1	-0.412495	-0.860559	poly dA:dT
REACTOME_TRAFFICKING_OF_GLUR2_CONTAINING_AMPA_RECEPTORS	0.954038	1	-0.255551	-0.558553	poly dA:dT
REACTOME_PLATELET_HOMEOSTASIS	0.751017	1	0.319157	0.82992	poly dA:dT
REACTOME_PLATELET_CALCIUM_HOMEOSTASIS	0.185766	1	0.592326	1.25714	poly dA:dT
REACTOME_CGMP_EFFECTS	0.11198	1	0.697638	1.36262	poly dA:dT
REACTOME_G_ALPHA_S_SIGNALLING_EVENTS	0.889669	1	-0.250194	-0.791869	poly dA:dT
REACTOME_ADP_SIGNALLING_THROUGH_P2Y_PURINOCEPTOR_1	0.949609	1	0.278982	0.585366	poly dA:dT
REACTOME_G_ALPHA_Z_SIGNALLING_EVENTS	0.721706	1	0.347593	0.828156	poly dA:dT
REACTOME_DCC_MEDIATED_ATTRACTIVE_SIGNALING	0.96173	1	0.270595	0.528525	poly dA:dT
REACTOME_NCAM1_INTERACTIONS	0.693509	1	0.373116	0.839303	poly dA:dT
REACTOME_TIGHT_JUNCTION_INTERACTIONS	0.50246	1	-0.401947	-0.967337	poly dA:dT
REACTOME_GLUCAGON_TYPE_LIGAND_RECEPTORS	0.107134	1	-0.607167	-1.37894	poly dA:dT
REACTOME_REGULATION_OF_INSULIN_SECRETION	1	1	-0.163204	-0.493147	poly dA:dT
REACTOME_TRANSPORT_OF_BILE_SALTS_AND_ORGANIC_ACIDS_METAL_IONS_AND_AMINE_COMPOUNDS	0.562571	1	0.375534	0.935642	poly dA:dT
REACTOME_TRANSPORT_OF_INORGANIC_CATIONS_ANIONS_AND_AMINO_ACIDS_OLIGOPEPTIDES	0.701206	1	0.324237	0.860072	poly dA:dT
REACTOME_TRANSPORT_OF_VITAMINS_NUCLEOSIDES_AND_RELATED_MOLECULES	0.367496	1	0.448604	1.07537	poly dA:dT
REACTOME_SLC_MEDIATED_TRANSMEMBRANE_TRANSPORT	0.455283	1	0.346984	1.00802	poly dA:dT
REACTOME_METAL_ION_SLC_TRANSPORTERS	0.99918	1	-0.158662	-0.38184	poly dA:dT
REACTOME_ERCC6_CSB_AND_EHMT2_G9A_POSITIVELY_REGULATE_RRNA_EXPRESSION	0.604664	1	-0.381258	-0.892982	poly dA:dT
REACTOME_SPHINGOLIPID_METABOLISM	0.217227	1	0.429653	1.16424	poly dA:dT
REACTOME_ACTIVATION_OF_RAC1	0.618636	1	0.456611	0.89185	poly dA:dT
REACTOME_THROMBOXANE_SIGNALLING_THROUGH_TP_RECEPTOR	0.786075	1	0.371693	0.759969	poly dA:dT
REACTOME_DEADENYLATION_DEPENDENT_MRNA_DECAY	0.991763	1	-0.210555	-0.636227	poly dA:dT
REACTOME_DEADENYLATION_OF_MRNA	0.980115	1	-0.218498	-0.554866	poly dA:dT
REACTOME_MRNA_DECAY_BY_3_TO_5_EXORIBONUCLEASE	0.642455	1	-0.371181	-0.86938	poly dA:dT
REACTOME_MRNA_DECAY_BY_5_TO_3_EXORIBONUCLEASE	0.963424	1	-0.244379	-0.55501	poly dA:dT
REACTOME_VASOPRESSIN_REGULATES_RENAL_WATER_HOMEOSTASIS_VIA_AQUAPORINS	0.995159	1	-0.192885	-0.512985	poly dA:dT
REACTOME_PLATELET_SENSITIZATION_BY_LDL	0.819715	1	-0.323843	-0.73548	poly dA:dT
REACTOME_LYSOSOME_VESICLE_BIOGENESIS	0.998445	1	-0.166883	-0.454215	poly dA:dT
REACTOME_GOLGI_ASSOCIATED_VESICLE_BIOGENESIS	0.991952	1	0.22337	0.577227	poly dA:dT
REACTOME_ZINC_TRANSPORTERS	0.997207	1	-0.186692	-0.408049	poly dA:dT
REACTOME_RECYCLING_PATHWAY_OF_L1	0.483806	1	0.402716	0.986645	poly dA:dT
REACTOME_UNBLOCKING_OF_NMDA_RECEPTORS_GLUTAMATE_BINDING_AND_ACTIVATION	0.768156	1	-0.352776	-0.771057	poly dA:dT
REACTOME_DEPOLYMERISATION_OF_THE_NUCLEAR_LAMINA	0.929477	1	-0.26807	-0.61847	poly dA:dT
REACTOME_CREB1_PHOSPHORYLATION_THROUGH_THE_ACTIVATION_OF_ADENYLATE_CYCLASE	0.731949	1	-0.380179	-0.793141	poly dA:dT
REACTOME_CREB1_PHOSPHORYLATION_THROUGH_NMDA_RECEPTOR_MEDIATED_ACTIVATION_OF_RAS_SIGNALING	0.986222	1	0.226906	0.510412	poly dA:dT
REACTOME_ACTIVATION_OF_NMDA_RECEPTORS_AND_POSTSYNAPTIC_EVENTS	0.909573	1	0.273258	0.728087	poly dA:dT
REACTOME_RAS_ACTIVATION_UPON_CA2_INFLUX_THROUGH_NMDA_RECEPTOR	0.676158	1	0.408631	0.845612	poly dA:dT
REACTOME_INTERACTION_BETWEEN_L1_AND_ANKYRINS	0.550642	1	0.443002	0.940215	poly dA:dT
REACTOME_SIGNAL_TRANSDUCTION_BY_L1	0.846154	1	0.332324	0.720339	poly dA:dT
REACTOME_SMOOTH_MUSCLE_CONTRACTION	0.597579	1	-0.343174	-0.912684	poly dA:dT
REACTOME_AQUAPORIN_MEDIATED_TRANSPORT	0.91315	1	-0.26398	-0.712807	poly dA:dT
REACTOME_TAK1_ACTIVATES_NFKB_BY_PHOSPHORYLATION_AND_ACTIVATION_OF_IKKS_COMPLEX	0.465686	1	0.431401	0.998328	poly dA:dT
REACTOME_BIOSYNTHESIS_OF_THE_N_GLYCAN_PRECURSOR_DOLICHOL_LIPID_LINKED_OLIGOSACCHARIDE_LLO_AND_TRANSFER_TO_A_NASCENT_PROTEIN	0.961791	1	-0.230342	-0.727295	poly dA:dT
REACTOME_ASPARAGINE_N_LINKED_GLYCOSYLATION	1	1	0.164964	0.502764	poly dA:dT
REACTOME_SYNTHESIS_OF_SUBSTRATES_IN_N_GLYCAN_BIOSYTHESIS	0.865968	1	-0.262662	-0.793678	poly dA:dT
REACTOME_CELL_EXTRACELLULAR_MATRIX_INTERACTIONS	0.978826	1	-0.22535	-0.527816	poly dA:dT
REACTOME_INTERLEUKIN_1_FAMILY_SIGNALING	0.277613	1	0.390364	1.10933	poly dA:dT
REACTOME_INTERLEUKIN_12_FAMILY_SIGNALING	0.549228	1	-0.321675	-0.947227	poly dA:dT
REACTOME_INTERLEUKIN_17_SIGNALING	0.603086	1	0.347152	0.918808	poly dA:dT
REACTOME_MAPK_TARGETS_NUCLEAR_EVENTS_MEDIATED_BY_MAP_KINASES	0.414587	1	0.439466	1.03601	poly dA:dT
REACTOME_ACTIVATED_TAK1_MEDIATES_P38_MAPK_ACTIVATION	0.587587	1	0.414309	0.913264	poly dA:dT
REACTOME_JNK_C_JUN_KINASES_PHOSPHORYLATION_AND_ACTIVATION_MEDIATED_BY_ACTIVATED_HUMAN_TAK1	0.460149	1	0.4611	1.00837	poly dA:dT
REACTOME_ACTIVATION_OF_THE_AP_1_FAMILY_OF_TRANSCRIPTION_FACTORS	0.108593	1	0.715222	1.37166	poly dA:dT
REACTOME_BUTYRATE_RESPONSE_FACTOR_1_BRF1_BINDS_AND_DESTABILIZES_MRNA	0.998375	1	-0.164253	-0.389914	poly dA:dT
REACTOME_AUF1_HNRNP_D0_BINDS_AND_DESTABILIZES_MRNA	1	1	0.146371	0.377167	poly dA:dT
REACTOME_TRISTETRAPROLIN_TTP_ZFP36_BINDS_AND_DESTABILIZES_MRNA	0.523379	1	0.454315	0.964223	poly dA:dT
REACTOME_REGULATION_OF_MRNA_STABILITY_BY_PROTEINS_THAT_BIND_AU_RICH_ELEMENTS	1	1	0.180553	0.494955	poly dA:dT
REACTOME_KSRP_KHSRP_BINDS_AND_DESTABILIZES_MRNA	0.731113	1	-0.341445	-0.810544	poly dA:dT
REACTOME_ACTIVATION_OF_KAINATE_RECEPTORS_UPON_GLUTAMATE_BINDING	0.692938	1	0.391051	0.838311	poly dA:dT
REACTOME_INTERLEUKIN_2_FAMILY_SIGNALING	0.522542	1	-0.359679	-0.956579	poly dA:dT
REACTOME_TRANSCRIPTIONAL_REGULATION_OF_PLURIPOTENT_STEM_CELLS	0.191781	1	0.567941	1.24202	poly dA:dT
REACTOME_MITOTIC_G2_G2_M_PHASES	0.99908	1	0.214039	0.636286	poly dA:dT
REACTOME_MITOTIC_G1_PHASE_AND_G1_S_TRANSITION	1	1	0.114973	0.333798	poly dA:dT
REACTOME_SUMOYLATION_OF_CHROMATIN_ORGANIZATION_PROTEINS	0.603659	1	-0.303624	-0.926074	poly dA:dT
REACTOME_THROMBIN_SIGNALLING_THROUGH_PROTEINASE_ACTIVATED_RECEPTORS_PARS_	0.999692	1	0.160293	0.356984	poly dA:dT
REACTOME_SUMOYLATION_OF_RNA_BINDING_PROTEINS	0.976397	1	-0.224514	-0.664451	poly dA:dT
REACTOME_ASYMMETRIC_LOCALIZATION_OF_PCP_PROTEINS	0.999732	1	0.179563	0.473298	poly dA:dT
REACTOME_SUMOYLATION_OF_DNA_REPLICATION_PROTEINS	0.752659	1	-0.289007	-0.851032	poly dA:dT
REACTOME_DEGRADATION_OF_AXIN	1	1	0.118167	0.30449	poly dA:dT
REACTOME_DEGRADATION_OF_DVL	1	1	0.139784	0.361227	poly dA:dT
REACTOME_DISASSEMBLY_OF_THE_DESTRUCTION_COMPLEX_AND_RECRUITMENT_OF_AXIN_TO_THE_MEMBRANE	0.227341	1	-0.443751	-1.16962	poly dA:dT
REACTOME_REGULATION_OF_FZD_BY_UBIQUITINATION	0.939085	1	0.288937	0.606254	poly dA:dT
REACTOME_REPRESSION_OF_WNT_TARGET_GENES	0.75841	1	0.392974	0.780222	poly dA:dT
REACTOME_SUMOYLATION_OF_DNA_METHYLATION_PROTEINS	0.999362	1	0.166667	0.349703	poly dA:dT
REACTOME_SUMOYLATION_OF_IMMUNE_RESPONSE_PROTEINS	0.200739	1	0.657787	1.26151	poly dA:dT
REACTOME_SIGNALING_BY_WNT_IN_CANCER	0.996758	1	0.196618	0.466638	poly dA:dT
REACTOME_PHOSPHORYLATION_SITE_MUTANTS_OF_CTNNB1_ARE_NOT_TARGETED_TO_THE_PROTEASOME_BY_THE_DESTRUCTION_COMPLEX	0.887216	1	-0.292309	-0.674393	poly dA:dT
REACTOME_INTERCONVERSION_OF_NUCLEOTIDE_DI_AND_TRIPHOSPHATES	0.800508	1	0.330522	0.7709	poly dA:dT
REACTOME_PRESYNAPTIC_FUNCTION_OF_KAINATE_RECEPTORS	0.493404	1	0.499604	0.991929	poly dA:dT
REACTOME_WNT5A_DEPENDENT_INTERNALIZATION_OF_FZD4	0.819912	1	0.357471	0.730889	poly dA:dT
REACTOME_INTERLEUKIN_3_INTERLEUKIN_5_AND_GM_CSF_SIGNALING	0.21376	1	-0.413009	-1.16097	poly dA:dT
REACTOME_WNT5A_DEPENDENT_INTERNALIZATION_OF_FZD2_FZD5_AND_ROR2	0.80904	1	-0.337329	-0.737295	poly dA:dT
REACTOME_O_LINKED_GLYCOSYLATION	0.645452	1	0.33595	0.895128	poly dA:dT
REACTOME_O_GLYCOSYLATION_OF_TSR_DOMAIN_CONTAINING_PROTEINS	0.772445	1	0.369083	0.774417	poly dA:dT
REACTOME_MITOPHAGY	0.999549	1	0.166903	0.38624	poly dA:dT
REACTOME_PINK1_PRKN_MEDIATED_MITOPHAGY	0.981787	1	0.235694	0.515434	poly dA:dT
REACTOME_UPTAKE_AND_FUNCTION_OF_ANTHRAX_TOXINS	0.970441	1	-0.239062	-0.510414	poly dA:dT
REACTOME_VEGFR2_MEDIATED_VASCULAR_PERMEABILITY	0.992876	1	-0.199159	-0.518708	poly dA:dT
REACTOME_VEGFR2_MEDIATED_CELL_PROLIFERATION	0.967528	1	0.257312	0.55161	poly dA:dT
REACTOME_MISCELLANEOUS_TRANSPORT_AND_BINDING_EVENTS	0.753545	1	0.358509	0.798423	poly dA:dT
REACTOME_POSITIVE_EPIGENETIC_REGULATION_OF_RRNA_EXPRESSION	0.999653	1	-0.147495	-0.436513	poly dA:dT
REACTOME_B_WICH_COMPLEX_POSITIVELY_REGULATES_RRNA_EXPRESSION	0.996463	1	0.197467	0.468652	poly dA:dT
REACTOME_NEGATIVE_EPIGENETIC_REGULATION_OF_RRNA_EXPRESSION	0.999644	1	-0.147514	-0.439322	poly dA:dT
REACTOME_MYOGENESIS	0.991466	1	0.211872	0.46703	poly dA:dT
REACTOME_DISEASES_OF_IMMUNE_SYSTEM	0.220743	1	0.560543	1.21502	poly dA:dT
REACTOME_N_GLYCAN_TRIMMING_IN_THE_ER_AND_CALNEXIN_CALRETICULIN_CYCLE	0.984863	1	-0.216588	-0.601725	poly dA:dT
REACTOME_UPTAKE_AND_ACTIONS_OF_BACTERIAL_TOXINS	0.266993	1	0.517522	1.16414	poly dA:dT
REACTOME_CASPASE_ACTIVATION_VIA_EXTRINSIC_APOPTOTIC_SIGNALLING_PATHWAY	0.136074	1	0.597078	1.31614	poly dA:dT
REACTOME_PROGRAMMED_CELL_DEATH	0.212628	1	0.389363	1.13966	poly dA:dT
REACTOME_HEDGEHOG_LIGAND_BIOGENESIS	1	1	0.116344	0.303447	poly dA:dT
REACTOME_SIGNALING_BY_HEDGEHOG	0.980839	1	0.238581	0.687803	poly dA:dT
REACTOME_MISMATCH_REPAIR	0.624356	1	0.428866	0.887487	poly dA:dT
REACTOME_SIGNALING_BY_RETINOIC_ACID	0.670555	1	-0.317697	-0.875691	poly dA:dT
REACTOME_RA_BIOSYNTHESIS_PATHWAY	0.463286	1	-0.432843	-0.998621	poly dA:dT
REACTOME_MITOCHONDRIAL_TRANSLATION	1	1	0.163557	0.453811	poly dA:dT
REACTOME_METABOLISM_OF_LIPIDS	0.177644	1	0.351417	1.1102	poly dA:dT
REACTOME_CARDIAC_CONDUCTION	0.611244	1	0.342997	0.913903	poly dA:dT
REACTOME_PHASE_2_PLATEAU_PHASE	0.425248	1	0.509614	1.04196	poly dA:dT
REACTOME_TRANSCRIPTIONAL_REGULATION_BY_SMALL_RNAS	0.590767	1	-0.312052	-0.923518	poly dA:dT
REACTOME_ION_HOMEOSTASIS	0.464044	1	0.421832	1.00114	poly dA:dT
REACTOME_METABOLIC_DISORDERS_OF_BIOLOGICAL_OXIDATION_ENZYMES	0.857409	1	0.323612	0.713339	poly dA:dT
REACTOME_PIWI_INTERACTING_RNA_PIRNA_BIOGENESIS	0.857419	1	-0.296248	-0.722729	poly dA:dT
REACTOME_DECTIN_1_MEDIATED_NONCANONICAL_NF_KB_SIGNALING	0.992957	1	0.222549	0.580449	poly dA:dT
REACTOME_CLEC7A_DECTIN_1_INDUCES_NFAT_ACTIVATION	0.74193	1	0.406097	0.793186	poly dA:dT
REACTOME_CLEC7A_DECTIN_1_SIGNALING	0.41199	1	0.372861	1.03282	poly dA:dT
REACTOME_DISEASES_ASSOCIATED_WITH_GLYCOSYLATION_PRECURSOR_BIOSYNTHESIS	0.897856	1	0.312601	0.670134	poly dA:dT
REACTOME_DEGRADATION_OF_GLI1_BY_THE_PROTEASOME	1	1	-0.135476	-0.41321	poly dA:dT
REACTOME_HEDGEHOG_OFF_STATE	0.722035	1	0.308468	0.86689	poly dA:dT
REACTOME_ACTIVATION_OF_ANTERIOR_HOX_GENES_IN_HINDBRAIN_DEVELOPMENT_DURING_EARLY_EMBRYOGENESIS	0.218965	1	0.448589	1.17272	poly dA:dT
REACTOME_CILIUM_ASSEMBLY	0.999885	1	0.197154	0.585309	poly dA:dT
REACTOME_ABC_TRANSPORTER_DISORDERS	0.880159	1	0.28284	0.751732	poly dA:dT
REACTOME_SLC_TRANSPORTER_DISORDERS	0.40838	1	0.390857	1.038	poly dA:dT
REACTOME_DISORDERS_OF_TRANSMEMBRANE_TRANSPORTERS	0.690525	1	0.309391	0.890175	poly dA:dT
REACTOME_ANCHORING_OF_THE_BASAL_BODY_TO_THE_PLASMA_MEMBRANE	1	1	-0.172616	-0.575505	poly dA:dT
REACTOME_VXPX_CARGO_TARGETING_TO_CILIUM	0.909019	1	0.308953	0.655713	poly dA:dT
REACTOME_CARGO_TRAFFICKING_TO_THE_PERICILIARY_MEMBRANE	0.990395	1	-0.211045	-0.62146	poly dA:dT
REACTOME_BBSOME_MEDIATED_CARGO_TARGETING_TO_CILIUM	0.99494	1	-0.189226	-0.472952	poly dA:dT
REACTOME_INTRAFLAGELLAR_TRANSPORT	0.186961	1	0.477184	1.21442	poly dA:dT
REACTOME_C_TYPE_LECTIN_RECEPTORS_CLRS_	0.134246	1	0.427853	1.21587	poly dA:dT
REACTOME_CD209_DC_SIGN_SIGNALING	0.99672	1	-0.181502	-0.436808	poly dA:dT
REACTOME_RHO_GTPASES_ACTIVATE_PKNS	0.336086	1	-0.396214	-1.06987	poly dA:dT
REACTOME_RHO_GTPASES_ACTIVATE_CIT	0.988627	1	-0.207173	-0.491801	poly dA:dT
REACTOME_RHO_GTPASES_ACTIVATE_KTN1	0.144008	1	0.689914	1.32312	poly dA:dT
REACTOME_RHO_GTPASES_ACTIVATE_ROCKS	0.97238	1	-0.229397	-0.544557	poly dA:dT
REACTOME_RHO_GTPASES_ACTIVATE_PAKS	0.710694	1	-0.338649	-0.826172	poly dA:dT
REACTOME_TP53_REGULATES_METABOLIC_GENES	0.993843	1	-0.206157	-0.672687	poly dA:dT
REACTOME_HEDGEHOG_ON_STATE	1	1	0.145441	0.395985	poly dA:dT
REACTOME_REGULATION_OF_TP53_ACTIVITY	1	1	0.13359	0.390412	poly dA:dT
REACTOME_TP53_REGULATES_TRANSCRIPTION_OF_CELL_DEATH_GENES	0.209807	1	0.488719	1.20295	poly dA:dT
REACTOME_ACTIVATION_OF_SMO	0.615187	1	0.432404	0.894808	poly dA:dT
REACTOME_CONSTITUTIVE_SIGNALING_BY_EGFRVIII	0.971725	1	-0.234562	-0.532713	poly dA:dT
REACTOME_PCNA_DEPENDENT_LONG_PATCH_BASE_EXCISION_REPAIR	0.975541	1	-0.229589	-0.573837	poly dA:dT
REACTOME_VESICLE_MEDIATED_TRANSPORT	0.999898	1	0.214972	0.678955	poly dA:dT
REACTOME_DOWNSTREAM_SIGNALING_OF_ACTIVATED_FGFR1	0.917984	1	-0.275675	-0.645685	poly dA:dT
REACTOME_DOWNSTREAM_SIGNALING_OF_ACTIVATED_FGFR2	0.919176	1	-0.274781	-0.633952	poly dA:dT
REACTOME_FRS_MEDIATED_FGFR2_SIGNALING	0.93546	1	-0.278968	-0.581992	poly dA:dT
REACTOME_FRS_MEDIATED_FGFR3_SIGNALING	0.439664	1	-0.493456	-1.02946	poly dA:dT
REACTOME_DOWNSTREAM_SIGNALING_OF_ACTIVATED_FGFR3	0.49683	1	-0.422093	-0.97382	poly dA:dT
REACTOME_FRS_MEDIATED_FGFR4_SIGNALING	0.922345	1	-0.284086	-0.606543	poly dA:dT
REACTOME_DOWNSTREAM_SIGNALING_OF_ACTIVATED_FGFR4	0.914768	1	-0.277495	-0.649949	poly dA:dT
REACTOME_SHC_MEDIATED_CASCADE_FGFR4	0.864491	1	-0.324569	-0.677125	poly dA:dT
REACTOME_PI_3K_CASCADE_FGFR4	0.723788	1	-0.382826	-0.798664	poly dA:dT
REACTOME_NEGATIVE_REGULATION_OF_FGFR1_SIGNALING	0.98449	1	0.229425	0.497297	poly dA:dT
REACTOME_NEGATIVE_REGULATION_OF_FGFR2_SIGNALING	0.997976	1	0.182232	0.398519	poly dA:dT
REACTOME_NEGATIVE_REGULATION_OF_FGFR3_SIGNALING	0.963387	1	-0.240813	-0.594395	poly dA:dT
REACTOME_NEGATIVE_REGULATION_OF_FGFR4_SIGNALING	0.98763	1	-0.211732	-0.529205	poly dA:dT
REACTOME_SIGNALING_BY_FGFR1	0.990539	1	-0.204486	-0.568104	poly dA:dT
REACTOME_SIGNALING_BY_FGFR2	0.99924	1	-0.188231	-0.5725	poly dA:dT
REACTOME_SIGNALING_BY_FGFR3	0.97294	1	-0.23153	-0.619727	poly dA:dT
REACTOME_SIGNALING_BY_FGFR4	0.987156	1	-0.21185	-0.572043	poly dA:dT
REACTOME_SIGNALING_BY_FGFR2_IN_DISEASE	0.978413	1	-0.22494	-0.602087	poly dA:dT
REACTOME_SIGNALING_BY_FGFR4_IN_DISEASE	0.977956	1	-0.229806	-0.490651	poly dA:dT
REACTOME_SIGNALING_BY_FGFR1_IN_DISEASE	0.949978	1	0.268597	0.626469	poly dA:dT
REACTOME_TRANSLESION_SYNTHESIS_BY_POLK	0.995126	1	-0.183406	-0.435382	poly dA:dT
REACTOME_REGULATION_OF_RAS_BY_GAPS	0.909417	1	0.272461	0.721121	poly dA:dT
REACTOME_DISEASES_OF_CARBOHYDRATE_METABOLISM	0.485558	1	-0.363567	-0.973144	poly dA:dT
REACTOME_DISEASES_OF_SIGNAL_TRANSDUCTION_BY_GROWTH_FACTOR_RECEPTORS_AND_SECOND_MESSENGERS	1	1	0.151748	0.469509	poly dA:dT
REACTOME_INFECTIOUS_DISEASE	0.900367	1	0.26843	0.848902	poly dA:dT
REACTOME_RHO_GTPASES_ACTIVATE_WASPS_AND_WAVES	0.994393	1	0.210146	0.500682	poly dA:dT
REACTOME_RHO_GTPASES_ACTIVATE_FORMINS	0.98319	1	0.237407	0.682181	poly dA:dT
REACTOME_TNFR2_NON_CANONICAL_NF_KB_PATHWAY	0.375032	1	0.387865	1.05743	poly dA:dT
REACTOME_RHO_GTPASES_ACTIVATE_NADPH_OXIDASES	0.999203	1	0.176994	0.371373	poly dA:dT
REACTOME_DISEASES_OF_METABOLISM	0.999883	1	0.194981	0.573661	poly dA:dT
REACTOME_TNFS_BIND_THEIR_PHYSIOLOGICAL_RECEPTORS	0.293965	1	-0.515482	-1.14506	poly dA:dT
REACTOME_RAF_ACTIVATION	0.886969	1	0.293946	0.704633	poly dA:dT
REACTOME_MAP2K_AND_MAPK_ACTIVATION	0.9294	1	-0.252799	-0.714	poly dA:dT
REACTOME_CONSTITUTIVE_SIGNALING_BY_AKT1_E17K_IN_CANCER	0.596261	1	0.395313	0.909284	poly dA:dT
REACTOME_NEGATIVE_REGULATION_OF_MAPK_PATHWAY	0.991982	1	0.222621	0.552053	poly dA:dT
REACTOME_DEFECTIVE_CFTR_CAUSES_CYSTIC_FIBROSIS	1	1	0.139084	0.361667	poly dA:dT
REACTOME_MAPK_FAMILY_SIGNALING_CASCADES	0.983032	1	0.238484	0.725802	poly dA:dT
REACTOME_SURFACTANT_METABOLISM	0.874302	1	-0.307974	-0.673133	poly dA:dT
REACTOME_MAP3K8_TPL2_DEPENDENT_MAPK1_3_ACTIVATION	0.685167	1	0.405181	0.838472	poly dA:dT
REACTOME_HDR_THROUGH_SINGLE_STRAND_ANNEALING_SSA_	0.982551	1	0.235661	0.572246	poly dA:dT
REACTOME_HDR_THROUGH_MMEJ_ALT_NHEJ_	0.910979	1	-0.296751	-0.61909	poly dA:dT
REACTOME_HDR_THROUGH_HOMOLOGOUS_RECOMBINATION_HRR_	0.99682	1	0.213767	0.567037	poly dA:dT
REACTOME_MAPK6_MAPK4_SIGNALING	0.957836	1	0.253855	0.693073	poly dA:dT
REACTOME_DEUBIQUITINATION	0.332999	1	0.352367	1.06539	poly dA:dT
REACTOME_UCH_PROTEINASES	0.99956	1	-0.182973	-0.597039	poly dA:dT
REACTOME_JOSEPHIN_DOMAIN_DUBS	0.493818	1	-0.471649	-0.983968	poly dA:dT
REACTOME_UB_SPECIFIC_PROCESSING_PROTEASES	0.187655	1	0.396	1.15909	poly dA:dT
REACTOME_METALLOPROTEASE_DUBS	0.983421	1	-0.217015	-0.529433	poly dA:dT
REACTOME_DNA_DOUBLE_STRAND_BREAK_REPAIR	1	1	0.127839	0.367044	poly dA:dT
REACTOME_RESOLUTION_OF_D_LOOP_STRUCTURES	0.806219	1	0.323907	0.768734	poly dA:dT
REACTOME_HOMOLOGY_DIRECTED_REPAIR	1	1	0.156791	0.43878	poly dA:dT
REACTOME_RESOLUTION_OF_D_LOOP_STRUCTURES_THROUGH_SYNTHESIS_DEPENDENT_STRAND_ANNEALING_SDSA_	0.952755	1	0.268542	0.614275	poly dA:dT
REACTOME_NONHOMOLOGOUS_END_JOINING_NHEJ_	0.99904	1	-0.167295	-0.4675	poly dA:dT
REACTOME_HOMOLOGOUS_DNA_PAIRING_AND_STRAND_EXCHANGE	0.983677	1	0.235734	0.584571	poly dA:dT
REACTOME_DNA_DOUBLE_STRAND_BREAK_RESPONSE	0.999857	1	0.153642	0.382798	poly dA:dT
REACTOME_PROCESSING_OF_DNA_DOUBLE_STRAND_BREAK_ENDS	0.998792	1	-0.183298	-0.568455	poly dA:dT
REACTOME_CARGO_CONCENTRATION_IN_THE_ER	0.997906	1	-0.182037	-0.479804	poly dA:dT
REACTOME_DNA_DAMAGE_RECOGNITION_IN_GG_NER	0.977741	1	-0.223258	-0.634472	poly dA:dT
REACTOME_FORMATION_OF_INCISION_COMPLEX_IN_GG_NER	1	1	-0.146652	-0.42749	poly dA:dT
REACTOME_GAP_FILLING_DNA_REPAIR_SYNTHESIS_AND_LIGATION_IN_GG_NER	0.987859	1	-0.211798	-0.546545	poly dA:dT
REACTOME_NUCLEOTIDE_EXCISION_REPAIR	0.999487	1	-0.176874	-0.598648	poly dA:dT
REACTOME_GLOBAL_GENOME_NUCLEOTIDE_EXCISION_REPAIR_GG_NER_	0.999554	1	-0.165591	-0.540437	poly dA:dT
REACTOME_DUAL_INCISION_IN_GG_NER	0.981402	1	-0.219526	-0.632171	poly dA:dT
REACTOME_DEPOSITION_OF_NEW_CENPA_CONTAINING_NUCLEOSOMES_AT_THE_CENTROMERE	0.354614	1	-0.400491	-1.06512	poly dA:dT
REACTOME_RESPIRATORY_ELECTRON_TRANSPORT	1	1	0.12683	0.354935	poly dA:dT
REACTOME_INFLAMMASOMES	0.15193	1	0.651659	1.31612	poly dA:dT
REACTOME_FORMATION_OF_TC_NER_PRE_INCISION_COMPLEX	0.920537	1	-0.248776	-0.748996	poly dA:dT
REACTOME_TRANSCRIPTION_COUPLED_NUCLEOTIDE_EXCISION_REPAIR_TC_NER_	0.93322	1	-0.241069	-0.777242	poly dA:dT
REACTOME_DUAL_INCISION_IN_TC_NER	0.992261	1	-0.205822	-0.639557	poly dA:dT
REACTOME_TRNA_MODIFICATION_IN_THE_NUCLEUS_AND_CYTOSOL	0.928098	1	-0.250394	-0.725811	poly dA:dT
REACTOME_FANCONI_ANEMIA_PATHWAY	0.987246	1	0.228679	0.557842	poly dA:dT
REACTOME_TRNA_PROCESSING_IN_THE_NUCLEUS	0.940168	1	-0.239648	-0.730942	poly dA:dT
REACTOME_ERBB2_REGULATES_CELL_MOTILITY	0.782817	1	0.38216	0.758751	poly dA:dT
REACTOME_IL_6_TYPE_CYTOKINE_RECEPTOR_LIGAND_INTERACTIONS	0.646358	1	0.456364	0.87522	poly dA:dT
REACTOME_RRNA_MODIFICATION_IN_THE_NUCLEUS_AND_CYTOSOL	0.999186	1	0.188973	0.490422	poly dA:dT
REACTOME_TP53_REGULATES_TRANSCRIPTION_OF_CELL_CYCLE_GENES	0.476852	1	-0.329119	-0.980176	poly dA:dT
REACTOME_NEUREXINS_AND_NEUROLIGINS	0.95968	1	-0.236926	-0.666003	poly dA:dT
REACTOME_PROTEIN_PROTEIN_INTERACTIONS_AT_SYNAPSES	0.974164	1	-0.224679	-0.683354	poly dA:dT
REACTOME_TP53_REGULATES_TRANSCRIPTION_OF_DNA_REPAIR_GENES	0.561465	1	0.359185	0.941565	poly dA:dT
REACTOME_NEUTROPHIL_DEGRANULATION	0.989259	1	0.236041	0.73149	poly dA:dT
REACTOME_COMPLEX_I_BIOGENESIS	0.995929	1	0.210825	0.547133	poly dA:dT
REACTOME_SIGNALING_BY_MODERATE_KINASE_ACTIVITY_BRAF_MUTANTS	0.999141	1	0.175489	0.435175	poly dA:dT
REACTOME_SIGNALING_BY_BRAF_AND_RAF_FUSIONS	0.794264	1	0.306714	0.804017	poly dA:dT
REACTOME_ONCOGENIC_MAPK_SIGNALING	0.754411	1	0.308644	0.836339	poly dA:dT
REACTOME_ANTIMICROBIAL_PEPTIDES	0.176638	1	-0.574793	-1.27681	poly dA:dT
REACTOME_TP53_REGULATES_TRANSCRIPTION_OF_GENES_INVOLVED_IN_CYTOCHROME_C_RELEASE	0.232346	1	0.562069	1.20493	poly dA:dT
REACTOME_TP53_REGULATES_TRANSCRIPTION_OF_SEVERAL_ADDITIONAL_CELL_DEATH_GENES_WHOSE_SPECIFIC_ROLES_IN_P53_DEPENDENT_APOPTOSIS_REMAIN_UNCERTAIN	0.998021	1	0.189632	0.376502	poly dA:dT
REACTOME_TP53_REGULATES_TRANSCRIPTION_OF_CASPASE_ACTIVATORS_AND_CASPASES	0.141994	1	0.691209	1.32561	poly dA:dT
REACTOME_TP53_REGULATES_TRANSCRIPTION_OF_DEATH_RECEPTORS_AND_LIGANDS	0.736992	1	0.414657	0.795233	poly dA:dT
REACTOME_FGFR2_ALTERNATIVE_SPLICING	0.991396	1	0.212278	0.485575	poly dA:dT
REACTOME_TP53_REGULATES_TRANSCRIPTION_OF_GENES_INVOLVED_IN_G2_CELL_CYCLE_ARREST	0.340623	1	-0.455108	-1.09528	poly dA:dT
REACTOME_TP53_REGULATES_TRANSCRIPTION_OF_ADDITIONAL_CELL_CYCLE_GENES_WHOSE_EXACT_ROLE_IN_THE_P53_PATHWAY_REMAIN_UNCERTAIN	0.987911	1	-0.210188	-0.525347	poly dA:dT
REACTOME_TP53_REGULATES_TRANSCRIPTION_OF_GENES_INVOLVED_IN_G1_CELL_CYCLE_ARREST	0.366485	1	-0.487101	-1.08202	poly dA:dT
REACTOME_REGULATION_OF_TP53_ACTIVITY_THROUGH_PHOSPHORYLATION	1	1	-0.0934272	-0.307101	poly dA:dT
REACTOME_REGULATION_OF_TP53_ACTIVITY_THROUGH_ACETYLATION	0.906566	1	0.289294	0.681993	poly dA:dT
REACTOME_REGULATION_OF_TP53_ACTIVITY_THROUGH_ASSOCIATION_WITH_CO_FACTORS	0.846115	1	-0.321937	-0.703652	poly dA:dT
REACTOME_REGULATION_OF_TP53_ACTIVITY_THROUGH_METHYLATION	0.972113	1	0.248577	0.53881	poly dA:dT
REACTOME_KERATINIZATION	0.439678	1	0.426166	1.02158	poly dA:dT
REACTOME_REGULATION_OF_TP53_EXPRESSION_AND_DEGRADATION	0.935001	1	0.272481	0.659802	poly dA:dT
REACTOME_METABOLISM_OF_FAT_SOLUBLE_VITAMINS	0.447543	1	0.426914	1.01714	poly dA:dT
REACTOME_SIGNALING_BY_MET	0.413584	1	0.3863	1.03352	poly dA:dT
REACTOME_NEGATIVE_REGULATION_OF_MET_ACTIVITY	1	1	-0.1462	-0.356671	poly dA:dT
REACTOME_PTEN_REGULATION	0.523177	1	0.337127	0.972854	poly dA:dT
REACTOME_RNA_POLYMERASE_II_TRANSCRIBES_SNRNA_GENES	0.999738	1	0.171792	0.464157	poly dA:dT
REACTOME_COPI_MEDIATED_ANTEROGRADE_TRANSPORT	0.413147	1	0.375051	1.03247	poly dA:dT
REACTOME_FORMATION_OF_THE_CORNIFIED_ENVELOPE	0.24834	1	0.491789	1.17171	poly dA:dT
REACTOME_COPI_DEPENDENT_GOLGI_TO_ER_RETROGRADE_TRAFFIC	0.471073	1	0.364764	0.99994	poly dA:dT
REACTOME_COPI_INDEPENDENT_GOLGI_TO_ER_RETROGRADE_TRAFFIC	0.176403	1	0.497007	1.23247	poly dA:dT
REACTOME_INTRA_GOLGI_TRAFFIC	0.976398	1	0.244506	0.604247	poly dA:dT
REACTOME_RETROGRADE_TRANSPORT_AT_THE_TRANS_GOLGI_NETWORK	1	1	-0.139341	-0.413705	poly dA:dT
REACTOME_INTRA_GOLGI_AND_RETROGRADE_GOLGI_TO_ER_TRAFFIC	0.991701	1	0.230604	0.684101	poly dA:dT
REACTOME_COOPERATION_OF_PDCL_PHLP1_AND_TRIC_CCT_IN_G_PROTEIN_BETA_FOLDING	0.949352	1	0.268645	0.630842	poly dA:dT
REACTOME_CDC6_ASSOCIATION_WITH_THE_ORC_ORIGIN_COMPLEX	0.538935	1	0.491075	0.959163	poly dA:dT
REACTOME_ASSEMBLY_OF_THE_PRE_REPLICATIVE_COMPLEX	1	1	0.158215	0.420505	poly dA:dT
REACTOME_MITOTIC_PROPHASE	0.995205	1	-0.20097	-0.654449	poly dA:dT
REACTOME_MITOTIC_PROMETAPHASE	1	1	0.162133	0.483047	poly dA:dT
REACTOME_MITOTIC_TELOPHASE_CYTOKINESIS	0.412328	1	-0.468852	-1.04148	poly dA:dT
REACTOME_M_PHASE	1	1	-0.117218	-0.449152	poly dA:dT
REACTOME_ORC1_REMOVAL_FROM_CHROMATIN	1	1	0.145607	0.388629	poly dA:dT
REACTOME_ACTIVATION_OF_THE_PRE_REPLICATIVE_COMPLEX	0.991069	1	0.222249	0.532765	poly dA:dT
REACTOME_DNA_REPLICATION_PRE_INITIATION	0.999871	1	0.186644	0.510556	poly dA:dT
REACTOME_SWITCHING_OF_ORIGINS_TO_A_POST_REPLICATIVE_STATE	1	1	0.15645	0.430686	poly dA:dT
REACTOME_POLYMERASE_SWITCHING	0.960306	1	0.268014	0.547986	poly dA:dT
REACTOME_PROCESSIVE_SYNTHESIS_ON_THE_LAGGING_STRAND	0.982831	1	-0.219549	-0.506526	poly dA:dT
REACTOME_LAGGING_STRAND_SYNTHESIS	0.985746	1	-0.212036	-0.523365	poly dA:dT
REACTOME_DNA_STRAND_ELONGATION	0.985116	1	-0.214089	-0.588176	poly dA:dT
REACTOME_G1_S_SPECIFIC_TRANSCRIPTION	0.61023	1	-0.343539	-0.905482	poly dA:dT
REACTOME_CYCLIN_D_ASSOCIATED_EVENTS_IN_G1	0.998969	1	-0.18038	-0.5289	poly dA:dT
REACTOME_S_PHASE	1	1	-0.152844	-0.541406	poly dA:dT
REACTOME_CYCLIN_A_B1_B2_ASSOCIATED_EVENTS_DURING_G2_M_TRANSITION	0.993842	1	-0.199481	-0.509835	poly dA:dT
REACTOME_CELL_CYCLE_MITOTIC	1	1	-0.100076	-0.395258	poly dA:dT
REACTOME_DNA_REPLICATION	1	1	0.142146	0.407504	poly dA:dT
REACTOME_G2_M_DNA_DAMAGE_CHECKPOINT	1	1	0.167925	0.441853	poly dA:dT
REACTOME_G2_M_CHECKPOINTS	1	1	0.134464	0.38719	poly dA:dT
REACTOME_STABILIZATION_OF_P53	0.993998	1	0.218519	0.564691	poly dA:dT
REACTOME_G1_S_DNA_DAMAGE_CHECKPOINTS	1	1	0.125938	0.334063	poly dA:dT
REACTOME_MITOTIC_SPINDLE_CHECKPOINT	0.958841	1	-0.231725	-0.782998	poly dA:dT
REACTOME_CELL_CYCLE_CHECKPOINTS	1	1	-0.166005	-0.616427	poly dA:dT
REACTOME_CYCLIN_A_CDK2_ASSOCIATED_EVENTS_AT_S_PHASE_ENTRY	0.99912	1	-0.193335	-0.630849	poly dA:dT
REACTOME_GLYCOLYSIS	0.999461	1	0.176679	0.463146	poly dA:dT
REACTOME_GLYCOGEN_BREAKDOWN_GLYCOGENOLYSIS_	0.719326	1	-0.357837	-0.812684	poly dA:dT
REACTOME_GLUCONEOGENESIS	0.388805	1	0.466072	1.05818	poly dA:dT
REACTOME_PYRUVATE_METABOLISM	0.409914	1	-0.394674	-1.02793	poly dA:dT
REACTOME_GLUCOSE_METABOLISM	0.997776	1	0.204539	0.552635	poly dA:dT
REACTOME_BRANCHED_CHAIN_AMINO_ACID_CATABOLISM	0.973848	1	0.247696	0.54168	poly dA:dT
REACTOME_LYSINE_CATABOLISM	0.47495	1	-0.466089	-0.995133	poly dA:dT
REACTOME_METABOLISM_OF_AMINO_ACIDS_AND_DERIVATIVES	1	1	0.169698	0.520505	poly dA:dT
REACTOME_PENTOSE_PHOSPHATE_PATHWAY	0.480674	1	-0.435348	-0.988719	poly dA:dT
REACTOME_METABOLISM_OF_CARBOHYDRATES	0.839147	1	-0.244502	-0.897575	poly dA:dT
REACTOME_CITRIC_ACID_CYCLE_TCA_CYCLE_	0.919698	1	0.29466	0.656227	poly dA:dT
REACTOME_PYRUVATE_METABOLISM_AND_CITRIC_ACID_TCA_CYCLE	1	1	-0.139165	-0.416267	poly dA:dT
REACTOME_MRNA_CAPPING	0.944024	1	-0.247927	-0.659373	poly dA:dT
REACTOME_MRNA_SPLICING_MINOR_PATHWAY	0.999316	1	0.181638	0.468041	poly dA:dT
REACTOME_MRNA_SPLICING	0.984018	1	-0.223005	-0.804807	poly dA:dT
REACTOME_TRANSPORT_OF_MATURE_TRANSCRIPT_TO_CYTOPLASM	0.996998	1	-0.192712	-0.622021	poly dA:dT
REACTOME_PROCESSING_OF_CAPPED_INTRON_CONTAINING_PRE_MRNA	1	1	-0.188608	-0.696072	poly dA:dT
REACTOME_TRNA_PROCESSING	0.988758	1	-0.213081	-0.718312	poly dA:dT
REACTOME_RRNA_PROCESSING	1	1	-0.1956	-0.709153	poly dA:dT
REACTOME_EUKARYOTIC_TRANSLATION_INITIATION	0.818928	1	-0.256993	-0.874028	poly dA:dT
REACTOME_ACTIVATION_OF_THE_MRNA_UPON_BINDING_OF_THE_CAP_BINDING_COMPLEX_AND_EIFS_AND_SUBSEQUENT_BINDING_TO_43S	0.999223	1	-0.180416	-0.555422	poly dA:dT
REACTOME_TRANSLATION	1	1	-0.157016	-0.58714	poly dA:dT
REACTOME_PYRIMIDINE_SALVAGE	0.490937	1	0.52088	0.99895	poly dA:dT
REACTOME_RNA_POLYMERASE_I_TRANSCRIPTION_INITIATION	0.999653	1	-0.147495	-0.436513	poly dA:dT
REACTOME_RNA_POLYMERASE_I_PROMOTER_ESCAPE	1	1	0.154013	0.363076	poly dA:dT
REACTOME_RNA_POLYMERASE_III_CHAIN_ELONGATION	0.879887	1	0.321601	0.689428	poly dA:dT
REACTOME_PURINE_RIBONUCLEOSIDE_MONOPHOSPHATE_BIOSYNTHESIS	0.74728	1	-0.375273	-0.782906	poly dA:dT
REACTOME_RNA_POLYMERASE_II_TRANSCRIPTION_TERMINATION	1	1	0.107551	0.284655	poly dA:dT
REACTOME_RNA_POLYMERASE_I_TRANSCRIPTION_TERMINATION	0.999109	1	0.179796	0.423858	poly dA:dT
REACTOME_RNA_POLYMERASE_I_TRANSCRIPTION	1	1	-0.147532	-0.442589	poly dA:dT
REACTOME_BASE_EXCISION_REPAIR	0.996736	1	0.204671	0.512087	poly dA:dT
REACTOME_CHROMOSOME_MAINTENANCE	0.319855	1	-0.320136	-1.05614	poly dA:dT
REACTOME_DEATH_RECEPTOR_SIGNALLING	0.164784	1	0.41327	1.18552	poly dA:dT
REACTOME_DNA_DAMAGE_BYPASS	0.140126	1	0.499108	1.26564	poly dA:dT
REACTOME_DNA_REPAIR	1	1	0.193547	0.591893	poly dA:dT
REACTOME_BASE_EXCISION_REPAIR_AP_SITE_FORMATION	0.987243	1	0.225714	0.473598	poly dA:dT
REACTOME_RESOLUTION_OF_ABASIC_SITES_AP_SITES_	0.989385	1	0.221385	0.53758	poly dA:dT
REACTOME_RNA_POLYMERASE_III_TRANSCRIPTION_TERMINATION	0.774495	1	0.346956	0.780458	poly dA:dT
REACTOME_RNA_POLYMERASE_III_TRANSCRIPTION	0.998711	1	0.192794	0.47809	poly dA:dT
REACTOME_PURINE_SALVAGE	0.977205	1	0.245998	0.480481	poly dA:dT
REACTOME_PURINE_CATABOLISM	0.756179	1	0.374659	0.786118	poly dA:dT
REACTOME_INSULIN_RECEPTOR_SIGNALLING_CASCADE	0.882371	1	-0.269636	-0.749102	poly dA:dT
REACTOME_SIGNALING_BY_INSULIN_RECEPTOR	0.237739	1	-0.373598	-1.12889	poly dA:dT
REACTOME_CHK1_CHK2_CDS1_MEDIATED_INACTIVATION_OF_CYCLIN_B_CDK1_COMPLEX	0.979482	1	0.243844	0.492479	poly dA:dT
REACTOME_PROCESSING_OF_CAPPED_INTRONLESS_PRE_MRNA	0.998507	1	0.174759	0.407604	poly dA:dT
REACTOME_FATTY_ACYL_COA_BIOSYNTHESIS	0.134581	1	0.552071	1.30147	poly dA:dT
REACTOME_APOPTOTIC_EXECUTION_PHASE	0.860538	1	0.297968	0.738898	poly dA:dT
REACTOME_DISSOLUTION_OF_FIBRIN_CLOT	0.319067	1	0.598436	1.14769	poly dA:dT
REACTOME_PLATELET_ACTIVATION_SIGNALING_AND_AGGREGATION	0.592994	1	0.318801	0.946068	poly dA:dT
REACTOME_RESPONSE_TO_ELEVATED_PLATELET_CYTOSOLIC_CA2_	0.50727	1	0.354544	0.982086	poly dA:dT
REACTOME_PLATELET_AGGREGATION_PLUG_FORMATION_	0.412224	1	0.450429	1.04236	poly dA:dT
REACTOME_RNA_POLYMERASE_III_TRANSCRIPTION_INITIATION_FROM_TYPE_1_PROMOTER	0.966702	1	0.253994	0.59241	poly dA:dT
REACTOME_RNA_POLYMERASE_III_TRANSCRIPTION_INITIATION_FROM_TYPE_3_PROMOTER	0.999104	1	0.16511	0.385099	poly dA:dT
REACTOME_MITOCHONDRIAL_FATTY_ACID_BETA_OXIDATION_OF_SATURATED_FATTY_ACIDS	0.973985	1	0.25454	0.48816	poly dA:dT
REACTOME_MITOCHONDRIAL_FATTY_ACID_BETA_OXIDATION	0.960821	1	-0.238209	-0.648347	poly dA:dT
REACTOME_INSULIN_RECEPTOR_RECYCLING	0.144494	1	-0.52543	-1.29691	poly dA:dT
REACTOME_SLBP_DEPENDENT_PROCESSING_OF_REPLICATION_DEPENDENT_HISTONE_PRE_MRNAS	0.932945	1	0.29765	0.581368	poly dA:dT
REACTOME_PROCESSING_OF_INTRONLESS_PRE_MRNAS	0.967118	1	-0.237822	-0.580193	poly dA:dT
REACTOME_THE_NLRP3_INFLAMMASOME	0.233278	1	0.6287	1.22797	poly dA:dT
REACTOME_ADVANCED_GLYCOSYLATION_ENDPRODUCT_RECEPTOR_SIGNALING	0.217112	1	-0.597395	-1.2463	poly dA:dT
REACTOME_TRANSPORT_OF_ORGANIC_ANIONS	0.268211	1	0.62272	1.19426	poly dA:dT
REACTOME_GASTRIN_CREB_SIGNALLING_PATHWAY_VIA_PKC_AND_MAPK	0.397253	1	-0.456701	-1.05366	poly dA:dT
REACTOME_ERBB2_ACTIVATES_PTK6_SIGNALING	0.693126	1	-0.395443	-0.824985	poly dA:dT
REACTOME_SIGNALING_BY_PTK6	0.922435	1	0.273621	0.696359	poly dA:dT
REACTOME_PTK6_REGULATES_RHO_GTPASES_RAS_GTPASE_AND_MAP_KINASES	0.229053	1	-0.53438	-1.21363	poly dA:dT
REACTOME_SYNAPTIC_ADHESION_LIKE_MOLECULES	0.699683	1	-0.359672	-0.829806	poly dA:dT
REACTOME_SIGNALING_BY_FGFR2_IIIA_TM	0.992434	1	0.212187	0.454873	poly dA:dT
REACTOME_MET_ACTIVATES_RAS_SIGNALING	0.994489	1	-0.194769	-0.415846	poly dA:dT
REACTOME_PROTEIN_UBIQUITINATION	0.999593	1	-0.165135	-0.514653	poly dA:dT
REACTOME_THE_ROLE_OF_GTSE1_IN_G2_M_PROGRESSION_AFTER_G2_CHECKPOINT	0.478601	1	0.372242	0.993525	poly dA:dT
REACTOME_SIGNALING_BY_FGFR3_FUSIONS_IN_CANCER	0.494807	1	-0.471069	-0.982758	poly dA:dT
REACTOME_RET_SIGNALING	0.499388	1	-0.357889	-0.966383	poly dA:dT
REACTOME_TRANSCRIPTIONAL_REGULATION_BY_VENTX	0.338311	1	0.455557	1.09569	poly dA:dT
REACTOME_TBC_RABGAPS	0.998274	1	0.194323	0.478314	poly dA:dT
REACTOME_AURKA_ACTIVATION_BY_TPX2	0.982895	1	0.236226	0.635187	poly dA:dT
REACTOME_GOLGI_TO_ER_RETROGRADE_TRANSPORT	0.706388	1	0.309299	0.880089	poly dA:dT
REACTOME_CARGO_RECOGNITION_FOR_CLATHRIN_MEDIATED_ENDOCYTOSIS	0.91488	1	0.268072	0.737969	poly dA:dT
REACTOME_CLATHRIN_MEDIATED_ENDOCYTOSIS	0.867063	1	0.276638	0.793471	poly dA:dT
REACTOME_DOWNREGULATION_OF_ERBB2_SIGNALING	0.955623	1	0.266612	0.609859	poly dA:dT
REACTOME_TRANSCRIPTIONAL_REGULATION_BY_THE_AP_2_TFAP2_FAMILY_OF_TRANSCRIPTION_FACTORS	0.980027	1	0.239134	0.553392	poly dA:dT
REACTOME_VLDLR_INTERNALISATION_AND_DEGRADATION	0.869888	1	0.341711	0.678444	poly dA:dT
REACTOME_SYNTHESIS_OF_ACTIVE_UBIQUITIN_ROLES_OF_E1_AND_E2_ENZYMES	0.986334	1	0.229581	0.541224	poly dA:dT
REACTOME_E3_UBIQUITIN_LIGASES_UBIQUITINATE_TARGET_PROTEINS	0.984187	1	-0.220612	-0.646866	poly dA:dT
REACTOME_RRNA_PROCESSING_IN_THE_MITOCHONDRION	0.878651	1	0.341725	0.655364	poly dA:dT
REACTOME_RAB_GERANYLGERANYLATION	0.923885	1	0.270838	0.699892	poly dA:dT
REACTOME_INLB_MEDIATED_ENTRY_OF_LISTERIA_MONOCYTOGENES_INTO_HOST_CELL	0.935509	1	-0.270767	-0.601466	poly dA:dT
REACTOME_MET_ACTIVATES_RAP1_AND_RAC1	0.891283	1	-0.304057	-0.649182	poly dA:dT
REACTOME_MET_RECEPTOR_RECYCLING	0.900841	1	-0.302091	-0.630231	poly dA:dT
REACTOME_MET_PROMOTES_CELL_MOTILITY	0.195434	1	0.505191	1.2233	poly dA:dT
REACTOME_RAB_GEFS_EXCHANGE_GTP_FOR_GDP_ON_RABS	1	1	0.167001	0.457805	poly dA:dT
REACTOME_LISTERIA_MONOCYTOGENES_ENTRY_INTO_HOST_CELLS	0.889831	1	-0.285904	-0.688064	poly dA:dT
REACTOME_PROTEIN_METHYLATION	0.936366	1	-0.262325	-0.622725	poly dA:dT
REACTOME_TRANSCRIPTIONAL_REGULATION_BY_RUNX3	0.951291	1	0.255733	0.707526	poly dA:dT
REACTOME_TRANSCRIPTIONAL_REGULATION_BY_RUNX2	0.87247	1	0.277337	0.784142	poly dA:dT
REACTOME_TRANSCRIPTIONAL_REGULATION_BY_RUNX1	0.434204	1	0.349974	1.01977	poly dA:dT
REACTOME_GABA_SYNTHESIS_RELEASE_REUPTAKE_AND_DEGRADATION	0.314535	1	0.599905	1.1505	poly dA:dT
REACTOME_REGULATION_OF_RUNX1_EXPRESSION_AND_ACTIVITY	0.344443	1	0.525656	1.10294	poly dA:dT
REACTOME_RECEPTOR_MEDIATED_MITOPHAGY	0.985524	1	0.230804	0.450804	poly dA:dT
REACTOME_RUNX1_REGULATES_GENES_INVOLVED_IN_MEGAKARYOCYTE_DIFFERENTIATION_AND_PLATELET_FUNCTION	0.455288	1	0.426175	1.00468	poly dA:dT
REACTOME_ESR_MEDIATED_SIGNALING	0.828291	1	0.283742	0.822811	poly dA:dT
REACTOME_RUNX1_REGULATES_TRANSCRIPTION_OF_GENES_INVOLVED_IN_DIFFERENTIATION_OF_HSCS	0.634557	1	0.339717	0.901133	poly dA:dT
REACTOME_RUNX1_INTERACTS_WITH_CO_FACTORS_WHOSE_PRECISE_EFFECT_ON_RUNX1_TARGETS_IS_NOT_KNOWN	0.905337	1	0.285072	0.692229	poly dA:dT
REACTOME_REGULATION_OF_RUNX2_EXPRESSION_AND_ACTIVITY	0.932423	1	0.265136	0.707656	poly dA:dT
REACTOME_RUNX2_REGULATES_OSTEOBLAST_DIFFERENTIATION	0.667964	1	0.393065	0.859585	poly dA:dT
REACTOME_RUNX2_REGULATES_BONE_DEVELOPMENT	0.794362	1	0.336054	0.772978	poly dA:dT
REACTOME_RUNX3_REGULATES_NOTCH_SIGNALING	0.96965	1	-0.237069	-0.538409	poly dA:dT
[truncated: 3,250 more rows]

## Sheet: (B) GSEA (KO vs ncgRNA)
REACTOME PATHWAY	p value	p.adjusted	log2err	ES	NES	size	stimulation
REACTOME_A_TETRASACCHARIDE_LINKER_SEQUENCE_IS_REQUIRED_FOR_GAG_SYNTHESIS	0.0221595	0.0671116	0.352488	0.573144	1.55832	17	poly I:C
REACTOME_A_TETRASACCHARIDE_LINKER_SEQUENCE_IS_REQUIRED_FOR_GAG_SYNTHESIS	0.0147404	0.0744042	0.38073	0.607081	1.69747	17	poly dA:dT
REACTOME_A_TETRASACCHARIDE_LINKER_SEQUENCE_IS_REQUIRED_FOR_GAG_SYNTHESIS	0.0185977	0.101095	0.352488	0.595996	1.65894	17	IFN-beta
REACTOME_A_TETRASACCHARIDE_LINKER_SEQUENCE_IS_REQUIRED_FOR_GAG_SYNTHESIS	0.0338074	0.143344	0.321776	0.561263	1.52974	17	LPS
REACTOME_A_TETRASACCHARIDE_LINKER_SEQUENCE_IS_REQUIRED_FOR_GAG_SYNTHESIS	0.0425981	0.168956	0.321776	0.546332	1.53994	17	TNF-alpha
REACTOME_ABC_FAMILY_PROTEINS_MEDIATED_TRANSPORT	9.8024e-07	1.99818e-05	0.643552	0.53847	2.0984	85	poly I:C
REACTOME_ABC_FAMILY_PROTEINS_MEDIATED_TRANSPORT	0.333333	0.542755	0.111918	-0.25754	-1.06196	85	IFN-beta
REACTOME_ABC_FAMILY_PROTEINS_MEDIATED_TRANSPORT	0.71891	0.850617	0.0534572	0.222335	0.87426	85	LPS
REACTOME_ABC_FAMILY_PROTEINS_MEDIATED_TRANSPORT	0.764846	0.855026	0.0662842	-0.21174	-0.872815	85	TNF-alpha
REACTOME_ABC_FAMILY_PROTEINS_MEDIATED_TRANSPORT	0.686971	0.866892	0.0552496	0.227597	0.891249	85	poly dA:dT
REACTOME_ABC_TRANSPORTER_DISORDERS	2.98932e-05	0.000326668	0.57561	0.535598	1.99014	65	poly I:C
REACTOME_ABC_TRANSPORTER_DISORDERS	0.17321	0.399136	0.160801	-0.303232	-1.18637	65	IFN-beta
REACTOME_ABC_TRANSPORTER_DISORDERS	0.191441	0.423462	0.15017	-0.300887	-1.18259	65	TNF-alpha
REACTOME_ABC_TRANSPORTER_DISORDERS	0.775261	0.909046	0.0510114	0.226141	0.842078	65	poly dA:dT
REACTOME_ABC_TRANSPORTER_DISORDERS	0.914821	0.971654	0.042417	0.198211	0.738851	65	LPS
REACTOME_ABC_TRANSPORTERS_IN_LIPID_HOMEOSTASIS	0.043771	0.107848	0.282013	0.609664	1.51603	11	poly I:C
REACTOME_ABC_TRANSPORTERS_IN_LIPID_HOMEOSTASIS	0.291743	0.513537	0.105125	0.466651	1.15038	11	IFN-beta
REACTOME_ABC_TRANSPORTERS_IN_LIPID_HOMEOSTASIS	0.287004	0.532349	0.105125	0.473129	1.16594	11	LPS
REACTOME_ABC_TRANSPORTERS_IN_LIPID_HOMEOSTASIS	0.372361	0.580445	0.0931455	0.431174	1.07777	11	TNF-alpha
REACTOME_ABC_TRANSPORTERS_IN_LIPID_HOMEOSTASIS	0.960452	0.993248	0.0447749	0.222556	0.55934	11	poly dA:dT
REACTOME_ABERRANT_REGULATION_OF_MITOTIC_EXIT_IN_CANCER_DUE_TO_RB1_DEFECTS	0.1	0.301654	0.2114	-0.469247	-1.41096	19	IFN-beta
REACTOME_ABERRANT_REGULATION_OF_MITOTIC_EXIT_IN_CANCER_DUE_TO_RB1_DEFECTS	0.314732	0.556955	0.112843	-0.372639	-1.10246	19	LPS
REACTOME_ABERRANT_REGULATION_OF_MITOTIC_EXIT_IN_CANCER_DUE_TO_RB1_DEFECTS	0.536264	0.71389	0.08042	-0.318281	-0.956559	19	TNF-alpha
REACTOME_ABERRANT_REGULATION_OF_MITOTIC_EXIT_IN_CANCER_DUE_TO_RB1_DEFECTS	0.824607	0.869735	0.0673624	-0.242575	-0.75597	19	poly I:C
REACTOME_ABERRANT_REGULATION_OF_MITOTIC_EXIT_IN_CANCER_DUE_TO_RB1_DEFECTS	0.733925	0.88707	0.0649408	-0.273442	-0.793188	19	poly dA:dT
REACTOME_ABERRANT_REGULATION_OF_MITOTIC_G1_S_TRANSITION_IN_CANCER_DUE_TO_RB1_DEFECTS	0.289183	0.511743	0.117766	-0.397174	-1.13575	16	IFN-beta
REACTOME_ABERRANT_REGULATION_OF_MITOTIC_G1_S_TRANSITION_IN_CANCER_DUE_TO_RB1_DEFECTS	0.489982	0.687011	0.0753094	0.366926	0.983971	16	LPS
REACTOME_ABERRANT_REGULATION_OF_MITOTIC_G1_S_TRANSITION_IN_CANCER_DUE_TO_RB1_DEFECTS	0.651376	0.789096	0.0615707	0.313101	0.868872	16	TNF-alpha
REACTOME_ABERRANT_REGULATION_OF_MITOTIC_G1_S_TRANSITION_IN_CANCER_DUE_TO_RB1_DEFECTS	0.655773	0.847707	0.0696133	-0.302311	-0.841941	16	poly dA:dT
REACTOME_ABERRANT_REGULATION_OF_MITOTIC_G1_S_TRANSITION_IN_CANCER_DUE_TO_RB1_DEFECTS	0.818482	0.866394	0.0460458	0.276732	0.743186	16	poly I:C
REACTOME_ABORTIVE_ELONGATION_OF_HIV_1_TRANSCRIPT_IN_THE_ABSENCE_OF_TAT	0.3536	0.48115	0.0857844	0.369034	1.07663	22	poly I:C
REACTOME_ABORTIVE_ELONGATION_OF_HIV_1_TRANSCRIPT_IN_THE_ABSENCE_OF_TAT	0.335217	0.546661	0.0982123	0.361258	1.08675	22	TNF-alpha
REACTOME_ABORTIVE_ELONGATION_OF_HIV_1_TRANSCRIPT_IN_THE_ABSENCE_OF_TAT	0.641256	0.763299	0.0721798	-0.277076	-0.864186	22	IFN-beta
REACTOME_ABORTIVE_ELONGATION_OF_HIV_1_TRANSCRIPT_IN_THE_ABSENCE_OF_TAT	0.746765	0.895442	0.0554793	0.271121	0.805325	22	poly dA:dT
REACTOME_ABORTIVE_ELONGATION_OF_HIV_1_TRANSCRIPT_IN_THE_ABSENCE_OF_TAT	0.969912	0.992271	0.041488	0.195583	0.575438	22	LPS
REACTOME_ACTIVATED_NOTCH1_TRANSMITS_SIGNAL_TO_THE_NUCLEUS	0.00783231	0.0309785	0.38073	0.551577	1.69366	27	poly I:C
REACTOME_ACTIVATED_NOTCH1_TRANSMITS_SIGNAL_TO_THE_NUCLEUS	0.122711	0.340244	0.170932	0.422893	1.31566	27	poly dA:dT
REACTOME_ACTIVATED_NOTCH1_TRANSMITS_SIGNAL_TO_THE_NUCLEUS	0.183746	0.434755	0.134273	0.407018	1.24682	27	LPS
REACTOME_ACTIVATED_NOTCH1_TRANSMITS_SIGNAL_TO_THE_NUCLEUS	0.327206	0.546661	0.0982123	0.352343	1.1209	27	TNF-alpha
REACTOME_ACTIVATED_NOTCH1_TRANSMITS_SIGNAL_TO_THE_NUCLEUS	0.428829	0.623537	0.0817516	0.32253	1.01512	27	IFN-beta
REACTOME_ACTIVATED_TAK1_MEDIATES_P38_MAPK_ACTIVATION	0.184039	0.304339	0.128143	0.426455	1.22662	21	poly I:C
REACTOME_ACTIVATED_TAK1_MEDIATES_P38_MAPK_ACTIVATION	0.561717	0.745601	0.0675189	0.327375	0.940407	21	LPS
REACTOME_ACTIVATED_TAK1_MEDIATES_P38_MAPK_ACTIVATION	0.728238	0.838146	0.0632191	-0.266512	-0.825307	21	TNF-alpha
REACTOME_ACTIVATED_TAK1_MEDIATES_P38_MAPK_ACTIVATION	0.802247	0.869511	0.0613026	-0.246431	-0.762166	21	IFN-beta
REACTOME_ACTIVATED_TAK1_MEDIATES_P38_MAPK_ACTIVATION	0.955556	0.990116	0.0442407	0.201729	0.589811	21	poly dA:dT
REACTOME_ACTIVATION_OF_AMPK_DOWNSTREAM_OF_NMDARS	0.0612903	0.133131	0.231127	0.506922	1.42117	19	poly I:C
REACTOME_ACTIVATION_OF_AMPK_DOWNSTREAM_OF_NMDARS	0.348375	0.58154	0.0934449	0.388797	1.07664	19	LPS
REACTOME_ACTIVATION_OF_AMPK_DOWNSTREAM_OF_NMDARS	0.396739	0.598213	0.0862866	0.367982	1.05839	19	IFN-beta
REACTOME_ACTIVATION_OF_AMPK_DOWNSTREAM_OF_NMDARS	0.393829	0.635151	0.086795	0.364706	1.0485	19	poly dA:dT
REACTOME_ACTIVATION_OF_AMPK_DOWNSTREAM_OF_NMDARS	0.641682	0.783621	0.0621124	0.307998	0.889834	19	TNF-alpha
REACTOME_ACTIVATION_OF_ANTERIOR_HOX_GENES_IN_HINDBRAIN_DEVELOPMENT_DURING_EARLY_EMBRYOGENESIS	0.0240971	0.0710205	0.352488	-0.362973	-1.44075	58	poly I:C
REACTOME_ACTIVATION_OF_ANTERIOR_HOX_GENES_IN_HINDBRAIN_DEVELOPMENT_DURING_EARLY_EMBRYOGENESIS	0.0260415	0.123785	0.352488	-0.368888	-1.41817	58	TNF-alpha
REACTOME_ACTIVATION_OF_ANTERIOR_HOX_GENES_IN_HINDBRAIN_DEVELOPMENT_DURING_EARLY_EMBRYOGENESIS	0.0637813	0.230744	0.271289	-0.359987	-1.37593	58	IFN-beta
REACTOME_ACTIVATION_OF_ANTERIOR_HOX_GENES_IN_HINDBRAIN_DEVELOPMENT_DURING_EARLY_EMBRYOGENESIS	0.215457	0.466334	0.143759	-0.296827	-1.14583	58	LPS
REACTOME_ACTIVATION_OF_ANTERIOR_HOX_GENES_IN_HINDBRAIN_DEVELOPMENT_DURING_EARLY_EMBRYOGENESIS	0.313953	0.569728	0.115734	-0.288535	-1.09246	58	poly dA:dT
REACTOME_ACTIVATION_OF_ATR_IN_RESPONSE_TO_REPLICATION_STRESS	1.77003e-09	2.68033e-07	0.788187	-0.741021	-2.5488	36	IFN-beta
REACTOME_ACTIVATION_OF_ATR_IN_RESPONSE_TO_REPLICATION_STRESS	1.05071e-07	5.56875e-06	0.704976	-0.688903	-2.36364	36	LPS
REACTOME_ACTIVATION_OF_ATR_IN_RESPONSE_TO_REPLICATION_STRESS	9.95675e-08	6.59634e-06	0.704976	-0.68843	-2.36362	36	poly dA:dT
REACTOME_ACTIVATION_OF_ATR_IN_RESPONSE_TO_REPLICATION_STRESS	1.43954e-06	5.35431e-05	0.643552	-0.66257	-2.33042	36	TNF-alpha
REACTOME_ACTIVATION_OF_ATR_IN_RESPONSE_TO_REPLICATION_STRESS	0.00294316	0.0139274	0.431708	-0.488596	-1.79041	36	poly I:C
REACTOME_ACTIVATION_OF_BAD_AND_TRANSLOCATION_TO_MITOCHONDRIA_	0.000779138	0.00451304	0.477271	0.72052	1.91971	15	poly I:C
REACTOME_ACTIVATION_OF_BAD_AND_TRANSLOCATION_TO_MITOCHONDRIA_	0.402135	0.621119	0.0845557	0.400585	1.0599	15	LPS
REACTOME_ACTIVATION_OF_BAD_AND_TRANSLOCATION_TO_MITOCHONDRIA_	0.744059	0.834605	0.0551352	0.290498	0.786738	15	IFN-beta
REACTOME_ACTIVATION_OF_BAD_AND_TRANSLOCATION_TO_MITOCHONDRIA_	0.886022	0.928292	0.0545681	-0.246309	-0.693244	15	TNF-alpha
REACTOME_ACTIVATION_OF_BAD_AND_TRANSLOCATION_TO_MITOCHONDRIA_	0.981413	0.99911	0.0431902	0.200216	0.544928	15	poly dA:dT
REACTOME_ACTIVATION_OF_BH3_ONLY_PROTEINS	0.037297	0.0968855	0.321776	0.481444	1.51232	29	poly I:C
REACTOME_ACTIVATION_OF_BH3_ONLY_PROTEINS	0.347439	0.556322	0.106323	-0.317575	-1.06108	29	IFN-beta
REACTOME_ACTIVATION_OF_BH3_ONLY_PROTEINS	0.692845	0.831727	0.0562941	0.275421	0.856536	29	LPS
REACTOME_ACTIVATION_OF_BH3_ONLY_PROTEINS	0.820175	0.888035	0.0590955	-0.231045	-0.774668	29	TNF-alpha
REACTOME_ACTIVATION_OF_BH3_ONLY_PROTEINS	0.86755	0.947295	0.0567672	-0.224237	-0.731019	29	poly dA:dT
REACTOME_ACTIVATION_OF_GENE_EXPRESSION_BY_SREBF_SREBP_	0.0144673	0.0482245	0.38073	0.4713	1.58971	41	poly I:C
REACTOME_ACTIVATION_OF_GENE_EXPRESSION_BY_SREBF_SREBP_	0.0146649	0.0844824	0.38073	0.471922	1.64419	41	TNF-alpha
REACTOME_ACTIVATION_OF_GENE_EXPRESSION_BY_SREBF_SREBP_	0.0611205	0.221876	0.237794	0.413887	1.42974	41	poly dA:dT
REACTOME_ACTIVATION_OF_GENE_EXPRESSION_BY_SREBF_SREBP_	0.205217	0.457847	0.125033	0.35448	1.18883	41	LPS
REACTOME_ACTIVATION_OF_GENE_EXPRESSION_BY_SREBF_SREBP_	0.251736	0.478208	0.111011	0.332105	1.14776	41	IFN-beta
REACTOME_ACTIVATION_OF_IRF3_IRF7_MEDIATED_BY_TBK1_IKK_EPSILON	0.211221	0.335171	0.119348	0.460941	1.2281	15	poly I:C
REACTOME_ACTIVATION_OF_IRF3_IRF7_MEDIATED_BY_TBK1_IKK_EPSILON	0.183274	0.43461	0.135002	0.478828	1.26692	15	LPS
REACTOME_ACTIVATION_OF_IRF3_IRF7_MEDIATED_BY_TBK1_IKK_EPSILON	0.378026	0.584089	0.0905429	0.392351	1.06807	15	TNF-alpha
REACTOME_ACTIVATION_OF_IRF3_IRF7_MEDIATED_BY_TBK1_IKK_EPSILON	0.462523	0.643404	0.0785029	0.365465	0.989765	15	IFN-beta
REACTOME_ACTIVATION_OF_IRF3_IRF7_MEDIATED_BY_TBK1_IKK_EPSILON	0.773234	0.909046	0.0541201	0.277346	0.754853	15	poly dA:dT
REACTOME_ACTIVATION_OF_KAINATE_RECEPTORS_UPON_GLUTAMATE_BINDING	0.0482315	0.112364	0.261664	0.544911	1.50983	18	poly I:C
REACTOME_ACTIVATION_OF_KAINATE_RECEPTORS_UPON_GLUTAMATE_BINDING	0.327354	0.569779	0.110565	-0.372697	-1.08413	18	LPS
REACTOME_ACTIVATION_OF_KAINATE_RECEPTORS_UPON_GLUTAMATE_BINDING	0.46696	0.695069	0.0880945	-0.341292	-0.982153	18	poly dA:dT
REACTOME_ACTIVATION_OF_KAINATE_RECEPTORS_UPON_GLUTAMATE_BINDING	0.65642	0.773976	0.0605093	0.305439	0.867957	18	IFN-beta
REACTOME_ACTIVATION_OF_KAINATE_RECEPTORS_UPON_GLUTAMATE_BINDING	0.702804	0.825835	0.0588438	0.293935	0.836991	18	TNF-alpha
REACTOME_ACTIVATION_OF_MATRIX_METALLOPROTEINASES	0.0213548	0.0652338	0.352488	0.637254	1.6273	12	poly I:C
REACTOME_ACTIVATION_OF_MATRIX_METALLOPROTEINASES	0.0216219	0.103707	0.352488	0.631724	1.58832	12	LPS
REACTOME_ACTIVATION_OF_MATRIX_METALLOPROTEINASES	0.0753296	0.234162	0.224966	0.571064	1.46614	12	TNF-alpha
REACTOME_ACTIVATION_OF_MATRIX_METALLOPROTEINASES	0.210037	0.462144	0.128143	0.48824	1.26462	12	poly dA:dT
REACTOME_ACTIVATION_OF_MATRIX_METALLOPROTEINASES	0.235622	0.462467	0.119888	0.480986	1.22159	12	IFN-beta
REACTOME_ACTIVATION_OF_NMDA_RECEPTORS_AND_POSTSYNAPTIC_EVENTS	0.0155533	0.0508841	0.38073	0.412434	1.53745	66	poly I:C
REACTOME_ACTIVATION_OF_NMDA_RECEPTORS_AND_POSTSYNAPTIC_EVENTS	0.114416	0.325151	0.199915	-0.323086	-1.27139	66	IFN-beta
REACTOME_ACTIVATION_OF_NMDA_RECEPTORS_AND_POSTSYNAPTIC_EVENTS	0.224771	0.447883	0.138805	-0.292596	-1.15172	66	TNF-alpha
REACTOME_ACTIVATION_OF_NMDA_RECEPTORS_AND_POSTSYNAPTIC_EVENTS	0.28744	0.532349	0.124434	-0.278715	-1.0961	66	LPS
REACTOME_ACTIVATION_OF_NMDA_RECEPTORS_AND_POSTSYNAPTIC_EVENTS	0.287703	0.545888	0.121543	-0.279825	-1.09777	66	poly dA:dT
REACTOME_ACTIVATION_OF_RAC1	0.0909091	0.178782	0.191892	0.579107	1.44004	11	poly I:C
REACTOME_ACTIVATION_OF_RAC1	0.173285	0.42129	0.140406	0.525083	1.29397	11	LPS
REACTOME_ACTIVATION_OF_RAC1	0.300917	0.521197	0.103197	0.463163	1.14178	11	IFN-beta
REACTOME_ACTIVATION_OF_RAC1	0.422265	0.612897	0.0860347	0.414471	1.03602	11	TNF-alpha
REACTOME_ACTIVATION_OF_RAC1	0.391714	0.632952	0.0891647	0.411166	1.03337	11	poly dA:dT
REACTOME_ACTIVATION_OF_SMO	0.0636949	0.217469	0.287805	-0.540654	-1.52169	15	TNF-alpha
REACTOME_ACTIVATION_OF_SMO	0.202273	0.457847	0.146416	-0.432435	-1.20454	15	LPS
REACTOME_ACTIVATION_OF_SMO	0.301724	0.562087	0.113313	-0.420153	-1.14848	15	poly dA:dT
REACTOME_ACTIVATION_OF_SMO	0.753846	0.839451	0.0632191	-0.285445	-0.796761	15	IFN-beta
REACTOME_ACTIVATION_OF_SMO	0.915842	0.93887	0.0409056	0.240723	0.641367	15	poly I:C
REACTOME_ACTIVATION_OF_THE_AP_1_FAMILY_OF_TRANSCRIPTION_FACTORS	0.5	0.614849	0.0702813	0.399174	0.975137	10	poly I:C
REACTOME_ACTIVATION_OF_THE_AP_1_FAMILY_OF_TRANSCRIPTION_FACTORS	0.728632	0.825161	0.0635008	-0.329945	-0.81096	10	IFN-beta
REACTOME_ACTIVATION_OF_THE_AP_1_FAMILY_OF_TRANSCRIPTION_FACTORS	0.761905	0.855026	0.0559429	0.316662	0.775453	10	TNF-alpha
REACTOME_ACTIVATION_OF_THE_AP_1_FAMILY_OF_TRANSCRIPTION_FACTORS	0.945148	0.984824	0.0507028	-0.235109	-0.573483	10	poly dA:dT
REACTOME_ACTIVATION_OF_THE_AP_1_FAMILY_OF_TRANSCRIPTION_FACTORS	0.982103	0.993356	0.0516356	-0.206336	-0.508116	10	LPS
REACTOME_ACTIVATION_OF_THE_MRNA_UPON_BINDING_OF_THE_CAP_BINDING_COMPLEX_AND_EIFS_AND_SUBSEQUENT_BINDING_TO_43S	1.29716e-07	3.35362e-06	0.690132	0.616959	2.25704	59	poly I:C
REACTOME_ACTIVATION_OF_THE_MRNA_UPON_BINDING_OF_THE_CAP_BINDING_COMPLEX_AND_EIFS_AND_SUBSEQUENT_BINDING_TO_43S	0.596859	0.750498	0.0633597	0.248047	0.922779	59	TNF-alpha
REACTOME_ACTIVATION_OF_THE_MRNA_UPON_BINDING_OF_THE_CAP_BINDING_COMPLEX_AND_EIFS_AND_SUBSEQUENT_BINDING_TO_43S	0.603839	0.769416	0.0628004	0.252151	0.917944	59	LPS
REACTOME_ACTIVATION_OF_THE_MRNA_UPON_BINDING_OF_THE_CAP_BINDING_COMPLEX_AND_EIFS_AND_SUBSEQUENT_BINDING_TO_43S	0.740995	0.890538	0.0523759	0.228098	0.842006	59	poly dA:dT
REACTOME_ACTIVATION_OF_THE_MRNA_UPON_BINDING_OF_THE_CAP_BINDING_COMPLEX_AND_EIFS_AND_SUBSEQUENT_BINDING_TO_43S	0.949772	0.967107	0.0541201	-0.181721	-0.696406	59	IFN-beta
REACTOME_ACTIVATION_OF_THE_PRE_REPLICATIVE_COMPLEX	1.61231e-08	1.31465e-06	0.733762	-0.725205	-2.42377	33	LPS
REACTOME_ACTIVATION_OF_THE_PRE_REPLICATIVE_COMPLEX	2.1743e-08	1.93658e-06	0.733762	-0.72559	-2.46925	33	IFN-beta
REACTOME_ACTIVATION_OF_THE_PRE_REPLICATIVE_COMPLEX	7.06896e-08	6.24424e-06	0.704976	-0.712851	-2.40379	33	poly dA:dT
REACTOME_ACTIVATION_OF_THE_PRE_REPLICATIVE_COMPLEX	5.98492e-07	3.33896e-05	0.659444	-0.682701	-2.37607	33	TNF-alpha
REACTOME_ACTIVATION_OF_THE_PRE_REPLICATIVE_COMPLEX	0.000231041	0.00167742	0.518848	-0.558643	-2.02387	33	poly I:C
REACTOME_ACYL_CHAIN_REMODELLING_OF_PC	0.00888693	0.0538294	0.38073	0.667403	1.67803	12	LPS
REACTOME_ACYL_CHAIN_REMODELLING_OF_PC	0.079096	0.241619	0.21925	0.569028	1.46091	12	TNF-alpha
REACTOME_ACYL_CHAIN_REMODELLING_OF_PC	0.0927644	0.285348	0.199915	0.571207	1.45074	12	IFN-beta
REACTOME_ACYL_CHAIN_REMODELLING_OF_PC	0.245353	0.506968	0.11725	0.467764	1.21159	12	poly dA:dT
REACTOME_ACYL_CHAIN_REMODELLING_OF_PC	0.50495	0.617356	0.0687943	0.385539	0.984517	12	poly I:C
REACTOME_ACYL_CHAIN_REMODELLING_OF_PE	0.0559567	0.212595	0.257206	0.626685	1.54434	11	LPS
REACTOME_ACYL_CHAIN_REMODELLING_OF_PE	0.0671785	0.221842	0.24134	0.596427	1.49084	11	TNF-alpha
REACTOME_ACYL_CHAIN_REMODELLING_OF_PE	0.13371	0.350158	0.165657	0.541874	1.36187	11	poly dA:dT
REACTOME_ACYL_CHAIN_REMODELLING_OF_PE	0.201835	0.425338	0.130106	0.503912	1.24224	11	IFN-beta
REACTOME_ACYL_CHAIN_REMODELLING_OF_PE	0.555556	0.656509	0.0650878	0.372935	0.927363	11	poly I:C
REACTOME_ADENYLATE_CYCLASE_INHIBITORY_PATHWAY	0.207547	0.433007	0.138022	-0.479399	-1.22091	10	TNF-alpha
REACTOME_ADENYLATE_CYCLASE_INHIBITORY_PATHWAY	0.221477	0.466334	0.138022	-0.49759	-1.22535	10	LPS
REACTOME_ADENYLATE_CYCLASE_INHIBITORY_PATHWAY	0.275641	0.502866	0.118815	-0.468577	-1.1517	10	IFN-beta
REACTOME_ADENYLATE_CYCLASE_INHIBITORY_PATHWAY	0.293249	0.552121	0.113787	-0.472875	-1.15344	10	poly dA:dT
REACTOME_ADENYLATE_CYCLASE_INHIBITORY_PATHWAY	0.488215	0.604566	0.0714786	0.402908	0.984259	10	poly I:C
REACTOME_ADHERENS_JUNCTIONS_INTERACTIONS	0.0019606	0.0100228	0.431708	0.637471	1.85978	22	poly I:C
REACTOME_ADHERENS_JUNCTIONS_INTERACTIONS	0.00117778	0.0100681	0.45506	0.636748	1.89137	22	poly dA:dT
REACTOME_ADHERENS_JUNCTIONS_INTERACTIONS	0.00258528	0.0242513	0.431708	0.604336	1.81798	22	TNF-alpha
REACTOME_ADHERENS_JUNCTIONS_INTERACTIONS	0.00619437	0.0421577	0.407018	0.584086	1.71848	22	LPS
REACTOME_ADHERENS_JUNCTIONS_INTERACTIONS	0.0119821	0.0725771	0.38073	0.566713	1.69241	22	IFN-beta
REACTOME_ADORA2B_MEDIATED_ANTI_INFLAMMATORY_CYTOKINES_PRODUCTION	0.118421	0.219452	0.154191	0.36314	1.26805	49	poly I:C
REACTOME_ADORA2B_MEDIATED_ANTI_INFLAMMATORY_CYTOKINES_PRODUCTION	0.0923423	0.285348	0.222056	-0.359705	-1.33158	49	IFN-beta
REACTOME_ADORA2B_MEDIATED_ANTI_INFLAMMATORY_CYTOKINES_PRODUCTION	0.290168	0.533989	0.123257	-0.300792	-1.10674	49	LPS
REACTOME_ADORA2B_MEDIATED_ANTI_INFLAMMATORY_CYTOKINES_PRODUCTION	0.284706	0.543763	0.123257	-0.305277	-1.11031	49	poly dA:dT
REACTOME_ADORA2B_MEDIATED_ANTI_INFLAMMATORY_CYTOKINES_PRODUCTION	0.517699	0.697282	0.0826646	-0.254992	-0.961547	49	TNF-alpha
REACTOME_ADP_SIGNALLING_THROUGH_P2Y_PURINOCEPTOR_1	0.0399435	0.101292	0.321776	0.567473	1.52399	16	poly I:C
REACTOME_ADP_SIGNALLING_THROUGH_P2Y_PURINOCEPTOR_1	0.486239	0.670238	0.0760837	0.355971	0.987839	16	TNF-alpha
REACTOME_ADP_SIGNALLING_THROUGH_P2Y_PURINOCEPTOR_1	0.708561	0.843904	0.0572461	0.307408	0.824363	16	LPS
REACTOME_ADP_SIGNALLING_THROUGH_P2Y_PURINOCEPTOR_1	0.703499	0.87356	0.0580984	0.30224	0.833374	16	poly dA:dT
REACTOME_ADP_SIGNALLING_THROUGH_P2Y_PURINOCEPTOR_1	0.827815	0.881893	0.0589694	-0.256285	-0.732866	16	IFN-beta
REACTOME_ADP_SIGNALLING_THROUGH_P2Y_PURINOCEPTOR_12	0.0511551	0.116727	0.257206	0.574085	1.48361	13	poly I:C
REACTOME_ADP_SIGNALLING_THROUGH_P2Y_PURINOCEPTOR_12	0.236674	0.500051	0.129443	-0.453897	-1.19588	13	poly dA:dT
REACTOME_ADP_SIGNALLING_THROUGH_P2Y_PURINOCEPTOR_12	0.269663	0.518771	0.123842	-0.426576	-1.1495	13	LPS
REACTOME_ADP_SIGNALLING_THROUGH_P2Y_PURINOCEPTOR_12	0.453564	0.635109	0.0886261	-0.371893	-0.993013	13	IFN-beta
REACTOME_ADP_SIGNALLING_THROUGH_P2Y_PURINOCEPTOR_12	0.684411	0.811494	0.0609039	0.32902	0.85417	13	TNF-alpha
REACTOME_ADRENALINE_NORADRENALINE_INHIBITS_INSULIN_SECRETION	0.0482315	0.112364	0.261664	0.538314	1.49156	18	poly I:C
REACTOME_ADRENALINE_NORADRENALINE_INHIBITS_INSULIN_SECRETION	0.116592	0.344391	0.195789	-0.456527	-1.32798	18	LPS
REACTOME_ADRENALINE_NORADRENALINE_INHIBITS_INSULIN_SECRETION	0.777283	0.852037	0.0623861	-0.259477	-0.765412	18	IFN-beta
REACTOME_ADRENALINE_NORADRENALINE_INHIBITS_INSULIN_SECRETION	0.80292	0.925231	0.0515309	0.268742	0.762277	18	poly dA:dT
REACTOME_ADRENALINE_NORADRENALINE_INHIBITS_INSULIN_SECRETION	0.927195	0.953275	0.0522693	-0.22557	-0.672749	18	TNF-alpha
REACTOME_ADVANCED_GLYCOSYLATION_ENDPRODUCT_RECEPTOR_SIGNALING	0.000149228	0.00118934	0.518848	0.828198	2.02319	10	poly I:C
REACTOME_ADVANCED_GLYCOSYLATION_ENDPRODUCT_RECEPTOR_SIGNALING	0.0030009	0.026508	0.431708	0.758423	1.85725	10	TNF-alpha
REACTOME_ADVANCED_GLYCOSYLATION_ENDPRODUCT_RECEPTOR_SIGNALING	0.0287597	0.125454	0.352488	0.652308	1.59936	10	poly dA:dT
REACTOME_ADVANCED_GLYCOSYLATION_ENDPRODUCT_RECEPTOR_SIGNALING	0.104505	0.320158	0.184706	0.590425	1.42335	10	LPS
REACTOME_ADVANCED_GLYCOSYLATION_ENDPRODUCT_RECEPTOR_SIGNALING	0.123596	0.340289	0.172324	0.585828	1.39634	10	IFN-beta
REACTOME_AGGREPHAGY	0.00472358	0.0208625	0.407018	0.541131	1.71599	31	poly I:C
REACTOME_AGGREPHAGY	0.064877	0.218866	0.266351	-0.400188	-1.36561	31	TNF-alpha
REACTOME_AGGREPHAGY	0.235714	0.48142	0.138022	-0.352142	-1.16726	31	LPS
REACTOME_AGGREPHAGY	0.378924	0.583807	0.101351	-0.308222	-1.04393	31	IFN-beta
REACTOME_AGGREPHAGY	0.756696	0.900197	0.0637845	-0.249018	-0.822565	31	poly dA:dT
REACTOME_AKT_PHOSPHORYLATES_TARGETS_IN_THE_CYTOSOL	0.182948	0.43461	0.135002	0.48995	1.27812	14	LPS
REACTOME_AKT_PHOSPHORYLATES_TARGETS_IN_THE_CYTOSOL	0.308703	0.436178	0.0949752	0.434674	1.14099	14	poly I:C
REACTOME_AKT_PHOSPHORYLATES_TARGETS_IN_THE_CYTOSOL	0.355513	0.566683	0.095288	0.406617	1.07878	14	TNF-alpha
REACTOME_AKT_PHOSPHORYLATES_TARGETS_IN_THE_CYTOSOL	0.416667	0.613108	0.0847985	0.390152	1.02458	14	IFN-beta
REACTOME_AKT_PHOSPHORYLATES_TARGETS_IN_THE_CYTOSOL	0.553471	0.770932	0.0706196	0.345847	0.926318	14	poly dA:dT
REACTOME_AKT_PHOSPHORYLATES_TARGETS_IN_THE_NUCLEUS	0.318182	0.444951	0.0946646	0.470464	1.14929	10	poly I:C
REACTOME_AKT_PHOSPHORYLATES_TARGETS_IN_THE_NUCLEUS	0.567416	0.728338	0.0692836	0.381031	0.908201	10	IFN-beta
REACTOME_AKT_PHOSPHORYLATES_TARGETS_IN_THE_NUCLEUS	0.714015	0.877006	0.0587186	0.323129	0.792263	10	poly dA:dT
REACTOME_AKT_PHOSPHORYLATES_TARGETS_IN_THE_NUCLEUS	0.843243	0.931081	0.0487011	0.286006	0.689478	10	LPS
REACTOME_AKT_PHOSPHORYLATES_TARGETS_IN_THE_NUCLEUS	0.91619	0.946593	0.0474483	0.25104	0.614755	10	TNF-alpha
REACTOME_ALPHA_LINOLENIC_OMEGA3_AND_LINOLEIC_OMEGA6_ACID_METABOLISM	0.0139486	0.0470878	0.38073	0.648393	1.67565	13	poly I:C
REACTOME_ALPHA_LINOLENIC_OMEGA3_AND_LINOLEIC_OMEGA6_ACID_METABOLISM	0.564639	0.729687	0.0702813	0.357279	0.927534	13	TNF-alpha
REACTOME_ALPHA_LINOLENIC_OMEGA3_AND_LINOLEIC_OMEGA6_ACID_METABOLISM	0.573034	0.753962	0.0780892	-0.336055	-0.90557	13	LPS
REACTOME_ALPHA_LINOLENIC_OMEGA3_AND_LINOLEIC_OMEGA6_ACID_METABOLISM	0.818575	0.878228	0.0584693	-0.280204	-0.748189	13	IFN-beta
REACTOME_ALPHA_LINOLENIC_OMEGA3_AND_LINOLEIC_OMEGA6_ACID_METABOLISM	0.876173	0.950607	0.048799	0.256692	0.674394	13	poly dA:dT
REACTOME_ALPHA_PROTEIN_KINASE_1_SIGNALING_PATHWAY	0.43771	0.55766	0.0770737	0.416476	1.03564	11	poly I:C
REACTOME_ALPHA_PROTEIN_KINASE_1_SIGNALING_PATHWAY	0.761488	0.84081	0.0625237	-0.311364	-0.786261	11	IFN-beta
REACTOME_ALPHA_PROTEIN_KINASE_1_SIGNALING_PATHWAY	0.819196	0.91309	0.0599892	-0.279815	-0.710647	11	LPS
REACTOME_ALPHA_PROTEIN_KINASE_1_SIGNALING_PATHWAY	0.960499	0.974286	0.0492918	-0.230474	-0.595366	11	TNF-alpha
REACTOME_ALPHA_PROTEIN_KINASE_1_SIGNALING_PATHWAY	0.990584	0.99911	0.0433637	0.189068	0.475178	11	poly dA:dT
REACTOME_AMINE_LIGAND_BINDING_RECEPTORS	0.0928726	0.285348	0.216543	-0.536861	-1.40023	12	IFN-beta
REACTOME_AMINE_LIGAND_BINDING_RECEPTORS	0.498938	0.682419	0.0824344	-0.367584	-0.964387	12	TNF-alpha
REACTOME_AMINE_LIGAND_BINDING_RECEPTORS	0.591011	0.767203	0.0764767	-0.348555	-0.910877	12	LPS
REACTOME_AMINE_LIGAND_BINDING_RECEPTORS	0.762376	0.826568	0.0492918	0.301605	0.770183	12	poly I:C
REACTOME_AMINE_LIGAND_BINDING_RECEPTORS	0.737069	0.887833	0.0633597	-0.301279	-0.778247	12	poly dA:dT
REACTOME_AMINO_ACID_TRANSPORT_ACROSS_THE_PLASMA_MEMBRANE	0.292135	0.513537	0.118288	-0.370612	-1.14623	21	IFN-beta
REACTOME_AMINO_ACID_TRANSPORT_ACROSS_THE_PLASMA_MEMBRANE	0.401806	0.621119	0.0982123	-0.337531	-1.02804	21	LPS
REACTOME_AMINO_ACID_TRANSPORT_ACROSS_THE_PLASMA_MEMBRANE	0.530945	0.639547	0.0656814	0.333311	0.958706	21	poly I:C
REACTOME_AMINO_ACID_TRANSPORT_ACROSS_THE_PLASMA_MEMBRANE	0.467532	0.695069	0.0870516	-0.331131	-0.993227	21	poly dA:dT
REACTOME_AMINO_ACID_TRANSPORT_ACROSS_THE_PLASMA_MEMBRANE	0.794055	0.873071	0.0590955	-0.252508	-0.781941	21	TNF-alpha
REACTOME_AMINO_ACIDS_REGULATE_MTORC1	0.468613	0.587846	0.0664364	0.286578	1.00801	50	poly I:C
REACTOME_AMINO_ACIDS_REGULATE_MTORC1	0.474419	0.699697	0.0902635	-0.272611	-1.00238	50	poly dA:dT
REACTOME_AMINO_ACIDS_REGULATE_MTORC1	0.620455	0.757505	0.0745501	-0.240824	-0.895472	50	IFN-beta
REACTOME_AMINO_ACIDS_REGULATE_MTORC1	0.680089	0.809243	0.0691198	-0.232673	-0.877482	50	TNF-alpha
REACTOME_AMINO_ACIDS_REGULATE_MTORC1	0.786311	0.889763	0.0484088	0.224957	0.797861	50	LPS
REACTOME_AMYLOID_FIBER_FORMATION	0.000141393	0.00223696	0.518848	0.604803	1.95468	34	LPS
REACTOME_AMYLOID_FIBER_FORMATION	0.00140107	0.00746297	0.45506	0.567271	1.84145	34	poly I:C
REACTOME_AMYLOID_FIBER_FORMATION	0.00115008	0.0112879	0.45506	0.573852	1.89074	34	IFN-beta
REACTOME_AMYLOID_FIBER_FORMATION	0.00611681	0.0362225	0.407018	0.531095	1.73519	34	poly dA:dT
REACTOME_AMYLOID_FIBER_FORMATION	0.02187	0.108328	0.352488	0.46781	1.56078	34	TNF-alpha
REACTOME_ANCHORING_FIBRIL_FORMATION	0.000880209	0.0106025	0.477271	0.727081	1.92899	14	TNF-alpha
REACTOME_ANCHORING_FIBRIL_FORMATION	0.00366926	0.0279814	0.431708	0.699302	1.83644	14	IFN-beta
REACTOME_ANCHORING_FIBRIL_FORMATION	0.00462073	0.0291546	0.407018	0.688169	1.84319	14	poly dA:dT
REACTOME_ANCHORING_FIBRIL_FORMATION	0.00529544	0.0381848	0.407018	0.671863	1.75268	14	LPS
REACTOME_ANCHORING_FIBRIL_FORMATION	0.0293781	0.0804673	0.352488	0.602665	1.58196	14	poly I:C
REACTOME_ANCHORING_OF_THE_BASAL_BODY_TO_THE_PLASMA_MEMBRANE	0.00133701	0.0111665	0.45506	-0.385321	-1.59103	95	poly dA:dT
REACTOME_ANCHORING_OF_THE_BASAL_BODY_TO_THE_PLASMA_MEMBRANE	0.0116257	0.0413649	0.38073	-0.330959	-1.48357	95	poly I:C
REACTOME_ANCHORING_OF_THE_BASAL_BODY_TO_THE_PLASMA_MEMBRANE	0.0176525	0.094503	0.352488	-0.345003	-1.4547	95	TNF-alpha
REACTOME_ANCHORING_OF_THE_BASAL_BODY_TO_THE_PLASMA_MEMBRANE	0.0263472	0.116854	0.352488	-0.332093	-1.37012	95	LPS
REACTOME_ANCHORING_OF_THE_BASAL_BODY_TO_THE_PLASMA_MEMBRANE	0.147887	0.367121	0.176694	-0.282394	-1.19598	95	IFN-beta
REACTOME_ANTI_INFLAMMATORY_RESPONSE_FAVOURING_LEISHMANIA_PARASITE_INFECTION	0.0450704	0.108826	0.252961	0.371255	1.38806	67	poly I:C
REACTOME_ANTI_INFLAMMATORY_RESPONSE_FAVOURING_LEISHMANIA_PARASITE_INFECTION	0.0437055	0.18384	0.321776	-0.357448	-1.40786	67	IFN-beta
REACTOME_ANTI_INFLAMMATORY_RESPONSE_FAVOURING_LEISHMANIA_PARASITE_INFECTION	0.180556	0.410727	0.157403	-0.300447	-1.18728	67	TNF-alpha
REACTOME_ANTI_INFLAMMATORY_RESPONSE_FAVOURING_LEISHMANIA_PARASITE_INFECTION	0.199546	0.450822	0.147331	-0.295878	-1.16859	67	poly dA:dT
REACTOME_ANTI_INFLAMMATORY_RESPONSE_FAVOURING_LEISHMANIA_PARASITE_INFECTION	0.339806	0.575835	0.113313	-0.269497	-1.05894	67	LPS
REACTOME_ANTIGEN_ACTIVATES_B_CELL_RECEPTOR_BCR_LEADING_TO_GENERATION_OF_SECOND_MESSENGERS	0.296296	0.421576	0.0962406	0.380642	1.12225	23	poly I:C
REACTOME_ANTIGEN_ACTIVATES_B_CELL_RECEPTOR_BCR_LEADING_TO_GENERATION_OF_SECOND_MESSENGERS	0.342908	0.57613	0.0940503	0.370055	1.09755	23	LPS
REACTOME_ANTIGEN_ACTIVATES_B_CELL_RECEPTOR_BCR_LEADING_TO_GENERATION_OF_SECOND_MESSENGERS	0.409091	0.606484	0.0870516	0.339833	1.03439	23	TNF-alpha
REACTOME_ANTIGEN_ACTIVATES_B_CELL_RECEPTOR_BCR_LEADING_TO_GENERATION_OF_SECOND_MESSENGERS	0.423146	0.618669	0.0826646	0.341086	1.02611	23	IFN-beta
REACTOME_ANTIGEN_ACTIVATES_B_CELL_RECEPTOR_BCR_LEADING_TO_GENERATION_OF_SECOND_MESSENGERS	0.449339	0.682993	0.0902635	-0.331752	-1.01575	23	poly dA:dT
REACTOME_ANTIGEN_PRESENTATION_FOLDING_ASSEMBLY_AND_PEPTIDE_LOADING_OF_CLASS_I_MHC	1.41331e-05	0.000350262	0.593325	0.718252	2.15535	24	LPS
REACTOME_ANTIGEN_PRESENTATION_FOLDING_ASSEMBLY_AND_PEPTIDE_LOADING_OF_CLASS_I_MHC	4.21884e-05	0.000912647	0.557332	0.714016	2.22059	24	TNF-alpha
REACTOME_ANTIGEN_PRESENTATION_FOLDING_ASSEMBLY_AND_PEPTIDE_LOADING_OF_CLASS_I_MHC	0.000175538	0.00262071	0.518848	0.668523	2.02941	24	IFN-beta
REACTOME_ANTIGEN_PRESENTATION_FOLDING_ASSEMBLY_AND_PEPTIDE_LOADING_OF_CLASS_I_MHC	0.000518686	0.00314176	0.477271	0.641603	1.9148	24	poly I:C
REACTOME_ANTIGEN_PRESENTATION_FOLDING_ASSEMBLY_AND_PEPTIDE_LOADING_OF_CLASS_I_MHC	0.000403247	0.00480272	0.498493	0.650101	1.98381	24	poly dA:dT
REACTOME_ANTIGEN_PROCESSING_CROSS_PRESENTATION	6.52898e-06	9.35233e-05	0.610527	0.517598	2.01534	84	poly I:C
REACTOME_ANTIGEN_PROCESSING_CROSS_PRESENTATION	0.177778	0.428283	0.134273	0.300035	1.17591	84	LPS
REACTOME_ANTIGEN_PROCESSING_CROSS_PRESENTATION	0.346939	0.556362	0.0902635	0.265318	1.06035	84	TNF-alpha
REACTOME_ANTIGEN_PROCESSING_CROSS_PRESENTATION	0.360206	0.610909	0.0886261	0.269292	1.05082	84	poly dA:dT
REACTOME_ANTIGEN_PROCESSING_CROSS_PRESENTATION	0.424296	0.619495	0.0810802	0.257984	1.01259	84	IFN-beta
REACTOME_ANTIGEN_PROCESSING_UBIQUITINATION_PROTEASOME_DEGRADATION	0.0696517	0.225782	0.271289	-0.240002	-1.18192	278	TNF-alpha
REACTOME_ANTIGEN_PROCESSING_UBIQUITINATION_PROTEASOME_DEGRADATION	0.0720777	0.24537	0.287805	-0.241894	-1.19776	278	IFN-beta
REACTOME_ANTIGEN_PROCESSING_UBIQUITINATION_PROTEASOME_DEGRADATION	0.394582	0.524789	0.0643583	0.227098	1.02314	278	poly I:C
REACTOME_ANTIGEN_PROCESSING_UBIQUITINATION_PROTEASOME_DEGRADATION	0.320413	0.573713	0.121543	-0.213507	-1.04164	278	poly dA:dT
REACTOME_ANTIGEN_PROCESSING_UBIQUITINATION_PROTEASOME_DEGRADATION	0.941011	0.9837	0.0643583	-0.166933	-0.820448	278	LPS
REACTOME_ANTIMICROBIAL_PEPTIDES	0.00628833	0.0370313	0.407018	0.664818	1.74664	13	poly dA:dT
REACTOME_ANTIMICROBIAL_PEPTIDES	0.0709571	0.14806	0.216543	0.56093	1.44962	13	poly I:C
REACTOME_ANTIMICROBIAL_PEPTIDES	0.0779468	0.240885	0.222056	0.554996	1.44083	13	TNF-alpha
REACTOME_ANTIMICROBIAL_PEPTIDES	0.0797774	0.258901	0.216543	0.565972	1.46775	13	IFN-beta
REACTOME_ANTIMICROBIAL_PEPTIDES	0.342908	0.57613	0.0940503	0.434494	1.11218	13	LPS
REACTOME_ANTIVIRAL_MECHANISM_BY_IFN_STIMULATED_GENES	0.000350173	0.00441885	0.498493	-0.443795	-1.79985	77	IFN-beta
REACTOME_ANTIVIRAL_MECHANISM_BY_IFN_STIMULATED_GENES	0.00219811	0.0168293	0.431708	-0.407979	-1.63819	77	poly dA:dT
REACTOME_ANTIVIRAL_MECHANISM_BY_IFN_STIMULATED_GENES	0.00852902	0.0525626	0.38073	-0.367354	-1.48088	77	LPS
REACTOME_ANTIVIRAL_MECHANISM_BY_IFN_STIMULATED_GENES	0.0148358	0.0849433	0.38073	-0.369574	-1.50483	77	TNF-alpha
REACTOME_ANTIVIRAL_MECHANISM_BY_IFN_STIMULATED_GENES	0.0514085	0.068572	0.216543	-0.279801	-1.19087	77	poly I:C
REACTOME_APC_C_CDC20_MEDIATED_DEGRADATION_OF_CYCLIN_B	0.0133455	0.0781557	0.38073	-0.511991	-1.61751	23	IFN-beta
REACTOME_APC_C_CDC20_MEDIATED_DEGRADATION_OF_CYCLIN_B	0.0175174	0.0942563	0.352488	-0.52718	-1.65649	23	TNF-alpha
REACTOME_APC_C_CDC20_MEDIATED_DEGRADATION_OF_CYCLIN_B	0.328502	0.452812	0.0902635	0.371003	1.09383	23	poly I:C
REACTOME_APC_C_CDC20_MEDIATED_DEGRADATION_OF_CYCLIN_B	0.197753	0.456429	0.147331	-0.391181	-1.22315	23	LPS
REACTOME_APC_C_CDC20_MEDIATED_DEGRADATION_OF_CYCLIN_B	0.427313	0.666105	0.0931455	-0.338186	-1.03545	23	poly dA:dT
REACTOME_APC_C_CDH1_MEDIATED_DEGRADATION_OF_CDC20_AND_OTHER_APC_C_CDH1_TARGETED_PROTEINS_IN_LATE_MITOSIS_EARLY_G1	0.00108501	0.00597478	0.45506	0.458842	1.73016	70	poly I:C
REACTOME_APC_C_CDH1_MEDIATED_DEGRADATION_OF_CDC20_AND_OTHER_APC_C_CDH1_TARGETED_PROTEINS_IN_LATE_MITOSIS_EARLY_G1	0.00357693	0.0302927	0.431708	-0.411722	-1.64454	70	TNF-alpha
REACTOME_APC_C_CDH1_MEDIATED_DEGRADATION_OF_CDC20_AND_OTHER_APC_C_CDH1_TARGETED_PROTEINS_IN_LATE_MITOSIS_EARLY_G1	0.0262683	0.130114	0.352488	-0.36504	-1.44816	70	IFN-beta
REACTOME_APC_C_CDH1_MEDIATED_DEGRADATION_OF_CDC20_AND_OTHER_APC_C_CDH1_TARGETED_PROTEINS_IN_LATE_MITOSIS_EARLY_G1	0.49642	0.692375	0.0891647	-0.245052	-0.96919	70	LPS
REACTOME_APC_C_CDH1_MEDIATED_DEGRADATION_OF_CDC20_AND_OTHER_APC_C_CDH1_TARGETED_PROTEINS_IN_LATE_MITOSIS_EARLY_G1	0.496536	0.718046	0.0873098	-0.244613	-0.970685	70	poly dA:dT
REACTOME_APC_C_MEDIATED_DEGRADATION_OF_CELL_CYCLE_PROTEINS	0.000614287	0.00365738	0.477271	0.46985	1.82667	83	poly I:C
REACTOME_APC_C_MEDIATED_DEGRADATION_OF_CELL_CYCLE_PROTEINS	0.000647882	0.00707994	0.477271	-0.424407	-1.74405	83	IFN-beta
REACTOME_APC_C_MEDIATED_DEGRADATION_OF_CELL_CYCLE_PROTEINS	0.00267984	0.0249178	0.431708	-0.396179	-1.62382	83	TNF-alpha
REACTOME_APC_C_MEDIATED_DEGRADATION_OF_CELL_CYCLE_PROTEINS	0.126521	0.342762	0.195789	-0.302662	-1.22092	83	poly dA:dT
REACTOME_APC_C_MEDIATED_DEGRADATION_OF_CELL_CYCLE_PROTEINS	0.140476	0.382789	0.183024	-0.29831	-1.22314	83	LPS
REACTOME_APC_CDC20_MEDIATED_DEGRADATION_OF_NEK2A	0.0236132	0.11919	0.352488	-0.502804	-1.61772	25	IFN-beta
REACTOME_APC_CDC20_MEDIATED_DEGRADATION_OF_NEK2A	0.0790598	0.241619	0.234393	-0.42656	-1.36917	25	TNF-alpha
REACTOME_APC_CDC20_MEDIATED_DEGRADATION_OF_NEK2A	0.222576	0.346446	0.113313	0.388587	1.17612	25	poly I:C
REACTOME_APC_CDC20_MEDIATED_DEGRADATION_OF_NEK2A	0.194131	0.450282	0.149208	-0.379757	-1.21675	25	LPS
REACTOME_APC_CDC20_MEDIATED_DEGRADATION_OF_NEK2A	0.448889	0.682993	0.0908241	-0.318562	-0.997042	25	poly dA:dT
REACTOME_APOPTOTIC_CLEAVAGE_OF_CELLULAR_PROTEINS	0.0584518	0.128545	0.234393	0.449066	1.44686	33	poly I:C
REACTOME_APOPTOTIC_CLEAVAGE_OF_CELLULAR_PROTEINS	0.14955	0.377435	0.152145	0.39089	1.26969	33	poly dA:dT
REACTOME_APOPTOTIC_CLEAVAGE_OF_CELLULAR_PROTEINS	0.340792	0.575835	0.0919686	0.335793	1.07912	33	LPS
REACTOME_APOPTOTIC_CLEAVAGE_OF_CELLULAR_PROTEINS	0.456881	0.644865	0.0793435	0.304405	1.00825	33	TNF-alpha
REACTOME_APOPTOTIC_CLEAVAGE_OF_CELLULAR_PROTEINS	0.747764	0.835318	0.0538979	0.249138	0.815125	33	IFN-beta
REACTOME_APOPTOTIC_EXECUTION_PHASE	0.0435034	0.107491	0.321776	0.437065	1.47423	41	poly I:C
REACTOME_APOPTOTIC_EXECUTION_PHASE	0.188455	0.436772	0.129443	0.351916	1.21567	41	poly dA:dT
REACTOME_APOPTOTIC_EXECUTION_PHASE	0.523478	0.71414	0.0696133	0.285543	0.957632	41	LPS
REACTOME_APOPTOTIC_EXECUTION_PHASE	0.699552	0.82395	0.0678338	-0.24116	-0.874218	41	TNF-alpha
REACTOME_APOPTOTIC_EXECUTION_PHASE	0.86385	0.908067	0.0598603	-0.216057	-0.762338	41	IFN-beta
REACTOME_APOPTOTIC_FACTOR_MEDIATED_RESPONSE	0.0742574	0.151371	0.2114	0.530552	1.41357	15	poly I:C
REACTOME_APOPTOTIC_FACTOR_MEDIATED_RESPONSE	0.0744879	0.232227	0.224966	0.53256	1.44976	15	TNF-alpha
REACTOME_APOPTOTIC_FACTOR_MEDIATED_RESPONSE	0.745887	0.835318	0.0550211	0.289486	0.783996	15	IFN-beta
REACTOME_APOPTOTIC_FACTOR_MEDIATED_RESPONSE	0.743772	0.861638	0.0538979	0.295672	0.78231	15	LPS
REACTOME_APOPTOTIC_FACTOR_MEDIATED_RESPONSE	0.946121	0.984824	0.0516356	-0.213629	-0.583951	15	poly dA:dT
REACTOME_AQUAPORIN_MEDIATED_TRANSPORT	0.0146833	0.048791	0.38073	0.515954	1.62817	30	poly I:C
REACTOME_AQUAPORIN_MEDIATED_TRANSPORT	0.368071	0.574227	0.102449	-0.312926	-1.05761	30	IFN-beta
REACTOME_AQUAPORIN_MEDIATED_TRANSPORT	0.35461	0.585405	0.10882	-0.320448	-1.0665	30	LPS
REACTOME_AQUAPORIN_MEDIATED_TRANSPORT	0.421634	0.660293	0.0940503	-0.310629	-1.02021	30	poly dA:dT
REACTOME_AQUAPORIN_MEDIATED_TRANSPORT	0.70614	0.825835	0.0662842	-0.25101	-0.854302	30	TNF-alpha
REACTOME_ARACHIDONIC_ACID_METABOLISM	0.000349842	0.00233228	0.498493	0.603201	1.91282	31	poly I:C
REACTOME_ARACHIDONIC_ACID_METABOLISM	0.0541516	0.204273	0.261664	0.45329	1.45879	31	poly dA:dT
REACTOME_ARACHIDONIC_ACID_METABOLISM	0.0601375	0.224457	0.24134	0.444515	1.40986	31	LPS
REACTOME_ARACHIDONIC_ACID_METABOLISM	0.0720721	0.228345	0.224966	0.432441	1.41525	31	TNF-alpha
REACTOME_ARACHIDONIC_ACID_METABOLISM	0.133094	0.351818	0.161979	0.400932	1.29653	31	IFN-beta
REACTOME_ASPARAGINE_N_LINKED_GLYCOSYLATION	9.76676e-20	1.47897e-17	1.15122	0.550144	2.47031	261	poly I:C
REACTOME_ASPARAGINE_N_LINKED_GLYCOSYLATION	9.7227e-09	1.28826e-06	0.74774	0.421292	1.95959	261	TNF-alpha
REACTOME_ASPARAGINE_N_LINKED_GLYCOSYLATION	4.40731e-08	2.91984e-06	0.719513	0.421972	1.9377	261	LPS
REACTOME_ASPARAGINE_N_LINKED_GLYCOSYLATION	8.17145e-08	6.59634e-06	0.704976	0.415737	1.89194	261	poly dA:dT
REACTOME_ASPARAGINE_N_LINKED_GLYCOSYLATION	3.2369e-05	0.000762469	0.557332	0.370874	1.70019	261	IFN-beta
REACTOME_ASSEMBLY_AND_CELL_SURFACE_PRESENTATION_OF_NMDA_RECEPTORS	0.0868167	0.172656	0.191892	0.450545	1.36912	26	poly I:C
REACTOME_ASSEMBLY_AND_CELL_SURFACE_PRESENTATION_OF_NMDA_RECEPTORS	0.26898	0.493878	0.121543	-0.358465	-1.15495	26	TNF-alpha
REACTOME_ASSEMBLY_AND_CELL_SURFACE_PRESENTATION_OF_NMDA_RECEPTORS	0.478161	0.677608	0.0891647	-0.297712	-0.959002	26	LPS
REACTOME_ASSEMBLY_AND_CELL_SURFACE_PRESENTATION_OF_NMDA_RECEPTORS	0.675627	0.787602	0.0587186	0.273518	0.852567	26	IFN-beta
REACTOME_ASSEMBLY_AND_CELL_SURFACE_PRESENTATION_OF_NMDA_RECEPTORS	0.832103	0.935486	0.0503964	0.247216	0.755704	26	poly dA:dT
REACTOME_ASSEMBLY_OF_ACTIVE_LPL_AND_LIPC_LIPASE_COMPLEXES	0.0990991	0.310784	0.190023	0.595876	1.43649	10	LPS
REACTOME_ASSEMBLY_OF_ACTIVE_LPL_AND_LIPC_LIPASE_COMPLEXES	0.373106	0.619894	0.0922597	0.433069	1.06182	10	poly dA:dT
REACTOME_ASSEMBLY_OF_ACTIVE_LPL_AND_LIPC_LIPASE_COMPLEXES	0.725589	0.79702	0.0524828	0.321098	0.784404	10	poly I:C
REACTOME_ASSEMBLY_OF_ACTIVE_LPL_AND_LIPC_LIPASE_COMPLEXES	0.769392	0.855026	0.0599892	-0.299132	-0.761817	10	TNF-alpha
REACTOME_ASSEMBLY_OF_ACTIVE_LPL_AND_LIPC_LIPASE_COMPLEXES	0.882022	0.918412	0.0484088	0.267838	0.638401	10	IFN-beta
REACTOME_ASSEMBLY_OF_COLLAGEN_FIBRILS_AND_OTHER_MULTIMERIC_STRUCTURES	8.06009e-05	0.00144808	0.538434	0.60218	2.08019	41	poly dA:dT
REACTOME_ASSEMBLY_OF_COLLAGEN_FIBRILS_AND_OTHER_MULTIMERIC_STRUCTURES	0.000209261	0.00157317	0.518848	0.574496	1.93779	41	poly I:C
REACTOME_ASSEMBLY_OF_COLLAGEN_FIBRILS_AND_OTHER_MULTIMERIC_STRUCTURES	0.000254142	0.00349857	0.498493	0.583594	2.0169	41	IFN-beta
REACTOME_ASSEMBLY_OF_COLLAGEN_FIBRILS_AND_OTHER_MULTIMERIC_STRUCTURES	0.000313788	0.00410636	0.498493	0.55815	1.87188	41	LPS
REACTOME_ASSEMBLY_OF_COLLAGEN_FIBRILS_AND_OTHER_MULTIMERIC_STRUCTURES	0.000734267	0.00905027	0.477271	0.555113	1.93403	41	TNF-alpha
REACTOME_ASSEMBLY_OF_THE_HIV_VIRION	0.00190044	0.00982667	0.45506	0.679518	1.8249	16	poly I:C
REACTOME_ASSEMBLY_OF_THE_HIV_VIRION	0.0546448	0.20911	0.261664	0.556783	1.4931	16	LPS
REACTOME_ASSEMBLY_OF_THE_HIV_VIRION	0.0773481	0.253836	0.21925	0.52071	1.43577	16	poly dA:dT
REACTOME_ASSEMBLY_OF_THE_HIV_VIRION	0.710383	0.81406	0.0571259	0.294584	0.815925	16	IFN-beta
REACTOME_ASSEMBLY_OF_THE_HIV_VIRION	0.851376	0.908913	0.049094	0.25651	0.71183	16	TNF-alpha
REACTOME_ASSEMBLY_OF_THE_PRE_REPLICATIVE_COMPLEX	8.7943e-05	0.0016949	0.538434	-0.495086	-1.94586	65	TNF-alpha
REACTOME_ASSEMBLY_OF_THE_PRE_REPLICATIVE_COMPLEX	0.000869105	0.00903188	0.477271	-0.46195	-1.80734	65	IFN-beta
REACTOME_ASSEMBLY_OF_THE_PRE_REPLICATIVE_COMPLEX	0.0112103	0.0628726	0.38073	-0.375584	-1.46806	65	LPS
REACTOME_ASSEMBLY_OF_THE_PRE_REPLICATIVE_COMPLEX	0.0283231	0.0781835	0.352488	0.396187	1.47212	65	poly I:C
REACTOME_ASSEMBLY_OF_THE_PRE_REPLICATIVE_COMPLEX	0.0724299	0.242411	0.257206	-0.344034	-1.34391	65	poly dA:dT
REACTOME_ASSOCIATION_OF_TRIC_CCT_WITH_TARGET_PROTEINS_DURING_BIOSYNTHESIS	0.000323845	0.00429094	0.498493	-0.561753	-1.96797	38	IFN-beta
REACTOME_ASSOCIATION_OF_TRIC_CCT_WITH_TARGET_PROTEINS_DURING_BIOSYNTHESIS	0.00282996	0.0198659	0.431708	-0.492865	-1.70606	38	poly dA:dT
REACTOME_ASSOCIATION_OF_TRIC_CCT_WITH_TARGET_PROTEINS_DURING_BIOSYNTHESIS	0.00430739	0.0340734	0.407018	-0.499931	-1.79598	38	TNF-alpha
REACTOME_ASSOCIATION_OF_TRIC_CCT_WITH_TARGET_PROTEINS_DURING_BIOSYNTHESIS	0.0133441	0.0740077	0.38073	-0.445174	-1.54276	38	LPS
REACTOME_ASSOCIATION_OF_TRIC_CCT_WITH_TARGET_PROTEINS_DURING_BIOSYNTHESIS	0.436782	0.557548	0.107972	-0.271215	-1.00151	38	poly I:C
REACTOME_ASYMMETRIC_LOCALIZATION_OF_PCP_PROTEINS	0.00242594	0.0119605	0.431708	0.471224	1.72713	61	poly I:C
REACTOME_ASYMMETRIC_LOCALIZATION_OF_PCP_PROTEINS	0.142191	0.350518	0.179782	-0.314405	-1.22204	61	TNF-alpha
REACTOME_ASYMMETRIC_LOCALIZATION_OF_PCP_PROTEINS	0.203704	0.425889	0.147331	-0.302965	-1.165	61	IFN-beta
REACTOME_ASYMMETRIC_LOCALIZATION_OF_PCP_PROTEINS	0.781321	0.889579	0.0632191	-0.213723	-0.834636	61	LPS
REACTOME_ASYMMETRIC_LOCALIZATION_OF_PCP_PROTEINS	0.894281	0.959451	0.0442407	0.201173	0.744407	61	poly dA:dT
REACTOME_ATF4_ACTIVATES_GENES_IN_RESPONSE_TO_ENDOPLASMIC_RETICULUM_STRESS	0.0257548	0.11519	0.352488	-0.466397	-1.49534	27	poly dA:dT
REACTOME_ATF4_ACTIVATES_GENES_IN_RESPONSE_TO_ENDOPLASMIC_RETICULUM_STRESS	0.0756757	0.153966	0.271289	-0.405469	-1.37763	27	poly I:C
REACTOME_ATF4_ACTIVATES_GENES_IN_RESPONSE_TO_ENDOPLASMIC_RETICULUM_STRESS	0.10262	0.290073	0.206588	-0.397364	-1.29793	27	TNF-alpha
REACTOME_ATF4_ACTIVATES_GENES_IN_RESPONSE_TO_ENDOPLASMIC_RETICULUM_STRESS	0.188073	0.441105	0.153159	-0.379084	-1.23699	27	LPS
REACTOME_ATF4_ACTIVATES_GENES_IN_RESPONSE_TO_ENDOPLASMIC_RETICULUM_STRESS	0.313199	0.526135	0.113313	-0.337313	-1.10798	27	IFN-beta
REACTOME_ATF6_ATF6_ALPHA_ACTIVATES_CHAPERONE_GENES	0.0326511	0.0865253	0.321776	0.649722	1.5872	10	poly I:C
REACTOME_ATF6_ATF6_ALPHA_ACTIVATES_CHAPERONE_GENES	0.110476	0.306557	0.184706	0.578417	1.41645	10	TNF-alpha
REACTOME_ATF6_ATF6_ALPHA_ACTIVATES_CHAPERONE_GENES	0.170412	0.396631	0.144631	0.545368	1.2999	10	IFN-beta
REACTOME_ATF6_ATF6_ALPHA_ACTIVATES_CHAPERONE_GENES	0.24053	0.502884	0.119888	0.512671	1.25699	10	poly dA:dT
REACTOME_ATF6_ATF6_ALPHA_ACTIVATES_CHAPERONE_GENES	0.264865	0.513266	0.110122	0.493414	1.18948	10	LPS
REACTOME_ATF6_ATF6_ALPHA_ACTIVATES_CHAPERONES	0.049505	0.114077	0.261664	0.587221	1.49954	12	poly I:C
REACTOME_ATF6_ATF6_ALPHA_ACTIVATES_CHAPERONES	0.12806	0.331905	0.169571	0.536029	1.37619	12	TNF-alpha
REACTOME_ATF6_ATF6_ALPHA_ACTIVATES_CHAPERONES	0.124304	0.340877	0.170932	0.538597	1.36791	12	IFN-beta
REACTOME_ATF6_ATF6_ALPHA_ACTIVATES_CHAPERONES	0.167286	0.405774	0.145516	0.510351	1.32189	12	poly dA:dT
REACTOME_ATF6_ATF6_ALPHA_ACTIVATES_CHAPERONES	0.206463	0.457847	0.126876	0.501311	1.26043	12	LPS
REACTOME_ATTENUATION_PHASE	0.00600327	0.0249548	0.407018	0.568292	1.69601	24	poly I:C
REACTOME_ATTENUATION_PHASE	0.0328682	0.143376	0.321776	-0.508129	-1.61051	24	TNF-alpha
REACTOME_ATTENUATION_PHASE	0.159292	0.382879	0.164406	-0.402166	-1.29218	24	IFN-beta
REACTOME_ATTENUATION_PHASE	0.154709	0.394837	0.168238	-0.401734	-1.26837	24	LPS
REACTOME_ATTENUATION_PHASE	0.49095	0.713865	0.086795	-0.313139	-0.961332	24	poly dA:dT
REACTOME_AUF1_HNRNP_D0_BINDS_AND_DESTABILIZES_MRNA	2.38187e-06	4.139e-05	0.627257	0.599585	2.13597	52	poly I:C
REACTOME_AUF1_HNRNP_D0_BINDS_AND_DESTABILIZES_MRNA	0.131519	0.335929	0.184706	-0.328433	-1.24061	52	TNF-alpha
REACTOME_AUF1_HNRNP_D0_BINDS_AND_DESTABILIZES_MRNA	0.1373	0.358205	0.181383	-0.333973	-1.2511	52	IFN-beta
REACTOME_AUF1_HNRNP_D0_BINDS_AND_DESTABILIZES_MRNA	0.854118	0.942204	0.0605093	-0.210693	-0.78246	52	poly dA:dT
REACTOME_AUF1_HNRNP_D0_BINDS_AND_DESTABILIZES_MRNA	0.871287	0.947151	0.0619763	-0.206898	-0.76574	52	LPS
REACTOME_AURKA_ACTIVATION_BY_TPX2	7.6552e-05	0.00144309	0.538434	-0.479367	-1.89055	71	poly dA:dT
REACTOME_AURKA_ACTIVATION_BY_TPX2	0.000287728	0.00448517	0.498493	-0.465856	-1.86283	71	TNF-alpha
REACTOME_AURKA_ACTIVATION_BY_TPX2	0.00546205	0.0388575	0.407018	-0.396925	-1.57709	71	LPS
REACTOME_AURKA_ACTIVATION_BY_TPX2	0.00631575	0.0429854	0.407018	-0.408978	-1.6334	71	IFN-beta
REACTOME_AURKA_ACTIVATION_BY_TPX2	0.0250215	0.0716834	0.352488	-0.329853	-1.39752	71	poly I:C
REACTOME_AUTOPHAGY	0.000227549	0.00166346	0.518848	0.422314	1.75067	131	poly I:C
REACTOME_AUTOPHAGY	0.550775	0.737788	0.0665892	0.227466	0.957632	131	LPS
REACTOME_AUTOPHAGY	0.723577	0.8816	0.0510114	0.210035	0.884264	131	poly dA:dT
REACTOME_AUTOPHAGY	0.845209	0.893523	0.063079	-0.189181	-0.854539	131	IFN-beta
REACTOME_AUTOPHAGY	0.88586	0.928292	0.043888	0.187564	0.798428	131	TNF-alpha
REACTOME_B_WICH_COMPLEX_POSITIVELY_REGULATES_RRNA_EXPRESSION	0.0872058	0.259658	0.287805	-0.414296	-1.41376	31	TNF-alpha
REACTOME_B_WICH_COMPLEX_POSITIVELY_REGULATES_RRNA_EXPRESSION	0.15978	0.278106	0.184706	-0.35104	-1.23586	31	poly I:C
REACTOME_B_WICH_COMPLEX_POSITIVELY_REGULATES_RRNA_EXPRESSION	0.166667	0.412773	0.166934	-0.372782	-1.23567	31	LPS
REACTOME_B_WICH_COMPLEX_POSITIVELY_REGULATES_RRNA_EXPRESSION	0.316143	0.527132	0.112843	-0.321174	-1.0878	31	IFN-beta
REACTOME_B_WICH_COMPLEX_POSITIVELY_REGULATES_RRNA_EXPRESSION	0.354911	0.606898	0.105125	-0.326002	-1.07686	31	poly dA:dT
REACTOME_BASE_EXCISION_REPAIR	0.000456609	0.00526093	0.498493	-0.520996	-1.83505	43	poly dA:dT
REACTOME_BASE_EXCISION_REPAIR	0.0110491	0.0688147	0.38073	-0.437682	-1.59513	43	TNF-alpha
REACTOME_BASE_EXCISION_REPAIR	0.0165703	0.0924446	0.352488	-0.43792	-1.5624	43	IFN-beta
REACTOME_BASE_EXCISION_REPAIR	0.0207395	0.101083	0.352488	-0.425025	-1.51774	43	LPS
REACTOME_BASE_EXCISION_REPAIR	0.114114	0.213712	0.231127	-0.34002	-1.29272	43	poly I:C
REACTOME_BASE_EXCISION_REPAIR_AP_SITE_FORMATION	0.302428	0.521258	0.114751	-0.392112	-1.12127	16	IFN-beta
REACTOME_BASE_EXCISION_REPAIR_AP_SITE_FORMATION	0.538126	0.754789	0.0797706	-0.337077	-0.938766	16	poly dA:dT
REACTOME_BASE_EXCISION_REPAIR_AP_SITE_FORMATION	0.905908	0.941434	0.0543434	-0.241047	-0.690237	16	TNF-alpha
REACTOME_BASE_EXCISION_REPAIR_AP_SITE_FORMATION	0.931567	0.981572	0.0534572	-0.220257	-0.628685	16	LPS
REACTOME_BASE_EXCISION_REPAIR_AP_SITE_FORMATION	0.99505	0.99505	0.0370705	0.167858	0.450797	16	poly I:C
REACTOME_BASIGIN_INTERACTIONS	0.00108786	0.00597478	0.45506	0.686657	1.86694	17	poly I:C
REACTOME_BASIGIN_INTERACTIONS	0.0357177	0.149058	0.321776	0.559091	1.56328	17	poly dA:dT
REACTOME_BASIGIN_INTERACTIONS	0.0403708	0.163332	0.321776	0.551409	1.55425	17	TNF-alpha
REACTOME_BASIGIN_INTERACTIONS	0.0460405	0.190637	0.287857	0.53892	1.50007	17	IFN-beta
REACTOME_BASIGIN_INTERACTIONS	0.107861	0.326665	0.183024	0.502631	1.36994	17	LPS
REACTOME_BBSOME_MEDIATED_CARGO_TARGETING_TO_CILIUM	0.0312491	0.1352	0.352488	-0.520461	-1.56112	21	poly dA:dT
REACTOME_BBSOME_MEDIATED_CARGO_TARGETING_TO_CILIUM	0.0336025	0.143047	0.321776	-0.510872	-1.556	21	LPS
REACTOME_BBSOME_MEDIATED_CARGO_TARGETING_TO_CILIUM	0.0317705	0.148356	0.321776	-0.518276	-1.60293	21	IFN-beta
REACTOME_BBSOME_MEDIATED_CARGO_TARGETING_TO_CILIUM	0.131443	0.239911	0.197822	-0.402511	-1.29542	21	poly I:C
REACTOME_BBSOME_MEDIATED_CARGO_TARGETING_TO_CILIUM	0.110403	0.306557	0.195789	-0.430876	-1.3343	21	TNF-alpha
REACTOME_BETA_CATENIN_INDEPENDENT_WNT_SIGNALING	0.000262331	0.00187885	0.498493	0.420481	1.72989	123	poly I:C
REACTOME_BETA_CATENIN_INDEPENDENT_WNT_SIGNALING	0.0685579	0.223604	0.266351	-0.290926	-1.27483	123	TNF-alpha
REACTOME_BETA_CATENIN_INDEPENDENT_WNT_SIGNALING	0.504785	0.679025	0.0883594	-0.219734	-0.982986	123	IFN-beta
REACTOME_BETA_CATENIN_INDEPENDENT_WNT_SIGNALING	0.491686	0.688491	0.0894367	-0.224622	-0.978006	123	LPS
REACTOME_BETA_CATENIN_INDEPENDENT_WNT_SIGNALING	0.824793	0.931208	0.0457704	0.201374	0.838764	123	poly dA:dT
REACTOME_BETA_CATENIN_PHOSPHORYLATION_CASCADE	0.224223	0.347988	0.114751	0.444562	1.20872	17	poly I:C
REACTOME_BETA_CATENIN_PHOSPHORYLATION_CASCADE	0.218615	0.441394	0.13649	-0.411377	-1.20333	17	TNF-alpha
REACTOME_BETA_CATENIN_PHOSPHORYLATION_CASCADE	0.718232	0.820394	0.0571259	0.292267	0.813518	17	IFN-beta
REACTOME_BETA_CATENIN_PHOSPHORYLATION_CASCADE	0.905495	0.966303	0.0545681	-0.226187	-0.655942	17	LPS
REACTOME_BETA_CATENIN_PHOSPHORYLATION_CASCADE	1	1	0.0419082	0.13543	0.378677	17	poly dA:dT
REACTOME_BILE_ACID_AND_BILE_SALT_METABOLISM	0.0126446	0.0439453	0.38073	0.495602	1.59679	33	poly I:C
REACTOME_BILE_ACID_AND_BILE_SALT_METABOLISM	0.422018	0.612897	0.0835991	0.308905	1.02315	33	TNF-alpha
REACTOME_BILE_ACID_AND_BILE_SALT_METABOLISM	0.445045	0.681716	0.0797706	0.31256	1.01526	33	poly dA:dT
REACTOME_BILE_ACID_AND_BILE_SALT_METABOLISM	0.616253	0.756877	0.0745501	-0.260832	-0.887635	33	IFN-beta
REACTOME_BILE_ACID_AND_BILE_SALT_METABOLISM	0.850258	0.9355	0.0462303	0.233029	0.748871	33	LPS
REACTOME_BINDING_AND_UPTAKE_OF_LIGANDS_BY_SCAVENGER_RECEPTORS	0.0528	0.119335	0.248911	0.499654	1.45771	22	poly I:C
REACTOME_BINDING_AND_UPTAKE_OF_LIGANDS_BY_SCAVENGER_RECEPTORS	0.189931	0.443452	0.152145	-0.400874	-1.23126	22	LPS
REACTOME_BINDING_AND_UPTAKE_OF_LIGANDS_BY_SCAVENGER_RECEPTORS	0.432735	0.624931	0.0934449	-0.326305	-1.01773	22	IFN-beta
REACTOME_BINDING_AND_UPTAKE_OF_LIGANDS_BY_SCAVENGER_RECEPTORS	0.483731	0.707248	0.0852885	-0.320991	-0.977519	22	poly dA:dT
REACTOME_BINDING_AND_UPTAKE_OF_LIGANDS_BY_SCAVENGER_RECEPTORS	0.59448	0.749285	0.0732559	-0.293901	-0.911541	22	TNF-alpha
REACTOME_BIOLOGICAL_OXIDATIONS	4.70415e-10	1.78086e-08	0.801216	0.566832	2.31883	117	poly I:C
REACTOME_BIOLOGICAL_OXIDATIONS	1.36187e-05	0.00034371	0.593325	0.460909	1.93679	117	TNF-alpha
REACTOME_BIOLOGICAL_OXIDATIONS	3.64712e-05	0.000788968	0.557332	0.442246	1.82596	117	LPS
REACTOME_BIOLOGICAL_OXIDATIONS	0.00041642	0.00490451	0.498493	0.421496	1.73674	117	poly dA:dT
REACTOME_BIOLOGICAL_OXIDATIONS	0.000507271	0.00584464	0.477271	0.423583	1.75325	117	IFN-beta
REACTOME_BIOSYNTHESIS_OF_SPECIALIZED_PRORESOLVING_MEDIATORS_SPMS_	0.0339392	0.143329	0.321776	-0.647675	-1.57982	10	poly dA:dT
REACTOME_BIOSYNTHESIS_OF_SPECIALIZED_PRORESOLVING_MEDIATORS_SPMS_	0.0626398	0.228173	0.271289	-0.639641	-1.57515	10	LPS
REACTOME_BIOSYNTHESIS_OF_SPECIALIZED_PRORESOLVING_MEDIATORS_SPMS_	0.12369	0.328599	0.183024	-0.536781	-1.36705	10	TNF-alpha
REACTOME_BIOSYNTHESIS_OF_SPECIALIZED_PRORESOLVING_MEDIATORS_SPMS_	0.126068	0.343452	0.183024	-0.56554	-1.39002	10	IFN-beta
REACTOME_BIOSYNTHESIS_OF_SPECIALIZED_PRORESOLVING_MEDIATORS_SPMS_	0.326599	0.452008	0.0931455	0.466603	1.13986	10	poly I:C
REACTOME_BIOSYNTHESIS_OF_THE_N_GLYCAN_PRECURSOR_DOLICHOL_LIPID_LINKED_OLIGOSACCHARIDE_LLO_AND_TRANSFER_TO_A_NASCENT_PROTEIN	0.0109134	0.0394819	0.38073	0.412695	1.54738	68	poly I:C
REACTOME_BIOSYNTHESIS_OF_THE_N_GLYCAN_PRECURSOR_DOLICHOL_LIPID_LINKED_OLIGOSACCHARIDE_LLO_AND_TRANSFER_TO_A_NASCENT_PROTEIN	0.0137097	0.0708892	0.38073	0.412905	1.54292	68	poly dA:dT
REACTOME_BIOSYNTHESIS_OF_THE_N_GLYCAN_PRECURSOR_DOLICHOL_LIPID_LINKED_OLIGOSACCHARIDE_LLO_AND_TRANSFER_TO_A_NASCENT_PROTEIN	0.014655	0.0792566	0.38073	0.397583	1.49118	68	LPS
REACTOME_BIOSYNTHESIS_OF_THE_N_GLYCAN_PRECURSOR_DOLICHOL_LIPID_LINKED_OLIGOSACCHARIDE_LLO_AND_TRANSFER_TO_A_NASCENT_PROTEIN	0.0274085	0.128363	0.352488	0.371326	1.42273	68	TNF-alpha
REACTOME_BIOSYNTHESIS_OF_THE_N_GLYCAN_PRECURSOR_DOLICHOL_LIPID_LINKED_OLIGOSACCHARIDE_LLO_AND_TRANSFER_TO_A_NASCENT_PROTEIN	0.054007	0.207418	0.257206	0.374175	1.42407	68	IFN-beta
REACTOME_BIOTIN_TRANSPORT_AND_METABOLISM	0.181818	0.302555	0.131458	0.511824	1.27273	11	poly I:C
REACTOME_BIOTIN_TRANSPORT_AND_METABOLISM	0.218295	0.441394	0.133555	-0.462021	-1.1935	11	TNF-alpha
REACTOME_BIOTIN_TRANSPORT_AND_METABOLISM	0.595668	0.767203	0.0650878	0.365993	0.90192	11	LPS
REACTOME_BIOTIN_TRANSPORT_AND_METABOLISM	0.836158	0.937913	0.0511148	0.283579	0.712707	11	poly dA:dT
REACTOME_BIOTIN_TRANSPORT_AND_METABOLISM	0.933945	0.956504	0.0448645	0.234777	0.578769	11	IFN-beta
REACTOME_BMAL1_CLOCK_NPAS2_ACTIVATES_CIRCADIAN_GENE_EXPRESSION	0.188341	0.441105	0.151149	-0.389318	-1.22917	24	LPS
REACTOME_BMAL1_CLOCK_NPAS2_ACTIVATES_CIRCADIAN_GENE_EXPRESSION	0.260181	0.517989	0.126876	-0.381473	-1.17111	24	poly dA:dT
REACTOME_BMAL1_CLOCK_NPAS2_ACTIVATES_CIRCADIAN_GENE_EXPRESSION	0.489529	0.605485	0.095288	-0.291174	-0.959849	24	poly I:C
REACTOME_BMAL1_CLOCK_NPAS2_ACTIVATES_CIRCADIAN_GENE_EXPRESSION	0.422078	0.612897	0.0928481	-0.318075	-1.00813	24	TNF-alpha
REACTOME_BMAL1_CLOCK_NPAS2_ACTIVATES_CIRCADIAN_GENE_EXPRESSION	0.612832	0.755351	0.0738053	-0.275154	-0.884083	24	IFN-beta
REACTOME_BRANCHED_CHAIN_AMINO_ACID_CATABOLISM	0.00876076	0.0337687	0.38073	0.58298	1.65409	20	poly I:C
REACTOME_BRANCHED_CHAIN_AMINO_ACID_CATABOLISM	0.144128	0.387305	0.154191	0.469297	1.3359	20	LPS
REACTOME_BRANCHED_CHAIN_AMINO_ACID_CATABOLISM	0.266667	0.49331	0.111463	0.391474	1.14828	20	TNF-alpha
REACTOME_BRANCHED_CHAIN_AMINO_ACID_CATABOLISM	0.235514	0.500051	0.120433	0.411965	1.19411	20	poly dA:dT
REACTOME_BRANCHED_CHAIN_AMINO_ACID_CATABOLISM	0.990958	0.992832	0.041488	0.174717	0.511513	20	IFN-beta
REACTOME_BUDDING_AND_MATURATION_OF_HIV_VIRION	0.00528661	0.0225575	0.407018	0.563152	1.74777	28	poly I:C
REACTOME_BUDDING_AND_MATURATION_OF_HIV_VIRION	0.146903	0.390268	0.152145	0.414734	1.28039	28	LPS
REACTOME_BUDDING_AND_MATURATION_OF_HIV_VIRION	0.384755	0.626483	0.0880945	0.33233	1.04415	28	poly dA:dT
REACTOME_BUDDING_AND_MATURATION_OF_HIV_VIRION	0.794824	0.873071	0.0525899	0.245815	0.787938	28	TNF-alpha
REACTOME_BUDDING_AND_MATURATION_OF_HIV_VIRION	0.996429	0.996429	0.0406579	0.150294	0.476125	28	IFN-beta
REACTOME_BUTYRATE_RESPONSE_FACTOR_1_BRF1_BINDS_AND_DESTABILIZES_MRNA	0.238095	0.45971	0.130106	-0.400526	-1.17158	17	TNF-alpha
REACTOME_BUTYRATE_RESPONSE_FACTOR_1_BRF1_BINDS_AND_DESTABILIZES_MRNA	0.521739	0.63205	0.0902635	-0.313698	-0.951543	17	poly I:C
REACTOME_BUTYRATE_RESPONSE_FACTOR_1_BRF1_BINDS_AND_DESTABILIZES_MRNA	0.505495	0.700595	0.0835991	-0.336196	-0.974969	17	LPS
REACTOME_BUTYRATE_RESPONSE_FACTOR_1_BRF1_BINDS_AND_DESTABILIZES_MRNA	0.594771	0.743194	0.0745501	-0.305627	-0.892998	17	IFN-beta
REACTOME_BUTYRATE_RESPONSE_FACTOR_1_BRF1_BINDS_AND_DESTABILIZES_MRNA	0.69281	0.872999	0.0668966	-0.291364	-0.823449	17	poly dA:dT
REACTOME_C_TYPE_LECTIN_RECEPTORS_CLRS_	0.00062063	0.00365738	0.477271	0.419022	1.70104	113	poly I:C
REACTOME_C_TYPE_LECTIN_RECEPTORS_CLRS_	0.147126	0.360171	0.175204	-0.268281	-1.16462	113	TNF-alpha
REACTOME_C_TYPE_LECTIN_RECEPTORS_CLRS_	0.285464	0.532349	0.103576	0.262601	1.07894	113	LPS
REACTOME_C_TYPE_LECTIN_RECEPTORS_CLRS_	0.607565	0.752533	0.0776799	-0.214295	-0.943197	113	IFN-beta
REACTOME_C_TYPE_LECTIN_RECEPTORS_CLRS_	0.736318	0.887833	0.0511148	0.212374	0.874672	113	poly dA:dT
REACTOME_CA_DEPENDENT_EVENTS	0.0172268	0.0550841	0.352488	0.50964	1.60825	30	poly I:C
REACTOME_CA_DEPENDENT_EVENTS	0.273224	0.530435	0.10882	0.360649	1.14626	30	poly dA:dT
REACTOME_CA_DEPENDENT_EVENTS	0.322344	0.544442	0.0988903	0.33835	1.09606	30	TNF-alpha
REACTOME_CA_DEPENDENT_EVENTS	0.384755	0.590217	0.0880945	0.328595	1.04879	30	IFN-beta
REACTOME_CA_DEPENDENT_EVENTS	0.457686	0.667327	0.0760837	0.316148	0.994332	30	LPS
REACTOME_CA2_PATHWAY	0.0212972	0.102614	0.352488	-0.418052	-1.52668	46	LPS
REACTOME_CA2_PATHWAY	0.0968468	0.278961	0.216543	-0.34664	-1.28602	46	TNF-alpha
REACTOME_CA2_PATHWAY	0.153846	0.386438	0.175204	-0.345581	-1.2279	46	poly dA:dT
REACTOME_CA2_PATHWAY	0.236239	0.462467	0.135002	-0.316858	-1.14907	46	IFN-beta
REACTOME_CA2_PATHWAY	0.398792	0.526971	0.11725	-0.267889	-1.03984	46	poly I:C
REACTOME_CALNEXIN_CALRETICULIN_CYCLE	1.55883e-05	0.000193731	0.57561	0.695158	2.10401	25	poly I:C
REACTOME_CALNEXIN_CALRETICULIN_CYCLE	0.00801518	0.0544621	0.38073	0.566867	1.77082	25	TNF-alpha
REACTOME_CALNEXIN_CALRETICULIN_CYCLE	0.0148538	0.079924	0.38073	0.521468	1.57079	25	LPS
REACTOME_CALNEXIN_CALRETICULIN_CYCLE	0.0324118	0.13966	0.321776	0.494969	1.51546	25	poly dA:dT
REACTOME_CALNEXIN_CALRETICULIN_CYCLE	0.103873	0.306855	0.183024	0.435588	1.35042	25	IFN-beta
REACTOME_CARBOXYTERMINAL_POST_TRANSLATIONAL_MODIFICATIONS_OF_TUBULIN	0.158983	0.277865	0.137251	0.414545	1.25469	25	poly I:C
REACTOME_CARBOXYTERMINAL_POST_TRANSLATIONAL_MODIFICATIONS_OF_TUBULIN	0.15812	0.376817	0.161979	-0.387015	-1.24224	25	TNF-alpha
REACTOME_CARBOXYTERMINAL_POST_TRANSLATIONAL_MODIFICATIONS_OF_TUBULIN	0.195556	0.445783	0.147331	-0.390126	-1.22103	25	poly dA:dT
REACTOME_CARBOXYTERMINAL_POST_TRANSLATIONAL_MODIFICATIONS_OF_TUBULIN	0.322581	0.53261	0.113313	-0.346606	-1.11517	25	IFN-beta
REACTOME_CARBOXYTERMINAL_POST_TRANSLATIONAL_MODIFICATIONS_OF_TUBULIN	0.404063	0.621636	0.0978773	-0.316445	-1.01389	25	LPS
REACTOME_CARDIAC_CONDUCTION	0.0106863	0.0390605	0.38073	0.420963	1.56925	66	poly I:C
REACTOME_CARDIAC_CONDUCTION	0.0321413	0.141609	0.321776	0.371454	1.41242	66	TNF-alpha
REACTOME_CARDIAC_CONDUCTION	0.0725664	0.245752	0.222056	0.364023	1.36899	66	IFN-beta
REACTOME_CARDIAC_CONDUCTION	0.0714286	0.248799	0.21925	0.356685	1.33156	66	LPS
REACTOME_CARDIAC_CONDUCTION	0.0980736	0.297196	0.188204	0.349652	1.3047	66	poly dA:dT
REACTOME_CARGO_CONCENTRATION_IN_THE_ER	0.0044243	0.019788	0.407018	0.572252	1.75714	27	poly I:C
REACTOME_CARGO_CONCENTRATION_IN_THE_ER	0.00500384	0.0371996	0.407018	0.560594	1.7834	27	TNF-alpha
REACTOME_CARGO_CONCENTRATION_IN_THE_ER	0.0231283	0.107526	0.352488	0.508558	1.55787	27	LPS
REACTOME_CARGO_CONCENTRATION_IN_THE_ER	0.0504505	0.203013	0.271289	0.473179	1.48927	27	IFN-beta
REACTOME_CARGO_CONCENTRATION_IN_THE_ER	0.124542	0.340244	0.169571	0.42076	1.30902	27	poly dA:dT
REACTOME_CARGO_RECOGNITION_FOR_CLATHRIN_MEDIATED_ENDOCYTOSIS	0.000340086	0.00229643	0.498493	0.46261	1.81272	86	poly I:C
REACTOME_CARGO_RECOGNITION_FOR_CLATHRIN_MEDIATED_ENDOCYTOSIS	0.0809444	0.26154	0.204295	0.329634	1.29438	86	poly dA:dT
REACTOME_CARGO_RECOGNITION_FOR_CLATHRIN_MEDIATED_ENDOCYTOSIS	0.12	0.333858	0.168238	0.321827	1.27242	86	IFN-beta
REACTOME_CARGO_RECOGNITION_FOR_CLATHRIN_MEDIATED_ENDOCYTOSIS	0.246411	0.470369	0.135002	-0.265463	-1.09665	86	TNF-alpha
REACTOME_CARGO_RECOGNITION_FOR_CLATHRIN_MEDIATED_ENDOCYTOSIS	0.247863	0.493863	0.111011	0.288005	1.13256	86	LPS
REACTOME_CARGO_TRAFFICKING_TO_THE_PERICILIARY_MEMBRANE	0.0658824	0.226738	0.271289	-0.38633	-1.37836	45	poly dA:dT
REACTOME_CARGO_TRAFFICKING_TO_THE_PERICILIARY_MEMBRANE	0.125	0.230035	0.222056	-0.329503	-1.27436	45	poly I:C
REACTOME_CARGO_TRAFFICKING_TO_THE_PERICILIARY_MEMBRANE	0.0781609	0.258114	0.245042	-0.383649	-1.38353	45	IFN-beta
REACTOME_CARGO_TRAFFICKING_TO_THE_PERICILIARY_MEMBRANE	0.206019	0.457847	0.146416	-0.325889	-1.18308	45	LPS
REACTOME_CARGO_TRAFFICKING_TO_THE_PERICILIARY_MEMBRANE	0.312217	0.531546	0.114267	-0.29429	-1.08235	45	TNF-alpha
REACTOME_CARNITINE_METABOLISM	0.360691	0.566419	0.10208	-0.416233	-1.08561	12	IFN-beta
REACTOME_CARNITINE_METABOLISM	0.323276	0.57592	0.10882	-0.433071	-1.11869	12	poly dA:dT
REACTOME_CARNITINE_METABOLISM	0.620225	0.776484	0.0739901	-0.341263	-0.891821	12	LPS
REACTOME_CARNITINE_METABOLISM	0.772277	0.834181	0.0487011	0.29914	0.763887	12	poly I:C
REACTOME_CARNITINE_METABOLISM	0.785563	0.866489	0.0596037	-0.297961	-0.781727	12	TNF-alpha
REACTOME_CASPASE_ACTIVATION_VIA_DEATH_RECEPTORS_IN_THE_PRESENCE_OF_LIGAND	0.017593	0.088382	0.352488	0.632483	1.61898	13	LPS
REACTOME_CASPASE_ACTIVATION_VIA_DEATH_RECEPTORS_IN_THE_PRESENCE_OF_LIGAND	0.235622	0.462467	0.119888	0.471951	1.22392	13	IFN-beta
REACTOME_CASPASE_ACTIVATION_VIA_DEATH_RECEPTORS_IN_THE_PRESENCE_OF_LIGAND	0.467681	0.654012	0.0799859	0.384183	0.99738	13	TNF-alpha
REACTOME_CASPASE_ACTIVATION_VIA_DEATH_RECEPTORS_IN_THE_PRESENCE_OF_LIGAND	0.646465	0.736039	0.077884	-0.314161	-0.87557	13	poly I:C
REACTOME_CASPASE_ACTIVATION_VIA_DEATH_RECEPTORS_IN_THE_PRESENCE_OF_LIGAND	0.819887	0.931208	0.0518458	0.278054	0.730517	13	poly dA:dT
REACTOME_CASPASE_ACTIVATION_VIA_EXTRINSIC_APOPTOTIC_SIGNALLING_PATHWAY	0.0143185	0.0778341	0.38073	0.561323	1.61244	21	LPS
REACTOME_CASPASE_ACTIVATION_VIA_EXTRINSIC_APOPTOTIC_SIGNALLING_PATHWAY	0.329567	0.546661	0.0992333	0.366923	1.08574	21	TNF-alpha
REACTOME_CASPASE_ACTIVATION_VIA_EXTRINSIC_APOPTOTIC_SIGNALLING_PATHWAY	0.43447	0.62512	0.0808589	0.341516	1.00937	21	IFN-beta
REACTOME_CASPASE_ACTIVATION_VIA_EXTRINSIC_APOPTOTIC_SIGNALLING_PATHWAY	0.550489	0.654902	0.0639272	0.329153	0.946747	21	poly I:C
REACTOME_CASPASE_ACTIVATION_VIA_EXTRINSIC_APOPTOTIC_SIGNALLING_PATHWAY	0.783333	0.912487	0.0533478	0.266166	0.77821	21	poly dA:dT
REACTOME_CASPASE_MEDIATED_CLEAVAGE_OF_CYTOSKELETAL_PROTEINS	0.13197	0.348849	0.165657	0.529352	1.37111	12	poly dA:dT
REACTOME_CASPASE_MEDIATED_CLEAVAGE_OF_CYTOSKELETAL_PROTEINS	0.131725	0.349947	0.165657	0.534015	1.35628	12	IFN-beta
REACTOME_CASPASE_MEDIATED_CLEAVAGE_OF_CYTOSKELETAL_PROTEINS	0.145422	0.387305	0.154191	0.531211	1.33561	12	LPS
REACTOME_CASPASE_MEDIATED_CLEAVAGE_OF_CYTOSKELETAL_PROTEINS	0.328383	0.452812	0.0916795	0.443106	1.13152	12	poly I:C
REACTOME_CASPASE_MEDIATED_CLEAVAGE_OF_CYTOSKELETAL_PROTEINS	0.312618	0.531546	0.102449	0.437095	1.12219	12	TNF-alpha
REACTOME_CD209_DC_SIGN_SIGNALING	0.0161783	0.0902577	0.352488	-0.595578	-1.77628	18	TNF-alpha
REACTOME_CD209_DC_SIGN_SIGNALING	0.229075	0.492534	0.134273	-0.418886	-1.20545	18	poly dA:dT
REACTOME_CD209_DC_SIGN_SIGNALING	0.643653	0.763299	0.0716527	-0.288662	-0.851503	18	IFN-beta
REACTOME_CD209_DC_SIGN_SIGNALING	0.734727	0.803726	0.0497903	0.292757	0.811168	18	poly I:C
REACTOME_CD209_DC_SIGN_SIGNALING	0.762332	0.873591	0.0636424	-0.272022	-0.791275	18	LPS
REACTOME_CD28_CO_STIMULATION	0.391576	0.521445	0.078921	0.337918	1.04874	28	poly I:C
REACTOME_CD28_CO_STIMULATION	0.453089	0.663363	0.0919686	-0.298629	-0.98672	28	LPS
REACTOME_CD28_CO_STIMULATION	0.644252	0.784602	0.0702813	-0.269956	-0.890586	28	TNF-alpha
REACTOME_CD28_CO_STIMULATION	0.764967	0.904024	0.0629395	-0.245348	-0.792214	28	poly dA:dT
REACTOME_CD28_CO_STIMULATION	0.903571	0.931698	0.0451344	0.214153	0.678428	28	IFN-beta
REACTOME_CD28_DEPENDENT_PI3K_AKT_SIGNALING	0.0874439	0.286082	0.227987	-0.484639	-1.40975	18	LPS
REACTOME_CD28_DEPENDENT_PI3K_AKT_SIGNALING	0.284211	0.411	0.131458	-0.362602	-1.11708	18	poly I:C
REACTOME_CD28_DEPENDENT_PI3K_AKT_SIGNALING	0.310493	0.531546	0.111011	-0.367938	-1.09735	18	TNF-alpha
REACTOME_CD28_DEPENDENT_PI3K_AKT_SIGNALING	0.299559	0.561012	0.11524	-0.392339	-1.12905	18	poly dA:dT
REACTOME_CD28_DEPENDENT_PI3K_AKT_SIGNALING	0.436526	0.62614	0.0925529	-0.341268	-1.00668	18	IFN-beta
REACTOME_CDC6_ASSOCIATION_WITH_THE_ORC_ORIGIN_COMPLEX	0.000923276	0.00950167	0.477271	-0.750231	-1.8945	11	IFN-beta
REACTOME_CDC6_ASSOCIATION_WITH_THE_ORC_ORIGIN_COMPLEX	0.0020362	0.0182913	0.431708	-0.735207	-1.86721	11	LPS
REACTOME_CDC6_ASSOCIATION_WITH_THE_ORC_ORIGIN_COMPLEX	0.0109837	0.0588016	0.38073	-0.685703	-1.71844	11	poly dA:dT
REACTOME_CDC6_ASSOCIATION_WITH_THE_ORC_ORIGIN_COMPLEX	0.0112196	0.069144	0.38073	-0.680697	-1.75839	11	TNF-alpha
REACTOME_CDC6_ASSOCIATION_WITH_THE_ORC_ORIGIN_COMPLEX	0.034285	0.0904032	0.321776	-0.612744	-1.63132	11	poly I:C
REACTOME_CELL_CELL_COMMUNICATION	4.0918e-10	1.60641e-08	0.814036	0.59902	2.36506	93	poly I:C
REACTOME_CELL_CELL_COMMUNICATION	1.96345e-09	2.31251e-07	0.774939	0.589519	2.35708	93	LPS
REACTOME_CELL_CELL_COMMUNICATION	8.8648e-08	6.59634e-06	0.704976	0.550125	2.20073	93	poly dA:dT
REACTOME_CELL_CELL_COMMUNICATION	4.82207e-07	2.83966e-05	0.659444	0.5344	2.16273	93	TNF-alpha
REACTOME_CELL_CELL_COMMUNICATION	1.92784e-06	8.17405e-05	0.627257	0.529976	2.12232	93	IFN-beta
REACTOME_CELL_CELL_JUNCTION_ORGANIZATION	0.000434918	0.00277719	0.498493	0.552473	1.86761	42	poly I:C
REACTOME_CELL_CELL_JUNCTION_ORGANIZATION	0.00107089	0.00930445	0.45506	0.526384	1.82503	42	poly dA:dT
REACTOME_CELL_CELL_JUNCTION_ORGANIZATION	0.00104936	0.0111713	0.45506	0.524879	1.7724	42	LPS
REACTOME_CELL_CELL_JUNCTION_ORGANIZATION	0.00349078	0.0298405	0.431708	0.510567	1.78779	42	TNF-alpha
REACTOME_CELL_CELL_JUNCTION_ORGANIZATION	0.0216128	0.113978	0.352488	0.448891	1.5573	42	IFN-beta
REACTOME_CELL_CYCLE_CHECKPOINTS	5.77371e-14	3.06006e-11	0.954542	-0.471664	-2.30224	248	IFN-beta
REACTOME_CELL_CYCLE_CHECKPOINTS	1.31703e-10	1.99436e-08	0.826657	-0.433645	-2.08148	248	poly dA:dT
REACTOME_CELL_CYCLE_CHECKPOINTS	5.39112e-11	2.8573e-08	0.851339	-0.44027	-2.13277	248	TNF-alpha
REACTOME_CELL_CYCLE_CHECKPOINTS	3.68413e-10	7.50109e-08	0.814036	-0.428133	-2.08602	248	LPS
REACTOME_CELL_CYCLE_CHECKPOINTS	0.575148	0.670916	0.0469759	0.213438	0.956348	248	poly I:C
REACTOME_CELL_CYCLE_MITOTIC	4.39594e-20	4.65969e-17	1.16018	-0.432095	-2.26213	477	IFN-beta
REACTOME_CELL_CYCLE_MITOTIC	1.91417e-17	2.02902e-14	1.07687	-0.418034	-2.13664	477	poly dA:dT
REACTOME_CELL_CYCLE_MITOTIC	1.02113e-16	1.08239e-13	1.05746	-0.414947	-2.12722	477	TNF-alpha
REACTOME_CELL_CYCLE_MITOTIC	8.01135e-15	8.49203e-12	0.986546	-0.397168	-2.05289	477	LPS
REACTOME_CELL_CYCLE_MITOTIC	0.79027	0.845294	0.0277292	0.189442	0.889216	477	poly I:C
REACTOME_CELL_DEATH_SIGNALLING_VIA_NRAGE_NRIF_AND_NADE	0.332569	0.546661	0.111011	-0.268793	-1.05802	66	TNF-alpha
REACTOME_CELL_DEATH_SIGNALLING_VIA_NRAGE_NRIF_AND_NADE	0.386728	0.590372	0.101351	-0.261021	-1.02715	66	IFN-beta
REACTOME_CELL_DEATH_SIGNALLING_VIA_NRAGE_NRIF_AND_NADE	0.480278	0.704143	0.0894367	-0.251402	-0.986266	66	poly dA:dT
REACTOME_CELL_DEATH_SIGNALLING_VIA_NRAGE_NRIF_AND_NADE	0.653465	0.742415	0.0492918	0.24054	0.896672	66	poly I:C
REACTOME_CELL_DEATH_SIGNALLING_VIA_NRAGE_NRIF_AND_NADE	0.671498	0.81627	0.0736213	-0.22501	-0.884893	66	LPS
REACTOME_CELL_EXTRACELLULAR_MATRIX_INTERACTIONS	0.0040641	0.0183317	0.407018	0.651204	1.74886	16	poly I:C
REACTOME_CELL_EXTRACELLULAR_MATRIX_INTERACTIONS	0.0222095	0.104754	0.352488	0.589419	1.58062	16	LPS
REACTOME_CELL_EXTRACELLULAR_MATRIX_INTERACTIONS	0.0339315	0.145471	0.321776	0.57616	1.59888	16	TNF-alpha
REACTOME_CELL_EXTRACELLULAR_MATRIX_INTERACTIONS	0.0456853	0.182575	0.321776	0.559162	1.54179	16	poly dA:dT
REACTOME_CELL_EXTRACELLULAR_MATRIX_INTERACTIONS	0.191257	0.418005	0.133555	0.454197	1.25801	16	IFN-beta
REACTOME_CELL_JUNCTION_ORGANIZATION	1.23614e-08	4.22679e-07	0.74774	0.625067	2.32258	65	poly I:C
REACTOME_CELL_JUNCTION_ORGANIZATION	1.11231e-08	1.07186e-06	0.74774	0.624306	2.32717	65	LPS
REACTOME_CELL_JUNCTION_ORGANIZATION	2.96529e-08	3.1432e-06	0.733762	0.621082	2.31271	65	poly dA:dT
REACTOME_CELL_JUNCTION_ORGANIZATION	2.02287e-07	1.26132e-05	0.690132	0.601616	2.27633	65	TNF-alpha
REACTOME_CELL_JUNCTION_ORGANIZATION	3.4792e-06	0.000131713	0.627257	0.573611	2.15412	65	IFN-beta
REACTOME_CELL_SURFACE_INTERACTIONS_AT_THE_VASCULAR_WALL	1.34622e-05	0.000171927	0.593325	0.501617	1.97817	89	poly I:C
REACTOME_CELL_SURFACE_INTERACTIONS_AT_THE_VASCULAR_WALL	0.0304336	0.137861	0.352488	0.35137	1.41337	89	TNF-alpha
REACTOME_CELL_SURFACE_INTERACTIONS_AT_THE_VASCULAR_WALL	0.115966	0.344326	0.168238	0.312117	1.23783	89	LPS
REACTOME_CELL_SURFACE_INTERACTIONS_AT_THE_VASCULAR_WALL	0.141361	0.360199	0.154191	0.305544	1.21285	89	IFN-beta
REACTOME_CELL_SURFACE_INTERACTIONS_AT_THE_VASCULAR_WALL	0.242735	0.503521	0.112379	0.285954	1.12656	89	poly dA:dT
REACTOME_CELLULAR_HEXOSE_TRANSPORT	0.127341	0.343464	0.169571	0.585143	1.39471	10	IFN-beta
REACTOME_CELLULAR_HEXOSE_TRANSPORT	0.169369	0.415459	0.142057	0.53507	1.2899	10	LPS
REACTOME_CELLULAR_HEXOSE_TRANSPORT	0.397306	0.526431	0.0822055	0.438024	1.07004	10	poly I:C
REACTOME_CELLULAR_HEXOSE_TRANSPORT	0.324948	0.54502	0.10673	-0.432585	-1.10169	10	TNF-alpha
REACTOME_CELLULAR_HEXOSE_TRANSPORT	0.287879	0.545888	0.107972	0.478865	1.17411	10	poly dA:dT
REACTOME_CELLULAR_RESPONSE_TO_HEAT_STRESS	0.000180827	0.00319461	0.518848	-0.429433	-1.81143	94	TNF-alpha
REACTOME_CELLULAR_RESPONSE_TO_HEAT_STRESS	0.000286476	0.00384386	0.498493	-0.411755	-1.69904	94	LPS
REACTOME_CELLULAR_RESPONSE_TO_HEAT_STRESS	0.0012512	0.012057	0.45506	-0.396872	-1.66482	94	IFN-beta
REACTOME_CELLULAR_RESPONSE_TO_HEAT_STRESS	0.00358042	0.0237203	0.431708	-0.379244	-1.56327	94	poly dA:dT
REACTOME_CELLULAR_RESPONSE_TO_HEAT_STRESS	0.287449	0.412986	0.0878313	0.275163	1.09042	94	poly I:C
REACTOME_CELLULAR_RESPONSE_TO_HYPOXIA	0.000423068	0.00271789	0.498493	0.488293	1.84579	69	poly I:C
REACTOME_CELLULAR_RESPONSE_TO_HYPOXIA	0.32634	0.533828	0.113313	-0.26799	-1.06071	69	IFN-beta
REACTOME_CELLULAR_RESPONSE_TO_HYPOXIA	0.48951	0.673872	0.0886261	-0.244962	-0.977221	69	TNF-alpha
REACTOME_CELLULAR_RESPONSE_TO_HYPOXIA	0.47449	0.674208	0.0734381	0.26624	1.00165	69	LPS
REACTOME_CELLULAR_RESPONSE_TO_HYPOXIA	0.708551	0.875367	0.0552496	0.229758	0.866861	69	poly dA:dT
REACTOME_CELLULAR_RESPONSES_TO_EXTERNAL_STIMULI	1.15792e-11	6.41262e-10	0.875325	0.408152	1.91814	487	poly I:C
REACTOME_CELLULAR_RESPONSES_TO_EXTERNAL_STIMULI	0.00427422	0.031463	0.407018	-0.251589	-1.31901	487	IFN-beta
REACTOME_CELLULAR_RESPONSES_TO_EXTERNAL_STIMULI	0.0188319	0.0978519	0.352488	-0.241846	-1.23905	487	TNF-alpha
REACTOME_CELLULAR_RESPONSES_TO_EXTERNAL_STIMULI	0.045816	0.182575	0.321776	-0.226391	-1.15904	487	poly dA:dT
REACTOME_CELLULAR_RESPONSES_TO_EXTERNAL_STIMULI	0.508306	0.701905	0.107554	-0.191316	-0.991494	487	LPS
REACTOME_CELLULAR_SENESCENCE	0.135266	0.356671	0.188204	-0.263534	-1.17874	124	IFN-beta
REACTOME_CELLULAR_SENESCENCE	0.315789	0.569728	0.120433	-0.247027	-1.06712	124	poly dA:dT
REACTOME_CELLULAR_SENESCENCE	0.427896	0.615515	0.0972151	-0.229696	-1.00748	124	TNF-alpha
REACTOME_CELLULAR_SENESCENCE	0.915789	0.93887	0.0302042	0.185073	0.76355	124	poly I:C
REACTOME_CELLULAR_SENESCENCE	0.93128	0.981572	0.0567672	-0.183513	-0.800632	124	LPS
REACTOME_CGMP_EFFECTS	0.39633	0.598213	0.0870516	0.434329	1.0707	11	IFN-beta
REACTOME_CGMP_EFFECTS	0.470982	0.671023	0.0883594	-0.393295	-0.998853	11	LPS
REACTOME_CGMP_EFFECTS	0.523992	0.703253	0.0745501	0.381672	0.954032	11	TNF-alpha
REACTOME_CGMP_EFFECTS	0.830149	0.93513	0.057006	-0.283751	-0.711109	11	poly dA:dT
REACTOME_CGMP_EFFECTS	0.919192	0.940195	0.0416557	0.249919	0.621464	11	poly I:C
REACTOME_CHAPERONE_MEDIATED_AUTOPHAGY	0.0273139	0.0763924	0.352488	0.55915	1.54929	18	poly I:C
REACTOME_CHAPERONE_MEDIATED_AUTOPHAGY	0.206278	0.457847	0.143759	-0.415929	-1.20988	18	LPS
REACTOME_CHAPERONE_MEDIATED_AUTOPHAGY	0.325167	0.533828	0.110565	-0.372007	-1.09736	18	IFN-beta
REACTOME_CHAPERONE_MEDIATED_AUTOPHAGY	0.442731	0.681047	0.0911073	-0.348358	-1.00249	18	poly dA:dT
REACTOME_CHAPERONE_MEDIATED_AUTOPHAGY	0.528908	0.706054	0.0797706	-0.317678	-0.947457	18	TNF-alpha
REACTOME_CHEMOKINE_RECEPTORS_BIND_CHEMOKINES	0.272395	0.522131	0.10925	0.43297	1.18008	17	LPS
REACTOME_CHEMOKINE_RECEPTORS_BIND_CHEMOKINES	0.46593	0.645798	0.0785029	0.364088	1.01343	17	IFN-beta
REACTOME_CHEMOKINE_RECEPTORS_BIND_CHEMOKINES	0.611111	0.761196	0.0650878	0.321344	0.905769	17	TNF-alpha
REACTOME_CHEMOKINE_RECEPTORS_BIND_CHEMOKINES	0.845304	0.941932	0.0495902	0.253454	0.708687	17	poly dA:dT
REACTOME_CHEMOKINE_RECEPTORS_BIND_CHEMOKINES	0.984655	0.987011	0.0577309	-0.173515	-0.526324	17	poly I:C
REACTOME_CHK1_CHK2_CDS1_MEDIATED_INACTIVATION_OF_CYCLIN_B_CDK1_COMPLEX	0.0183924	0.0578513	0.352488	0.636062	1.64378	13	poly I:C
REACTOME_CHK1_CHK2_CDS1_MEDIATED_INACTIVATION_OF_CYCLIN_B_CDK1_COMPLEX	0.197479	0.430256	0.142057	-0.45074	-1.21128	13	TNF-alpha
REACTOME_CHK1_CHK2_CDS1_MEDIATED_INACTIVATION_OF_CYCLIN_B_CDK1_COMPLEX	0.237581	0.462467	0.130106	-0.444928	-1.18803	13	IFN-beta
REACTOME_CHK1_CHK2_CDS1_MEDIATED_INACTIVATION_OF_CYCLIN_B_CDK1_COMPLEX	0.247335	0.507776	0.126254	-0.450889	-1.18796	13	poly dA:dT
REACTOME_CHK1_CHK2_CDS1_MEDIATED_INACTIVATION_OF_CYCLIN_B_CDK1_COMPLEX	0.777528	0.887142	0.0628004	-0.286428	-0.771839	13	LPS
REACTOME_CHOLESTEROL_BIOSYNTHESIS	2.31819e-05	0.000261413	0.57561	0.705664	2.08052	23	poly I:C
REACTOME_CHOLESTEROL_BIOSYNTHESIS	2.88533e-05	0.000650733	0.57561	0.713161	2.17074	23	TNF-alpha
REACTOME_CHOLESTEROL_BIOSYNTHESIS	7.84295e-05	0.00144309	0.538434	0.703986	2.11205	23	poly dA:dT
REACTOME_CHOLESTEROL_BIOSYNTHESIS	0.000205768	0.00296237	0.518848	0.657724	1.95075	23	LPS
REACTOME_CHOLESTEROL_BIOSYNTHESIS	0.00168273	0.015056	0.45506	0.623778	1.87654	23	IFN-beta
REACTOME_CHONDROITIN_SULFATE_BIOSYNTHESIS	0.00319272	0.0148433	0.431708	0.689781	1.81063	14	poly I:C
REACTOME_CHONDROITIN_SULFATE_BIOSYNTHESIS	0.0152797	0.0805032	0.38073	0.636572	1.66061	14	LPS
REACTOME_CHONDROITIN_SULFATE_BIOSYNTHESIS	0.0172625	0.0839368	0.352488	0.634283	1.69887	14	poly dA:dT
REACTOME_CHONDROITIN_SULFATE_BIOSYNTHESIS	0.0370298	0.163548	0.321776	0.591719	1.55392	14	IFN-beta
REACTOME_CHONDROITIN_SULFATE_BIOSYNTHESIS	0.042017	0.168068	0.321776	0.583346	1.54765	14	TNF-alpha
REACTOME_CHONDROITIN_SULFATE_DERMATAN_SULFATE_METABOLISM	0.00563163	0.0341116	0.407018	0.497969	1.69933	40	poly dA:dT
REACTOME_CHONDROITIN_SULFATE_DERMATAN_SULFATE_METABOLISM	0.00616177	0.0421577	0.407018	0.49386	1.64558	40	LPS
REACTOME_CHONDROITIN_SULFATE_DERMATAN_SULFATE_METABOLISM	0.0275636	0.0766861	0.352488	0.474446	1.59565	40	poly I:C
REACTOME_CHONDROITIN_SULFATE_DERMATAN_SULFATE_METABOLISM	0.020066	0.10177	0.352488	0.447973	1.54525	40	TNF-alpha
REACTOME_CHONDROITIN_SULFATE_DERMATAN_SULFATE_METABOLISM	0.0534483	0.207418	0.257206	0.419468	1.4493	40	IFN-beta
REACTOME_CHROMATIN_MODIFYING_ENZYMES	0.00529888	0.0225575	0.407018	-0.273995	-1.37342	199	poly I:C
REACTOME_CHROMATIN_MODIFYING_ENZYMES	0.00584019	0.0349751	0.407018	-0.303653	-1.4008	199	poly dA:dT
REACTOME_CHROMATIN_MODIFYING_ENZYMES	0.00844928	0.0525626	0.38073	-0.295411	-1.38287	199	LPS
REACTOME_CHROMATIN_MODIFYING_ENZYMES	0.0253603	0.12109	0.352488	-0.279735	-1.32005	199	TNF-alpha
REACTOME_CHROMATIN_MODIFYING_ENZYMES	0.705094	0.80975	0.0764767	-0.19165	-0.915571	199	IFN-beta
REACTOME_CHROMOSOME_MAINTENANCE	3.20828e-05	0.000762469	0.557332	-0.46966	-1.96073	88	IFN-beta
REACTOME_CHROMOSOME_MAINTENANCE	0.000195386	0.00275014	0.518848	-0.442312	-1.81822	88	poly dA:dT
REACTOME_CHROMOSOME_MAINTENANCE	0.0001845	0.00275451	0.518848	-0.432504	-1.75985	88	LPS
REACTOME_CHROMOSOME_MAINTENANCE	0.00553351	0.0404519	0.407018	-0.371142	-1.53957	88	TNF-alpha
REACTOME_CHROMOSOME_MAINTENANCE	0.209125	0.333226	0.190023	-0.25942	-1.14465	88	poly I:C
REACTOME_CILIUM_ASSEMBLY	5.55742e-06	0.000190028	0.610527	-0.393104	-1.78487	182	poly dA:dT
REACTOME_CILIUM_ASSEMBLY	3.22733e-05	0.000743689	0.557332	-0.37336	-1.7194	182	LPS
REACTOME_CILIUM_ASSEMBLY	0.000305262	0.00211489	0.498493	-0.326392	-1.62295	182	poly I:C
REACTOME_CILIUM_ASSEMBLY	0.000141202	0.00233866	0.518848	-0.355867	-1.66653	182	IFN-beta
REACTOME_CILIUM_ASSEMBLY	0.00047352	0.00643502	0.498493	-0.345631	-1.60424	182	TNF-alpha
REACTOME_CIRCADIAN_CLOCK	0.270208	0.49899	0.12564	-0.28268	-1.10596	65	IFN-beta
REACTOME_CIRCADIAN_CLOCK	0.411215	0.651551	0.0988903	-0.26031	-1.01686	65	poly dA:dT
REACTOME_CIRCADIAN_CLOCK	0.596317	0.688558	0.0535669	0.250262	0.929907	65	poly I:C
REACTOME_CIRCADIAN_CLOCK	0.650602	0.798193	0.0751182	-0.229737	-0.897984	65	LPS
REACTOME_CIRCADIAN_CLOCK	0.727599	0.838146	0.0552496	0.227097	0.859267	65	TNF-alpha
REACTOME_CITRIC_ACID_CYCLE_TCA_CYCLE_	0.000100273	0.000864141	0.538434	0.69488	2.02727	22	poly I:C
REACTOME_CITRIC_ACID_CYCLE_TCA_CYCLE_	0.0181727	0.0958362	0.352488	0.527214	1.58597	22	TNF-alpha
REACTOME_CITRIC_ACID_CYCLE_TCA_CYCLE_	0.0814159	0.276202	0.208955	0.480102	1.41254	22	LPS
REACTOME_CITRIC_ACID_CYCLE_TCA_CYCLE_	0.118299	0.336186	0.175204	0.445731	1.32398	22	poly dA:dT
REACTOME_CITRIC_ACID_CYCLE_TCA_CYCLE_	0.899281	0.928177	0.045679	0.225554	0.673586	22	IFN-beta
REACTOME_CLASS_A_1_RHODOPSIN_LIKE_RECEPTORS_	0.0450205	0.108826	0.248911	0.343666	1.36287	97	poly I:C
REACTOME_CLASS_A_1_RHODOPSIN_LIKE_RECEPTORS_	0.101868	0.304252	0.181383	0.316442	1.27451	97	poly dA:dT
REACTOME_CLASS_A_1_RHODOPSIN_LIKE_RECEPTORS_	0.138824	0.358205	0.183024	-0.282162	-1.19833	97	IFN-beta
REACTOME_CLASS_A_1_RHODOPSIN_LIKE_RECEPTORS_	0.143098	0.385963	0.15017	0.299108	1.20558	97	LPS
REACTOME_CLASS_A_1_RHODOPSIN_LIKE_RECEPTORS_	0.502573	0.684739	0.0709609	0.238724	0.972936	97	TNF-alpha
REACTOME_CLASS_B_2_SECRETIN_FAMILY_RECEPTORS_	0.175412	0.297033	0.12564	0.362933	1.22418	41	poly I:C
REACTOME_CLASS_B_2_SECRETIN_FAMILY_RECEPTORS_	0.198642	0.449915	0.12564	0.347267	1.19961	41	poly dA:dT
REACTOME_CLASS_B_2_SECRETIN_FAMILY_RECEPTORS_	0.332734	0.546661	0.0959207	0.314731	1.09653	41	TNF-alpha
REACTOME_CLASS_B_2_SECRETIN_FAMILY_RECEPTORS_	0.35363	0.585405	0.108394	-0.299168	-1.06467	41	LPS
REACTOME_CLASS_B_2_SECRETIN_FAMILY_RECEPTORS_	0.595486	0.743194	0.0632191	0.262428	0.906952	41	IFN-beta
REACTOME_CLASS_I_MHC_MEDIATED_ANTIGEN_PROCESSING_PRESENTATION	0.0274131	0.076468	0.352488	0.28628	1.31179	328	poly I:C
REACTOME_CLASS_I_MHC_MEDIATED_ANTIGEN_PROCESSING_PRESENTATION	0.382126	0.606134	0.0795565	0.216839	1.02109	328	LPS
REACTOME_CLASS_I_MHC_MEDIATED_ANTIGEN_PROCESSING_PRESENTATION	0.553134	0.723854	0.0905429	-0.195291	-0.973829	328	TNF-alpha
REACTOME_CLASS_I_MHC_MEDIATED_ANTIGEN_PROCESSING_PRESENTATION	0.584848	0.738177	0.0934449	-0.194069	-0.973614	328	IFN-beta
REACTOME_CLASS_I_MHC_MEDIATED_ANTIGEN_PROCESSING_PRESENTATION	0.936204	0.981579	0.0383206	0.177215	0.831498	328	poly dA:dT
REACTOME_CLASS_I_PEROXISOMAL_MEMBRANE_PROTEIN_IMPORT	0.153226	0.270699	0.141225	0.453607	1.2717	19	poly I:C
REACTOME_CLASS_I_PEROXISOMAL_MEMBRANE_PROTEIN_IMPORT	0.205357	0.457847	0.143759	-0.404103	-1.19555	19	LPS
REACTOME_CLASS_I_PEROXISOMAL_MEMBRANE_PROTEIN_IMPORT	0.735556	0.830763	0.0649408	-0.263625	-0.792684	19	IFN-beta
REACTOME_CLASS_I_PEROXISOMAL_MEMBRANE_PROTEIN_IMPORT	0.784615	0.866346	0.0613026	-0.260751	-0.783658	19	TNF-alpha
REACTOME_CLASS_I_PEROXISOMAL_MEMBRANE_PROTEIN_IMPORT	0.892922	0.958964	0.0464155	0.230619	0.663014	19	poly dA:dT
REACTOME_CLATHRIN_MEDIATED_ENDOCYTOSIS	3.60143e-06	5.8731e-05	0.627257	0.473613	1.95397	124	poly I:C
REACTOME_CLATHRIN_MEDIATED_ENDOCYTOSIS	0.119403	0.336615	0.164406	0.287803	1.19702	124	poly dA:dT
REACTOME_CLATHRIN_MEDIATED_ENDOCYTOSIS	0.187075	0.412891	0.130106	0.279842	1.16853	124	IFN-beta
REACTOME_CLATHRIN_MEDIATED_ENDOCYTOSIS	0.274232	0.497749	0.126254	-0.247675	-1.08634	124	TNF-alpha
REACTOME_CLATHRIN_MEDIATED_ENDOCYTOSIS	0.286207	0.532349	0.102449	0.259186	1.08335	124	LPS
REACTOME_CLEC7A_DECTIN_1_INDUCES_NFAT_ACTIVATION	0.0824916	0.165922	0.202072	0.58416	1.45261	11	poly I:C
REACTOME_CLEC7A_DECTIN_1_INDUCES_NFAT_ACTIVATION	0.376299	0.584008	0.0972151	-0.407228	-1.05196	11	TNF-alpha
REACTOME_CLEC7A_DECTIN_1_INDUCES_NFAT_ACTIVATION	0.684116	0.824048	0.0584693	0.331426	0.816737	11	LPS
REACTOME_CLEC7A_DECTIN_1_INDUCES_NFAT_ACTIVATION	0.827133	0.881893	0.0585938	-0.287373	-0.725679	11	IFN-beta
REACTOME_CLEC7A_DECTIN_1_INDUCES_NFAT_ACTIVATION	0.783439	0.912487	0.0597318	-0.300712	-0.753614	11	poly dA:dT
REACTOME_CLEC7A_DECTIN_1_SIGNALING	0.00205988	0.0102994	0.431708	0.420174	1.656	91	poly I:C
REACTOME_CLEC7A_DECTIN_1_SIGNALING	0.131148	0.335929	0.188204	-0.288992	-1.20998	91	TNF-alpha
REACTOME_CLEC7A_DECTIN_1_SIGNALING	0.151515	0.37225	0.173748	-0.281734	-1.18428	91	IFN-beta
REACTOME_CLEC7A_DECTIN_1_SIGNALING	0.673317	0.859156	0.0751182	-0.220961	-0.903311	91	poly dA:dT
REACTOME_CLEC7A_DECTIN_1_SIGNALING	0.934673	0.982206	0.0406579	0.185696	0.739568	91	LPS
REACTOME_COBALAMIN_CBL_VITAMIN_B12_TRANSPORT_AND_METABOLISM	0.0163545	0.0904601	0.352488	0.642894	1.66902	13	TNF-alpha
REACTOME_COBALAMIN_CBL_VITAMIN_B12_TRANSPORT_AND_METABOLISM	0.0253822	0.114984	0.352488	0.617032	1.57943	13	LPS
REACTOME_COBALAMIN_CBL_VITAMIN_B12_TRANSPORT_AND_METABOLISM	0.0694184	0.235725	0.234393	0.557808	1.4655	13	poly dA:dT
REACTOME_COBALAMIN_CBL_VITAMIN_B12_TRANSPORT_AND_METABOLISM	0.19802	0.318998	0.123842	0.480698	1.24227	13	poly I:C
REACTOME_COBALAMIN_CBL_VITAMIN_B12_TRANSPORT_AND_METABOLISM	0.194805	0.418851	0.133555	0.488761	1.26751	13	IFN-beta
REACTOME_COHESIN_LOADING_ONTO_CHROMATIN	0.0134052	0.0740077	0.38073	-0.684629	-1.68594	10	LPS
REACTOME_COHESIN_LOADING_ONTO_CHROMATIN	0.0654008	0.226568	0.257206	-0.614579	-1.49909	10	poly dA:dT
REACTOME_COHESIN_LOADING_ONTO_CHROMATIN	0.0733753	0.230112	0.24134	-0.586938	-1.49479	10	TNF-alpha
REACTOME_COHESIN_LOADING_ONTO_CHROMATIN	0.128205	0.344044	0.181383	-0.555902	-1.36633	10	IFN-beta
REACTOME_COHESIN_LOADING_ONTO_CHROMATIN	0.507353	0.618865	0.0894367	-0.375684	-0.9619	10	poly I:C
REACTOME_COLLAGEN_BIOSYNTHESIS_AND_MODIFYING_ENZYMES	0.0975976	0.188872	0.173748	0.389275	1.31592	42	poly I:C
REACTOME_COLLAGEN_BIOSYNTHESIS_AND_MODIFYING_ENZYMES	0.050173	0.20299	0.266351	0.419707	1.45605	42	IFN-beta
REACTOME_COLLAGEN_BIOSYNTHESIS_AND_MODIFYING_ENZYMES	0.0987433	0.282379	0.190023	0.375677	1.31546	42	TNF-alpha
REACTOME_COLLAGEN_BIOSYNTHESIS_AND_MODIFYING_ENZYMES	0.0991597	0.299457	0.183024	0.385636	1.33704	42	poly dA:dT
REACTOME_COLLAGEN_BIOSYNTHESIS_AND_MODIFYING_ENZYMES	0.179002	0.42928	0.134273	0.361688	1.22134	42	LPS
REACTOME_COLLAGEN_CHAIN_TRIMERIZATION	0.0454545	0.188948	0.287857	0.488508	1.48294	24	IFN-beta
REACTOME_COLLAGEN_CHAIN_TRIMERIZATION	0.0642857	0.226568	0.237794	0.462645	1.41178	24	poly dA:dT
REACTOME_COLLAGEN_CHAIN_TRIMERIZATION	0.0814815	0.248191	0.213928	0.441593	1.37336	24	TNF-alpha
REACTOME_COLLAGEN_CHAIN_TRIMERIZATION	0.221223	0.466334	0.122108	0.402609	1.20816	24	LPS
REACTOME_COLLAGEN_CHAIN_TRIMERIZATION	0.424194	0.545686	0.0764767	0.342414	1.0219	24	poly I:C
REACTOME_COLLAGEN_DEGRADATION	0.00648964	0.0464798	0.407018	0.511928	1.6956	33	TNF-alpha
REACTOME_COLLAGEN_DEGRADATION	0.0144217	0.0734072	0.38073	0.510927	1.6596	33	poly dA:dT
REACTOME_COLLAGEN_DEGRADATION	0.0616114	0.133554	0.227987	0.446522	1.43866	33	poly I:C
REACTOME_COLLAGEN_DEGRADATION	0.0465116	0.191094	0.282013	0.445575	1.45782	33	IFN-beta
REACTOME_COLLAGEN_DEGRADATION	0.0567986	0.214332	0.248911	0.442486	1.42199	33	LPS
REACTOME_COLLAGEN_FORMATION	3.77365e-05	0.000393233	0.557332	0.545429	1.99536	59	poly I:C
REACTOME_COLLAGEN_FORMATION	0.000384291	0.00479234	0.498493	0.517964	1.92198	59	IFN-beta
REACTOME_COLLAGEN_FORMATION	0.000473364	0.00539533	0.498493	0.50775	1.87432	59	poly dA:dT
REACTOME_COLLAGEN_FORMATION	0.000632877	0.00745388	0.477271	0.498242	1.81383	59	LPS
REACTOME_COLLAGEN_FORMATION	0.00101601	0.0119663	0.45506	0.48665	1.81043	59	TNF-alpha
REACTOME_COMMON_PATHWAY_OF_FIBRIN_CLOT_FORMATION	0.0895522	0.279192	0.21925	-0.537685	-1.45619	14	poly dA:dT
REACTOME_COMMON_PATHWAY_OF_FIBRIN_CLOT_FORMATION	0.195402	0.315742	0.124434	0.480422	1.26108	14	poly I:C
REACTOME_COMMON_PATHWAY_OF_FIBRIN_CLOT_FORMATION	0.192641	0.418851	0.146416	-0.452406	-1.24548	14	IFN-beta
REACTOME_COMMON_PATHWAY_OF_FIBRIN_CLOT_FORMATION	0.218679	0.466334	0.140406	-0.443446	-1.21681	14	LPS
REACTOME_COMMON_PATHWAY_OF_FIBRIN_CLOT_FORMATION	0.455882	0.644314	0.086795	-0.365134	-1.0041	14	TNF-alpha
REACTOME_COMPLEMENT_CASCADE	3.73453e-05	0.000393233	0.557332	0.710856	2.07388	22	poly I:C
REACTOME_COMPLEMENT_CASCADE	0.000889696	0.00842034	0.477271	0.643882	1.91256	22	poly dA:dT
REACTOME_COMPLEMENT_CASCADE	0.000835677	0.00922727	0.477271	0.642041	1.88899	22	LPS
REACTOME_COMPLEMENT_CASCADE	0.00166613	0.0174861	0.45506	0.619968	1.865	22	TNF-alpha
REACTOME_COMPLEMENT_CASCADE	0.00549533	0.0390943	0.407018	0.596284	1.78072	22	IFN-beta
REACTOME_COMPLEX_I_BIOGENESIS	1.99053e-09	7.27572e-08	0.774939	0.667642	2.405	55	poly I:C
REACTOME_COMPLEX_I_BIOGENESIS	0.000970458	0.010605	0.477271	0.493811	1.77187	55	LPS
REACTOME_COMPLEX_I_BIOGENESIS	0.00188455	0.0189784	0.45506	0.469922	1.73478	55	TNF-alpha
REACTOME_COMPLEX_I_BIOGENESIS	0.0086141	0.0483119	0.38073	0.447095	1.61624	55	poly dA:dT
REACTOME_COMPLEX_I_BIOGENESIS	0.0278022	0.136437	0.352488	0.423689	1.54846	55	IFN-beta
REACTOME_CONDENSATION_OF_PROMETAPHASE_CHROMOSOMES	1.8161e-05	0.000427793	0.57561	-0.84151	-2.13719	11	LPS
REACTOME_CONDENSATION_OF_PROMETAPHASE_CHROMOSOMES	0.00061498	0.00626807	0.477271	-0.781254	-1.9579	11	poly dA:dT
REACTOME_CONDENSATION_OF_PROMETAPHASE_CHROMOSOMES	0.00227814	0.0189842	0.431708	-0.72662	-1.83487	11	IFN-beta
REACTOME_CONDENSATION_OF_PROMETAPHASE_CHROMOSOMES	0.00335203	0.0288874	0.431708	-0.731602	-1.88989	11	TNF-alpha
REACTOME_CONDENSATION_OF_PROMETAPHASE_CHROMOSOMES	0.470588	0.589626	0.0937465	-0.37688	-1.00337	11	poly I:C
REACTOME_CONDENSATION_OF_PROPHASE_CHROMOSOMES	0.0017615	0.0160964	0.45506	-0.720288	-1.94097	13	LPS
REACTOME_CONDENSATION_OF_PROPHASE_CHROMOSOMES	0.0140673	0.0814827	0.38073	-0.63204	-1.68765	13	IFN-beta
REACTOME_CONDENSATION_OF_PROPHASE_CHROMOSOMES	0.0382184	0.156981	0.321776	-0.579377	-1.55697	13	TNF-alpha
REACTOME_CONDENSATION_OF_PROPHASE_CHROMOSOMES	0.121535	0.339019	0.186433	-0.533467	-1.40552	13	poly dA:dT
REACTOME_CONDENSATION_OF_PROPHASE_CHROMOSOMES	0.222222	0.346405	0.147331	-0.440474	-1.22761	13	poly I:C
REACTOME_CONSTITUTIVE_SIGNALING_BY_ABERRANT_PI3K_IN_CANCER	0.0551724	0.21037	0.252961	0.409851	1.39387	43	LPS
REACTOME_CONSTITUTIVE_SIGNALING_BY_ABERRANT_PI3K_IN_CANCER	0.189189	0.308994	0.176694	-0.310634	-1.181	43	poly I:C
REACTOME_CONSTITUTIVE_SIGNALING_BY_ABERRANT_PI3K_IN_CANCER	0.164286	0.402177	0.168238	-0.349063	-1.22946	43	poly dA:dT
REACTOME_CONSTITUTIVE_SIGNALING_BY_ABERRANT_PI3K_IN_CANCER	0.225632	0.447883	0.120985	0.339395	1.18644	43	TNF-alpha
REACTOME_CONSTITUTIVE_SIGNALING_BY_ABERRANT_PI3K_IN_CANCER	0.501166	0.675872	0.0873098	-0.271365	-0.968171	43	IFN-beta
REACTOME_CONSTITUTIVE_SIGNALING_BY_AKT1_E17K_IN_CANCER	0.564374	0.746862	0.0665892	0.302382	0.923021	26	LPS
REACTOME_CONSTITUTIVE_SIGNALING_BY_AKT1_E17K_IN_CANCER	0.668459	0.78122	0.0592219	0.276027	0.860387	26	IFN-beta
REACTOME_CONSTITUTIVE_SIGNALING_BY_AKT1_E17K_IN_CANCER	0.754019	0.819754	0.0486034	0.269117	0.817797	26	poly I:C
REACTOME_CONSTITUTIVE_SIGNALING_BY_AKT1_E17K_IN_CANCER	0.704348	0.87356	0.0659816	-0.25827	-0.823724	26	poly dA:dT
REACTOME_CONSTITUTIVE_SIGNALING_BY_AKT1_E17K_IN_CANCER	0.826248	0.892785	0.0508054	0.245459	0.772402	26	TNF-alpha
REACTOME_CONSTITUTIVE_SIGNALING_BY_EGFRVIII	0.0558292	0.124326	0.245042	0.559949	1.46983	14	poly I:C
REACTOME_CONSTITUTIVE_SIGNALING_BY_EGFRVIII	0.235294	0.459274	0.128789	-0.423303	-1.16406	14	TNF-alpha
REACTOME_CONSTITUTIVE_SIGNALING_BY_EGFRVIII	0.642369	0.792679	0.0728939	-0.313868	-0.86125	14	LPS
REACTOME_CONSTITUTIVE_SIGNALING_BY_EGFRVIII	0.824675	0.880437	0.0582216	-0.267404	-0.736168	14	IFN-beta
REACTOME_CONSTITUTIVE_SIGNALING_BY_EGFRVIII	0.98081	0.99911	0.0494905	-0.185493	-0.502364	14	poly dA:dT
REACTOME_CONSTITUTIVE_SIGNALING_BY_LIGAND_RESPONSIVE_EGFR_CANCER_VARIANTS	0.00562672	0.0237622	0.407018	0.621237	1.72132	18	poly I:C
REACTOME_CONSTITUTIVE_SIGNALING_BY_LIGAND_RESPONSIVE_EGFR_CANCER_VARIANTS	0.14561	0.358113	0.169571	-0.429956	-1.28232	18	TNF-alpha
REACTOME_CONSTITUTIVE_SIGNALING_BY_LIGAND_RESPONSIVE_EGFR_CANCER_VARIANTS	0.895323	0.928177	0.0557104	-0.225544	-0.665316	18	IFN-beta
REACTOME_CONSTITUTIVE_SIGNALING_BY_LIGAND_RESPONSIVE_EGFR_CANCER_VARIANTS	0.943946	0.985796	0.0535669	-0.2126	-0.618426	18	LPS
REACTOME_CONSTITUTIVE_SIGNALING_BY_LIGAND_RESPONSIVE_EGFR_CANCER_VARIANTS	0.992701	0.99911	0.0418239	0.160242	0.45452	18	poly dA:dT
REACTOME_CONSTITUTIVE_SIGNALING_BY_OVEREXPRESSED_ERBB2	0.0316386	0.0846893	0.321776	0.65172	1.62061	11	poly I:C
REACTOME_CONSTITUTIVE_SIGNALING_BY_OVEREXPRESSED_ERBB2	0.350109	0.557115	0.104733	-0.435438	-1.09958	11	IFN-beta
REACTOME_CONSTITUTIVE_SIGNALING_BY_OVEREXPRESSED_ERBB2	0.677282	0.861848	0.0667426	-0.335307	-0.840314	11	poly dA:dT
REACTOME_CONSTITUTIVE_SIGNALING_BY_OVEREXPRESSED_ERBB2	0.799107	0.896353	0.0611693	-0.289982	-0.736469	11	LPS
REACTOME_CONSTITUTIVE_SIGNALING_BY_OVEREXPRESSED_ERBB2	0.837838	0.900718	0.0555947	-0.284821	-0.735753	11	TNF-alpha
REACTOME_CONVERSION_FROM_APC_C_CDC20_TO_APC_C_CDH1_IN_LATE_ANAPHASE	0.102222	0.305047	0.208955	-0.465282	-1.39904	19	IFN-beta
REACTOME_CONVERSION_FROM_APC_C_CDC20_TO_APC_C_CDH1_IN_LATE_ANAPHASE	0.134066	0.339923	0.179782	-0.428424	-1.28758	19	TNF-alpha
REACTOME_CONVERSION_FROM_APC_C_CDC20_TO_APC_C_CDH1_IN_LATE_ANAPHASE	0.401786	0.621119	0.0975449	-0.347516	-1.02814	19	LPS
REACTOME_CONVERSION_FROM_APC_C_CDC20_TO_APC_C_CDH1_IN_LATE_ANAPHASE	0.48337	0.707248	0.08654	-0.334876	-0.971393	19	poly dA:dT
REACTOME_CONVERSION_FROM_APC_C_CDC20_TO_APC_C_CDH1_IN_LATE_ANAPHASE	0.824607	0.869735	0.0673624	-0.242742	-0.756488	19	poly I:C
REACTOME_COOPERATION_OF_PDCL_PHLP1_AND_TRIC_CCT_IN_G_PROTEIN_BETA_FOLDING	0.00183158	0.0147081	0.45506	-0.559824	-1.82504	29	poly dA:dT
REACTOME_COOPERATION_OF_PDCL_PHLP1_AND_TRIC_CCT_IN_G_PROTEIN_BETA_FOLDING	0.00408339	0.0302685	0.407018	-0.558731	-1.86682	29	IFN-beta
REACTOME_COOPERATION_OF_PDCL_PHLP1_AND_TRIC_CCT_IN_G_PROTEIN_BETA_FOLDING	0.00505028	0.0371757	0.407018	-0.527369	-1.7444	29	LPS
REACTOME_COOPERATION_OF_PDCL_PHLP1_AND_TRIC_CCT_IN_G_PROTEIN_BETA_FOLDING	0.00661923	0.0467759	0.407018	-0.525949	-1.76345	29	TNF-alpha
REACTOME_COOPERATION_OF_PDCL_PHLP1_AND_TRIC_CCT_IN_G_PROTEIN_BETA_FOLDING	0.0312739	0.083925	0.321776	0.489335	1.53711	29	poly I:C
REACTOME_COOPERATION_OF_PREFOLDIN_AND_TRIC_CCT_IN_ACTIN_AND_TUBULIN_FOLDING	0.00928439	0.0600089	0.38073	-0.519131	-1.67261	26	TNF-alpha
REACTOME_COOPERATION_OF_PREFOLDIN_AND_TRIC_CCT_IN_ACTIN_AND_TUBULIN_FOLDING	0.0423274	0.180189	0.321776	-0.469451	-1.53152	26	IFN-beta
REACTOME_COOPERATION_OF_PREFOLDIN_AND_TRIC_CCT_IN_ACTIN_AND_TUBULIN_FOLDING	0.0948553	0.185169	0.183024	0.444785	1.35162	26	poly I:C
REACTOME_COOPERATION_OF_PREFOLDIN_AND_TRIC_CCT_IN_ACTIN_AND_TUBULIN_FOLDING	0.0956522	0.293888	0.213928	-0.440418	-1.40467	26	poly dA:dT
REACTOME_COOPERATION_OF_PREFOLDIN_AND_TRIC_CCT_IN_ACTIN_AND_TUBULIN_FOLDING	0.216092	0.466334	0.142057	-0.372096	-1.19861	26	LPS
REACTOME_COPI_DEPENDENT_GOLGI_TO_ER_RETROGRADE_TRAFFIC	9.59404e-07	1.99406e-05	0.643552	0.552311	2.14726	83	poly I:C
REACTOME_COPI_DEPENDENT_GOLGI_TO_ER_RETROGRADE_TRAFFIC	0.00620433	0.0421577	0.407018	0.407343	1.58662	83	LPS
REACTOME_COPI_DEPENDENT_GOLGI_TO_ER_RETROGRADE_TRAFFIC	0.0443686	0.171021	0.282013	0.351108	1.39671	83	TNF-alpha
REACTOME_COPI_DEPENDENT_GOLGI_TO_ER_RETROGRADE_TRAFFIC	0.1489	0.376693	0.147331	0.311694	1.21612	83	poly dA:dT
REACTOME_COPI_DEPENDENT_GOLGI_TO_ER_RETROGRADE_TRAFFIC	0.585237	0.738177	0.0646485	0.239538	0.939892	83	IFN-beta
REACTOME_COPI_INDEPENDENT_GOLGI_TO_ER_RETROGRADE_TRAFFIC	5.09601e-05	0.00049309	0.557332	0.602526	2.03233	41	poly I:C
REACTOME_COPI_INDEPENDENT_GOLGI_TO_ER_RETROGRADE_TRAFFIC	0.0967742	0.296476	0.186433	0.387055	1.33705	41	poly dA:dT
REACTOME_COPI_INDEPENDENT_GOLGI_TO_ER_RETROGRADE_TRAFFIC	0.138489	0.345408	0.158514	0.361787	1.26048	41	TNF-alpha
REACTOME_COPI_INDEPENDENT_GOLGI_TO_ER_RETROGRADE_TRAFFIC	0.222609	0.466334	0.119348	0.34913	1.17089	41	LPS
REACTOME_COPI_INDEPENDENT_GOLGI_TO_ER_RETROGRADE_TRAFFIC	0.565972	0.728338	0.0656814	0.265811	0.918645	41	IFN-beta
REACTOME_COPI_MEDIATED_ANTEROGRADE_TRANSPORT	3.0568e-11	1.35008e-09	0.851339	0.620849	2.43278	86	poly I:C
REACTOME_COPI_MEDIATED_ANTEROGRADE_TRANSPORT	7.93669e-05	0.00155794	0.538434	0.483417	1.93655	86	TNF-alpha
REACTOME_COPI_MEDIATED_ANTEROGRADE_TRANSPORT	0.00017233	0.00250233	0.518848	0.45977	1.80539	86	poly dA:dT
REACTOME_COPI_MEDIATED_ANTEROGRADE_TRANSPORT	0.000190129	0.00279911	0.518848	0.449888	1.76915	86	LPS
REACTOME_COPI_MEDIATED_ANTEROGRADE_TRANSPORT	0.00181063	0.0156038	0.45506	0.421882	1.66801	86	IFN-beta
REACTOME_COPII_MEDIATED_VESICLE_TRANSPORT	0.000104196	0.00089071	0.538434	0.523964	1.91964	60	poly I:C
REACTOME_COPII_MEDIATED_VESICLE_TRANSPORT	0.00153067	0.0143585	0.45506	0.467115	1.7055	60	LPS
REACTOME_COPII_MEDIATED_VESICLE_TRANSPORT	0.00144548	0.0154769	0.45506	0.472315	1.7658	60	TNF-alpha
REACTOME_COPII_MEDIATED_VESICLE_TRANSPORT	0.0604491	0.220192	0.24134	0.379254	1.40014	60	poly dA:dT
REACTOME_COPII_MEDIATED_VESICLE_TRANSPORT	0.0638298	0.230744	0.237794	0.377362	1.40277	60	IFN-beta
REACTOME_COSTIMULATION_BY_THE_CD28_FAMILY	0.0569715	0.126339	0.231127	0.41081	1.38567	41	poly I:C
REACTOME_COSTIMULATION_BY_THE_CD28_FAMILY	0.331839	0.546661	0.109684	-0.295814	-1.07234	41	TNF-alpha
REACTOME_COSTIMULATION_BY_THE_CD28_FAMILY	0.550351	0.737788	0.0824344	-0.262855	-0.935439	41	LPS
REACTOME_COSTIMULATION_BY_THE_CD28_FAMILY	0.861985	0.944971	0.0614364	-0.219876	-0.762749	41	poly dA:dT
REACTOME_COSTIMULATION_BY_THE_CD28_FAMILY	0.946181	0.964376	0.0417397	0.193519	0.668801	41	IFN-beta
REACTOME_CREB1_PHOSPHORYLATION_THROUGH_NMDA_RECEPTOR_MEDIATED_ACTIVATION_OF_RAS_SIGNALING	0.351047	0.47829	0.08654	0.364908	1.07587	23	poly I:C
REACTOME_CREB1_PHOSPHORYLATION_THROUGH_NMDA_RECEPTOR_MEDIATED_ACTIVATION_OF_RAS_SIGNALING	0.394273	0.635151	0.0978773	-0.344794	-1.05568	23	poly dA:dT
REACTOME_CREB1_PHOSPHORYLATION_THROUGH_NMDA_RECEPTOR_MEDIATED_ACTIVATION_OF_RAS_SIGNALING	0.481013	0.666933	0.0840746	-0.308322	-0.968799	23	TNF-alpha
REACTOME_CREB1_PHOSPHORYLATION_THROUGH_NMDA_RECEPTOR_MEDIATED_ACTIVATION_OF_RAS_SIGNALING	0.485393	0.682383	0.0870516	-0.310144	-0.969765	23	LPS
REACTOME_CREB1_PHOSPHORYLATION_THROUGH_NMDA_RECEPTOR_MEDIATED_ACTIVATION_OF_RAS_SIGNALING	0.766727	0.843957	0.0532386	0.267897	0.805926	23	IFN-beta
REACTOME_CREB1_PHOSPHORYLATION_THROUGH_THE_ACTIVATION_OF_ADENYLATE_CYCLASE	0.00240414	0.0119084	0.431708	0.755276	1.84505	10	poly I:C
REACTOME_CREB1_PHOSPHORYLATION_THROUGH_THE_ACTIVATION_OF_ADENYLATE_CYCLASE	0.324324	0.5673	0.0975449	0.468562	1.12957	10	LPS
REACTOME_CREB1_PHOSPHORYLATION_THROUGH_THE_ACTIVATION_OF_ADENYLATE_CYCLASE	0.424242	0.662293	0.0850427	0.419719	1.02909	10	poly dA:dT
REACTOME_CREB1_PHOSPHORYLATION_THROUGH_THE_ACTIVATION_OF_ADENYLATE_CYCLASE	0.709738	0.81406	0.0584693	0.337292	0.803947	10	IFN-beta
REACTOME_CREB1_PHOSPHORYLATION_THROUGH_THE_ACTIVATION_OF_ADENYLATE_CYCLASE	0.891429	0.931117	0.0487011	0.265423	0.649975	10	TNF-alpha
REACTOME_CRISTAE_FORMATION	2.07346e-06	3.66312e-05	0.627257	0.71477	2.19475	27	poly I:C
REACTOME_CRISTAE_FORMATION	0.0143855	0.0734072	0.38073	0.52002	1.61783	27	poly dA:dT
REACTOME_CRISTAE_FORMATION	0.0175776	0.088382	0.352488	0.519097	1.59016	27	LPS
REACTOME_CRISTAE_FORMATION	0.0373103	0.154488	0.321776	0.48582	1.54552	27	TNF-alpha
REACTOME_CRISTAE_FORMATION	0.0522523	0.206342	0.266351	0.466598	1.46856	27	IFN-beta
REACTOME_CRMPS_IN_SEMA3A_SIGNALING	0.340782	0.551495	0.096563	0.402828	1.0966	15	TNF-alpha
REACTOME_CRMPS_IN_SEMA3A_SIGNALING	0.641682	0.763299	0.0621124	0.31904	0.864035	15	IFN-beta
REACTOME_CRMPS_IN_SEMA3A_SIGNALING	0.742424	0.811309	0.0707899	-0.282566	-0.829687	15	poly I:C
REACTOME_CRMPS_IN_SEMA3A_SIGNALING	0.713636	0.846146	0.0675189	-0.297092	-0.827545	15	LPS
REACTOME_CRMPS_IN_SEMA3A_SIGNALING	0.697026	0.87305	0.0589694	0.301322	0.820109	15	poly dA:dT
REACTOME_CROSS_PRESENTATION_OF_SOLUBLE_EXOGENOUS_ANTIGENS_ENDOSOMES_	0.000507969	0.00309452	0.477271	0.537553	1.82818	43	poly I:C
REACTOME_CROSS_PRESENTATION_OF_SOLUBLE_EXOGENOUS_ANTIGENS_ENDOSOMES_	0.0372512	0.154488	0.321776	-0.399304	-1.45527	43	TNF-alpha
REACTOME_CROSS_PRESENTATION_OF_SOLUBLE_EXOGENOUS_ANTIGENS_ENDOSOMES_	0.156177	0.381447	0.170932	-0.346582	-1.23653	43	IFN-beta
REACTOME_CROSS_PRESENTATION_OF_SOLUBLE_EXOGENOUS_ANTIGENS_ENDOSOMES_	0.530806	0.720337	0.0850427	-0.265724	-0.948882	43	LPS
REACTOME_CROSS_PRESENTATION_OF_SOLUBLE_EXOGENOUS_ANTIGENS_ENDOSOMES_	0.619048	0.817042	0.0770737	-0.259161	-0.912812	43	poly dA:dT
REACTOME_CROSSLINKING_OF_COLLAGEN_FIBRILS	0.0143213	0.0734072	0.38073	0.622838	1.69518	15	poly dA:dT
REACTOME_CROSSLINKING_OF_COLLAGEN_FIBRILS	0.0127235	0.0757693	0.38073	0.619606	1.67804	15	IFN-beta
REACTOME_CROSSLINKING_OF_COLLAGEN_FIBRILS	0.0149051	0.0849433	0.38073	0.632178	1.72094	15	TNF-alpha
REACTOME_CROSSLINKING_OF_COLLAGEN_FIBRILS	0.0399435	0.101292	0.321776	0.581815	1.55015	15	poly I:C
REACTOME_CROSSLINKING_OF_COLLAGEN_FIBRILS	0.0211633	0.102434	0.352488	0.605542	1.60218	15	LPS
REACTOME_CTLA4_INHIBITORY_SIGNALING	0.0605565	0.132624	0.234393	0.530098	1.44128	17	poly I:C
REACTOME_CTLA4_INHIBITORY_SIGNALING	0.0735931	0.230114	0.245042	-0.491322	-1.43717	17	TNF-alpha
REACTOME_CTLA4_INHIBITORY_SIGNALING	0.120879	0.349133	0.190023	-0.461698	-1.33893	17	LPS
REACTOME_CTLA4_INHIBITORY_SIGNALING	0.300654	0.561079	0.114267	-0.402339	-1.13709	17	poly dA:dT
REACTOME_CTLA4_INHIBITORY_SIGNALING	0.420479	0.615619	0.0934449	-0.351563	-1.02722	17	IFN-beta
REACTOME_CYCLIN_A_B1_B2_ASSOCIATED_EVENTS_DURING_G2_M_TRANSITION	9.63301e-05	0.00173068	0.538434	-0.658223	-2.1149	24	IFN-beta
REACTOME_CYCLIN_A_B1_B2_ASSOCIATED_EVENTS_DURING_G2_M_TRANSITION	0.000367132	0.00452511	0.498493	-0.644707	-1.97924	24	poly dA:dT
REACTOME_CYCLIN_A_B1_B2_ASSOCIATED_EVENTS_DURING_G2_M_TRANSITION	0.00419349	0.0325249	0.407018	-0.554381	-1.75031	24	LPS
REACTOME_CYCLIN_A_B1_B2_ASSOCIATED_EVENTS_DURING_G2_M_TRANSITION	0.0361224	0.151943	0.321776	-0.501054	-1.58808	24	TNF-alpha
REACTOME_CYCLIN_A_B1_B2_ASSOCIATED_EVENTS_DURING_G2_M_TRANSITION	0.851613	0.888494	0.0431902	0.249913	0.745843	24	poly I:C
REACTOME_CYCLIN_A_CDK2_ASSOCIATED_EVENTS_AT_S_PHASE_ENTRY	9.66778e-05	0.00084693	0.538434	0.48233	1.87653	82	poly I:C
REACTOME_CYCLIN_A_CDK2_ASSOCIATED_EVENTS_AT_S_PHASE_ENTRY	0.0353142	0.157944	0.321776	-0.342911	-1.40198	82	IFN-beta
REACTOME_CYCLIN_A_CDK2_ASSOCIATED_EVENTS_AT_S_PHASE_ENTRY	0.132701	0.338133	0.188204	-0.291762	-1.2006	82	TNF-alpha
REACTOME_CYCLIN_A_CDK2_ASSOCIATED_EVENTS_AT_S_PHASE_ENTRY	0.372922	0.619894	0.10592	-0.256	-1.03736	82	poly dA:dT
REACTOME_CYCLIN_A_CDK2_ASSOCIATED_EVENTS_AT_S_PHASE_ENTRY	0.924205	0.977616	0.0585938	-0.186043	-0.758871	82	LPS
REACTOME_CYCLIN_D_ASSOCIATED_EVENTS_IN_G1	0.0702576	0.242583	0.261664	-0.39339	-1.40205	44	IFN-beta
REACTOME_CYCLIN_D_ASSOCIATED_EVENTS_IN_G1	0.399703	0.526971	0.0753094	0.305025	1.04243	44	poly I:C
REACTOME_CYCLIN_D_ASSOCIATED_EVENTS_IN_G1	0.316038	0.569728	0.116234	-0.310214	-1.10088	44	poly dA:dT
REACTOME_CYCLIN_D_ASSOCIATED_EVENTS_IN_G1	0.630045	0.776567	0.0730744	-0.248519	-0.914144	44	TNF-alpha
REACTOME_CYCLIN_D_ASSOCIATED_EVENTS_IN_G1	0.851658	0.9355	0.0467883	0.223801	0.763905	44	LPS
REACTOME_CYTOCHROME_C_MEDIATED_APOPTOTIC_RESPONSE	0.0489642	0.182113	0.282013	0.59369	1.52422	12	TNF-alpha
REACTOME_CYTOCHROME_C_MEDIATED_APOPTOTIC_RESPONSE	0.193069	0.313405	0.12564	0.495719	1.26587	12	poly I:C
REACTOME_CYTOCHROME_C_MEDIATED_APOPTOTIC_RESPONSE	0.474954	0.650453	0.077884	0.392058	0.995737	12	IFN-beta
REACTOME_CYTOCHROME_C_MEDIATED_APOPTOTIC_RESPONSE	0.840215	0.929675	0.0487011	0.271932	0.683711	12	LPS
REACTOME_CYTOCHROME_C_MEDIATED_APOPTOTIC_RESPONSE	0.969828	0.998075	0.0504983	-0.213589	-0.551732	12	poly dA:dT
REACTOME_CYTOCHROME_P450_ARRANGED_BY_SUBSTRATE_TYPE	0.0258172	0.114984	0.352488	0.480061	1.48207	28	LPS
REACTOME_CYTOCHROME_P450_ARRANGED_BY_SUBSTRATE_TYPE	0.0826833	0.165993	0.193813	0.442922	1.37463	28	poly I:C
REACTOME_CYTOCHROME_P450_ARRANGED_BY_SUBSTRATE_TYPE	0.0660714	0.232677	0.234393	0.449656	1.42449	28	IFN-beta
REACTOME_CYTOCHROME_P450_ARRANGED_BY_SUBSTRATE_TYPE	0.0816697	0.26154	0.2114	0.438097	1.37646	28	poly dA:dT
REACTOME_CYTOCHROME_P450_ARRANGED_BY_SUBSTRATE_TYPE	0.171904	0.396126	0.142901	0.394548	1.26469	28	TNF-alpha
REACTOME_CYTOSOLIC_SENSORS_OF_PATHOGEN_ASSOCIATED_DNA_	0.315421	0.527132	0.115734	-0.280912	-1.06583	56	IFN-beta
REACTOME_CYTOSOLIC_SENSORS_OF_PATHOGEN_ASSOCIATED_DNA_	0.382688	0.62555	0.101714	-0.276198	-1.04514	56	poly dA:dT
REACTOME_CYTOSOLIC_SENSORS_OF_PATHOGEN_ASSOCIATED_DNA_	0.536207	0.7259	0.0679923	0.266718	0.960796	56	LPS
REACTOME_CYTOSOLIC_SENSORS_OF_PATHOGEN_ASSOCIATED_DNA_	0.647597	0.787217	0.0727141	-0.234509	-0.901582	56	TNF-alpha
REACTOME_CYTOSOLIC_SENSORS_OF_PATHOGEN_ASSOCIATED_DNA_	0.813754	0.863442	0.0398407	0.22121	0.799899	56	poly I:C
REACTOME_CYTOSOLIC_SULFONATION_OF_SMALL_MOLECULES	0.189769	0.308994	0.126876	0.485209	1.25393	13	poly I:C
REACTOME_CYTOSOLIC_SULFONATION_OF_SMALL_MOLECULES	0.347909	0.557074	0.096563	0.417154	1.08298	13	TNF-alpha
REACTOME_CYTOSOLIC_SULFONATION_OF_SMALL_MOLECULES	0.624776	0.779132	0.0625237	0.338142	0.865546	13	LPS
REACTOME_CYTOSOLIC_SULFONATION_OF_SMALL_MOLECULES	0.673546	0.859156	0.0610364	0.316944	0.83269	13	poly dA:dT
REACTOME_CYTOSOLIC_SULFONATION_OF_SMALL_MOLECULES	0.953618	0.967111	0.0444181	0.219249	0.568584	13	IFN-beta
REACTOME_DAG_AND_IP3_SIGNALING	0.0705329	0.147757	0.2114	0.431465	1.4006	34	poly I:C
REACTOME_DAG_AND_IP3_SIGNALING	0.481865	0.680129	0.0734381	0.303896	0.982169	34	LPS
REACTOME_DAG_AND_IP3_SIGNALING	0.49278	0.715543	0.0745501	0.299606	0.978872	34	poly dA:dT
REACTOME_DAG_AND_IP3_SIGNALING	0.577281	0.73814	0.0681513	0.281302	0.938522	34	TNF-alpha
REACTOME_DAG_AND_IP3_SIGNALING	0.72242	0.822519	0.0552496	0.252319	0.831348	34	IFN-beta
REACTOME_DAP12_INTERACTIONS	0.20354	0.457847	0.126876	0.424365	1.24855	22	LPS
REACTOME_DAP12_INTERACTIONS	0.408	0.53	0.0780892	0.357379	1.04263	22	poly I:C
REACTOME_DAP12_INTERACTIONS	0.467043	0.654012	0.0795565	0.3289	0.989403	22	TNF-alpha
REACTOME_DAP12_INTERACTIONS	0.491031	0.665592	0.0862866	-0.307697	-0.959691	22	IFN-beta
REACTOME_DAP12_INTERACTIONS	0.587852	0.789764	0.0749279	-0.299371	-0.911682	22	poly dA:dT
REACTOME_DAP12_SIGNALING	0.26461	0.391195	0.103576	0.407263	1.15552	20	poly I:C
REACTOME_DAP12_SIGNALING	0.261566	0.51163	0.110122	0.409346	1.16525	20	LPS
REACTOME_DAP12_SIGNALING	0.425926	0.615097	0.0835991	0.347836	1.02028	20	TNF-alpha
REACTOME_DAP12_SIGNALING	0.474388	0.650453	0.0878313	-0.319273	-0.97648	20	IFN-beta
REACTOME_DAP12_SIGNALING	0.494647	0.717226	0.0833634	-0.327045	-0.964113	20	poly dA:dT
REACTOME_DARPP_32_EVENTS	0.143322	0.257059	0.147331	0.446309	1.28373	21	poly I:C
REACTOME_DARPP_32_EVENTS	0.28764	0.510718	0.119348	-0.371488	-1.14894	21	IFN-beta
REACTOME_DARPP_32_EVENTS	0.312102	0.531546	0.110122	-0.356512	-1.10401	21	TNF-alpha
REACTOME_DARPP_32_EVENTS	0.580087	0.789764	0.0755015	-0.306456	-0.919213	21	poly dA:dT
REACTOME_DARPP_32_EVENTS	0.872987	0.947151	0.0467883	0.244866	0.703396	21	LPS
REACTOME_DCC_MEDIATED_ATTRACTIVE_SIGNALING	0.0172527	0.0550841	0.352488	0.684619	1.70242	11	poly I:C
REACTOME_DCC_MEDIATED_ATTRACTIVE_SIGNALING	0.0422073	0.180189	0.321776	0.636387	1.56881	11	IFN-beta
REACTOME_DCC_MEDIATED_ATTRACTIVE_SIGNALING	0.0847458	0.268954	0.2114	0.577741	1.45202	11	poly dA:dT
REACTOME_DCC_MEDIATED_ATTRACTIVE_SIGNALING	0.101727	0.288838	0.193813	0.567715	1.41907	11	TNF-alpha
REACTOME_DCC_MEDIATED_ATTRACTIVE_SIGNALING	0.0974729	0.310274	0.191892	0.581196	1.43225	11	LPS
REACTOME_DDX58_IFIH1_MEDIATED_INDUCTION_OF_INTERFERON_ALPHA_BETA	0.603839	0.769416	0.0628004	0.25211	0.917793	59	LPS
REACTOME_DDX58_IFIH1_MEDIATED_INDUCTION_OF_INTERFERON_ALPHA_BETA	0.701987	0.776729	0.0880945	-0.217165	-0.873591	59	poly I:C
REACTOME_DDX58_IFIH1_MEDIATED_INDUCTION_OF_INTERFERON_ALPHA_BETA	0.91623	0.946593	0.0434507	0.200169	0.744667	59	TNF-alpha
REACTOME_DDX58_IFIH1_MEDIATED_INDUCTION_OF_INTERFERON_ALPHA_BETA	0.947494	0.984824	0.0562941	-0.186897	-0.709525	59	poly dA:dT
REACTOME_DDX58_IFIH1_MEDIATED_INDUCTION_OF_INTERFERON_ALPHA_BETA	0.979452	0.985796	0.0526973	-0.16728	-0.641063	59	IFN-beta
REACTOME_DEACTIVATION_OF_THE_BETA_CATENIN_TRANSACTIVATING_COMPLEX	0.487842	0.604566	0.0664364	0.299191	1.00083	39	poly I:C
REACTOME_DEACTIVATION_OF_THE_BETA_CATENIN_TRANSACTIVATING_COMPLEX	0.552316	0.738278	0.0662842	0.285738	0.948997	39	LPS
REACTOME_DEACTIVATION_OF_THE_BETA_CATENIN_TRANSACTIVATING_COMPLEX	0.668403	0.78122	0.0577309	0.25367	0.867945	39	IFN-beta
REACTOME_DEACTIVATION_OF_THE_BETA_CATENIN_TRANSACTIVATING_COMPLEX	0.666667	0.801209	0.0687943	-0.244639	-0.880913	39	TNF-alpha
REACTOME_DEACTIVATION_OF_THE_BETA_CATENIN_TRANSACTIVATING_COMPLEX	0.695271	0.87305	0.0562941	0.251765	0.849553	39	poly dA:dT
REACTOME_DEADENYLATION_DEPENDENT_MRNA_DECAY	0.0649652	0.226568	0.271289	-0.366364	-1.37267	53	poly dA:dT
REACTOME_DEADENYLATION_DEPENDENT_MRNA_DECAY	0.20045	0.433007	0.146416	-0.306024	-1.16322	53	TNF-alpha
REACTOME_DEADENYLATION_DEPENDENT_MRNA_DECAY	0.372168	0.499998	0.126876	-0.268256	-1.05946	53	poly I:C
REACTOME_DEADENYLATION_DEPENDENT_MRNA_DECAY	0.276102	0.502866	0.124434	-0.294218	-1.10443	53	IFN-beta
REACTOME_DEADENYLATION_DEPENDENT_MRNA_DECAY	0.856419	0.938784	0.0450443	0.213894	0.764201	53	LPS
REACTOME_DEADENYLATION_OF_MRNA	0.246696	0.507776	0.128789	-0.391064	-1.19735	23	poly dA:dT
REACTOME_DEADENYLATION_OF_MRNA	0.362869	0.572383	0.100279	-0.33557	-1.05442	23	TNF-alpha
REACTOME_DEADENYLATION_OF_MRNA	0.512077	0.623194	0.0668966	0.330146	0.973377	23	poly I:C
REACTOME_DEADENYLATION_OF_MRNA	0.621381	0.757505	0.0734381	-0.280634	-0.886594	23	IFN-beta
REACTOME_DEADENYLATION_OF_MRNA	0.859964	0.940724	0.0476387	0.243683	0.722739	23	LPS
REACTOME_DEATH_RECEPTOR_SIGNALLING	0.328063	0.452812	0.0793435	0.25836	1.06686	125	poly I:C
REACTOME_DEATH_RECEPTOR_SIGNALLING	0.553991	0.723858	0.0822055	-0.216794	-0.952369	125	TNF-alpha
REACTOME_DEATH_RECEPTOR_SIGNALLING	0.653944	0.846374	0.0776799	-0.21446	-0.924192	125	poly dA:dT
REACTOME_DEATH_RECEPTOR_SIGNALLING	0.795567	0.866701	0.0661326	-0.197368	-0.881776	125	IFN-beta
REACTOME_DEATH_RECEPTOR_SIGNALLING	0.789744	0.890562	0.0492918	0.203323	0.852156	125	LPS
REACTOME_DECTIN_1_MEDIATED_NONCANONICAL_NF_KB_SIGNALING	8.28404e-05	0.000731757	0.538434	0.539601	1.96056	57	poly I:C
REACTOME_DECTIN_1_MEDIATED_NONCANONICAL_NF_KB_SIGNALING	0.209677	0.433247	0.144631	-0.297992	-1.14342	57	TNF-alpha
REACTOME_DECTIN_1_MEDIATED_NONCANONICAL_NF_KB_SIGNALING	0.341014	0.55187	0.109684	-0.276395	-1.05445	57	IFN-beta
REACTOME_DECTIN_1_MEDIATED_NONCANONICAL_NF_KB_SIGNALING	0.881739	0.951775	0.0450443	0.207638	0.752303	57	LPS
REACTOME_DECTIN_1_MEDIATED_NONCANONICAL_NF_KB_SIGNALING	0.942529	0.984316	0.054794	-0.187148	-0.708535	57	poly dA:dT
REACTOME_DECTIN_2_FAMILY	0.0228192	0.107028	0.352488	0.652506	1.60797	11	LPS
REACTOME_DECTIN_2_FAMILY	0.0453059	0.174001	0.321776	0.622688	1.55648	11	TNF-alpha
REACTOME_DECTIN_2_FAMILY	0.0550459	0.209135	0.261664	0.62281	1.53534	11	IFN-beta
REACTOME_DECTIN_2_FAMILY	0.0564972	0.210398	0.261664	0.610941	1.53545	11	poly dA:dT
REACTOME_DECTIN_2_FAMILY	0.112795	0.212366	0.170932	0.556115	1.38287	11	poly I:C
REACTOME_DEFECTIVE_B4GALT7_CAUSES_EDS_PROGEROID_TYPE	0.00357848	0.0237203	0.431708	0.683687	1.79621	13	poly dA:dT
REACTOME_DEFECTIVE_B4GALT7_CAUSES_EDS_PROGEROID_TYPE	0.0103793	0.0382016	0.38073	0.666756	1.72311	13	poly I:C
REACTOME_DEFECTIVE_B4GALT7_CAUSES_EDS_PROGEROID_TYPE	0.0106242	0.0609374	0.38073	0.659003	1.68686	13	LPS
REACTOME_DEFECTIVE_B4GALT7_CAUSES_EDS_PROGEROID_TYPE	0.00983521	0.0628032	0.38073	0.668266	1.73489	13	TNF-alpha
REACTOME_DEFECTIVE_B4GALT7_CAUSES_EDS_PROGEROID_TYPE	0.0287306	0.139699	0.352488	0.611352	1.58543	13	IFN-beta
REACTOME_DEFECTIVE_CFTR_CAUSES_CYSTIC_FIBROSIS	1.64736e-07	4.15762e-06	0.690132	0.615349	2.22511	56	poly I:C
REACTOME_DEFECTIVE_CFTR_CAUSES_CYSTIC_FIBROSIS	0.322654	0.544442	0.112843	-0.2802	-1.07724	56	TNF-alpha
REACTOME_DEFECTIVE_CFTR_CAUSES_CYSTIC_FIBROSIS	0.404206	0.603462	0.0999277	-0.270054	-1.02463	56	IFN-beta
REACTOME_DEFECTIVE_CFTR_CAUSES_CYSTIC_FIBROSIS	0.511545	0.731765	0.0718276	0.268061	0.972178	56	poly dA:dT
REACTOME_DEFECTIVE_CFTR_CAUSES_CYSTIC_FIBROSIS	0.865517	0.943877	0.0454968	0.211369	0.761413	56	LPS
REACTOME_DEFECTIVE_EXT2_CAUSES_EXOSTOSES_2	0.0676568	0.142577	0.222056	0.566751	1.44726	12	poly I:C
REACTOME_DEFECTIVE_EXT2_CAUSES_EXOSTOSES_2	0.154426	0.372576	0.153159	0.511357	1.31284	12	TNF-alpha
REACTOME_DEFECTIVE_EXT2_CAUSES_EXOSTOSES_2	0.154399	0.394837	0.149208	0.526493	1.32374	12	LPS
REACTOME_DEFECTIVE_EXT2_CAUSES_EXOSTOSES_2	0.17658	0.419674	0.141225	0.506555	1.31206	12	poly dA:dT
REACTOME_DEFECTIVE_EXT2_CAUSES_EXOSTOSES_2	0.532468	0.705519	0.0720033	0.375359	0.953324	12	IFN-beta
REACTOME_DEFECTS_IN_COBALAMIN_B12_METABOLISM	0.400673	0.527393	0.0817516	0.43732	1.06832	10	poly I:C
REACTOME_DEFECTS_IN_COBALAMIN_B12_METABOLISM	0.420455	0.660293	0.0855357	0.420087	1.02999	10	poly dA:dT
REACTOME_DEFECTS_IN_COBALAMIN_B12_METABOLISM	0.605714	0.758037	0.0668966	0.36457	0.89277	10	TNF-alpha
REACTOME_DEFECTS_IN_COBALAMIN_B12_METABOLISM	0.604027	0.769416	0.0751182	-0.357203	-0.879634	10	LPS
REACTOME_DEFECTS_IN_COBALAMIN_B12_METABOLISM	0.812734	0.876593	0.052163	0.299018	0.71272	10	IFN-beta
REACTOME_DEFECTS_IN_VITAMIN_AND_COFACTOR_METABOLISM	0.159164	0.277865	0.138022	0.462535	1.28159	18	poly I:C
REACTOME_DEFECTS_IN_VITAMIN_AND_COFACTOR_METABOLISM	0.441606	0.680381	0.0808589	0.360651	1.02297	18	poly dA:dT
REACTOME_DEFECTS_IN_VITAMIN_AND_COFACTOR_METABOLISM	0.632287	0.784068	0.0728939	-0.304842	-0.886746	18	LPS
REACTOME_DEFECTS_IN_VITAMIN_AND_COFACTOR_METABOLISM	0.739602	0.832249	0.0549074	0.281557	0.800092	18	IFN-beta
REACTOME_DEFECTS_IN_VITAMIN_AND_COFACTOR_METABOLISM	0.811563	0.882315	0.0584693	-0.254837	-0.760035	18	TNF-alpha
REACTOME_DEGRADATION_OF_AXIN	0.000171688	0.00132839	0.518848	0.537978	1.9165	52	poly I:C
REACTOME_DEGRADATION_OF_AXIN	0.113379	0.311351	0.199915	-0.335853	-1.26864	52	TNF-alpha
REACTOME_DEGRADATION_OF_AXIN	0.354691	0.561153	0.10673	-0.283269	-1.06116	52	IFN-beta
REACTOME_DEGRADATION_OF_AXIN	0.858824	0.944971	0.0602484	-0.209684	-0.778715	52	poly dA:dT
REACTOME_DEGRADATION_OF_AXIN	0.930693	0.981572	0.0588438	-0.192122	-0.711051	52	LPS
REACTOME_DEGRADATION_OF_BETA_CATENIN_BY_THE_DESTRUCTION_COMPLEX	0.00104905	0.00582193	0.45506	0.456903	1.76766	80	poly I:C
REACTOME_DEGRADATION_OF_BETA_CATENIN_BY_THE_DESTRUCTION_COMPLEX	0.0109724	0.0688147	0.38073	-0.369428	-1.51168	80	TNF-alpha
REACTOME_DEGRADATION_OF_BETA_CATENIN_BY_THE_DESTRUCTION_COMPLEX	0.0801887	0.258901	0.245042	-0.318773	-1.29514	80	IFN-beta
REACTOME_DEGRADATION_OF_BETA_CATENIN_BY_THE_DESTRUCTION_COMPLEX	0.595062	0.767203	0.0810802	-0.232565	-0.942032	80	LPS
REACTOME_DEGRADATION_OF_BETA_CATENIN_BY_THE_DESTRUCTION_COMPLEX	0.578454	0.789764	0.0797706	-0.231534	-0.939	80	poly dA:dT
REACTOME_DEGRADATION_OF_CYSTEINE_AND_HOMOCYSTEINE	0.213805	0.337754	0.119888	0.496941	1.23572	11	poly I:C
REACTOME_DEGRADATION_OF_CYSTEINE_AND_HOMOCYSTEINE	0.16426	0.410536	0.144631	0.528824	1.30319	11	LPS
REACTOME_DEGRADATION_OF_CYSTEINE_AND_HOMOCYSTEINE	0.28215	0.506913	0.110122	0.462482	1.15603	11	TNF-alpha
REACTOME_DEGRADATION_OF_CYSTEINE_AND_HOMOCYSTEINE	0.256121	0.51712	0.11524	0.470611	1.18277	11	poly dA:dT
REACTOME_DEGRADATION_OF_CYSTEINE_AND_HOMOCYSTEINE	0.442202	0.626353	0.0810802	0.417985	1.03041	11	IFN-beta
REACTOME_DEGRADATION_OF_DVL	0.000329131	0.00226545	0.498493	0.525653	1.87506	53	poly I:C
REACTOME_DEGRADATION_OF_DVL	0.112613	0.311223	0.199915	-0.336131	-1.27765	53	TNF-alpha
REACTOME_DEGRADATION_OF_DVL	0.178654	0.402439	0.158514	-0.317595	-1.19218	53	IFN-beta
REACTOME_DEGRADATION_OF_DVL	0.702439	0.838338	0.0718276	-0.234082	-0.877512	53	LPS
REACTOME_DEGRADATION_OF_DVL	0.663573	0.85113	0.0721798	-0.235568	-0.882614	53	poly dA:dT
REACTOME_DEGRADATION_OF_GLI1_BY_THE_PROTEASOME	1.15387e-06	2.26501e-05	0.643552	0.594414	2.14941	56	poly I:C
REACTOME_DEGRADATION_OF_GLI1_BY_THE_PROTEASOME	0.116705	0.317198	0.197822	-0.330492	-1.27059	56	TNF-alpha
REACTOME_DEGRADATION_OF_GLI1_BY_THE_PROTEASOME	0.247664	0.473869	0.132846	-0.295836	-1.12245	56	IFN-beta
REACTOME_DEGRADATION_OF_GLI1_BY_THE_PROTEASOME	0.941385	0.984316	0.0430173	0.192882	0.699525	56	poly dA:dT
REACTOME_DEGRADATION_OF_GLI1_BY_THE_PROTEASOME	0.955172	0.987788	0.0409884	0.191677	0.690476	56	LPS
REACTOME_DEGRADATION_OF_THE_EXTRACELLULAR_MATRIX	5.44524e-06	7.90679e-05	0.610527	0.532458	2.04474	77	poly I:C
REACTOME_DEGRADATION_OF_THE_EXTRACELLULAR_MATRIX	3.32189e-05	0.000733585	0.557332	0.506413	1.96991	77	TNF-alpha
REACTOME_DEGRADATION_OF_THE_EXTRACELLULAR_MATRIX	5.32603e-05	0.00108569	0.557332	0.503998	1.94503	77	LPS
REACTOME_DEGRADATION_OF_THE_EXTRACELLULAR_MATRIX	6.73991e-05	0.00134683	0.538434	0.500156	1.93344	77	IFN-beta
REACTOME_DEGRADATION_OF_THE_EXTRACELLULAR_MATRIX	7.89613e-05	0.00144309	0.538434	0.498514	1.91111	77	poly dA:dT
REACTOME_DEPOLYMERISATION_OF_THE_NUCLEAR_LAMINA	0.0310723	0.147038	0.352488	-0.553653	-1.54541	15	IFN-beta
REACTOME_DEPOLYMERISATION_OF_THE_NUCLEAR_LAMINA	0.166667	0.287263	0.13649	0.480616	1.28052	15	poly I:C
REACTOME_DEPOLYMERISATION_OF_THE_NUCLEAR_LAMINA	0.352273	0.584432	0.10673	-0.383515	-1.06827	15	LPS
REACTOME_DEPOLYMERISATION_OF_THE_NUCLEAR_LAMINA	0.84086	0.903051	0.057006	-0.264107	-0.743336	15	TNF-alpha
REACTOME_DEPOLYMERISATION_OF_THE_NUCLEAR_LAMINA	0.853448	0.942204	0.0564118	-0.253282	-0.692344	15	poly dA:dT
REACTOME_DEPOSITION_OF_NEW_CENPA_CONTAINING_NUCLEOSOMES_AT_THE_CENTROMERE	0.000412879	0.00527291	0.498493	-0.594868	-1.96554	28	LPS
REACTOME_DEPOSITION_OF_NEW_CENPA_CONTAINING_NUCLEOSOMES_AT_THE_CENTROMERE	0.000675969	0.0073115	0.477271	-0.588503	-1.95155	28	IFN-beta
REACTOME_DEPOSITION_OF_NEW_CENPA_CONTAINING_NUCLEOSOMES_AT_THE_CENTROMERE	0.00086476	0.00825807	0.477271	-0.5782	-1.86698	28	poly dA:dT
REACTOME_DEPOSITION_OF_NEW_CENPA_CONTAINING_NUCLEOSOMES_AT_THE_CENTROMERE	0.0163888	0.0904601	0.352488	-0.486955	-1.60647	28	TNF-alpha
REACTOME_DEPOSITION_OF_NEW_CENPA_CONTAINING_NUCLEOSOMES_AT_THE_CENTROMERE	0.144044	0.257227	0.195789	-0.363184	-1.2372	28	poly I:C
REACTOME_DETOXIFICATION_OF_REACTIVE_OXYGEN_SPECIES	1.26089e-06	2.38668e-05	0.643552	0.72085	2.21342	27	poly I:C
REACTOME_DETOXIFICATION_OF_REACTIVE_OXYGEN_SPECIES	0.00207553	0.0164184	0.431708	0.591515	1.84025	27	poly dA:dT
REACTOME_DETOXIFICATION_OF_REACTIVE_OXYGEN_SPECIES	0.0027606	0.0252262	0.431708	0.579929	1.84491	27	TNF-alpha
REACTOME_DETOXIFICATION_OF_REACTIVE_OXYGEN_SPECIES	0.0327783	0.151725	0.321776	0.49072	1.54448	27	IFN-beta
REACTOME_DETOXIFICATION_OF_REACTIVE_OXYGEN_SPECIES	0.0385163	0.160737	0.321776	0.482927	1.47936	27	LPS
REACTOME_DEUBIQUITINATION	0.0493381	0.11394	0.222056	0.285727	1.27256	226	poly I:C
REACTOME_DEUBIQUITINATION	0.197772	0.422657	0.165657	-0.228886	-1.10723	226	IFN-beta
REACTOME_DEUBIQUITINATION	0.222785	0.481943	0.147331	-0.22985	-1.08611	226	poly dA:dT
REACTOME_DEUBIQUITINATION	0.312655	0.531546	0.120433	-0.221134	-1.05414	226	TNF-alpha
REACTOME_DEUBIQUITINATION	0.47043	0.671023	0.0992333	-0.206146	-0.986654	226	LPS
REACTOME_DISASSEMBLY_OF_THE_DESTRUCTION_COMPLEX_AND_RECRUITMENT_OF_AXIN_TO_THE_MEMBRANE	0.237991	0.45971	0.130777	-0.357055	-1.16627	27	TNF-alpha
REACTOME_DISASSEMBLY_OF_THE_DESTRUCTION_COMPLEX_AND_RECRUITMENT_OF_AXIN_TO_THE_MEMBRANE	0.365506	0.49355	0.0833634	0.344305	1.05721	27	poly I:C
REACTOME_DISASSEMBLY_OF_THE_DESTRUCTION_COMPLEX_AND_RECRUITMENT_OF_AXIN_TO_THE_MEMBRANE	0.578378	0.735992	0.0664364	0.293332	0.923223	27	IFN-beta
REACTOME_DISASSEMBLY_OF_THE_DESTRUCTION_COMPLEX_AND_RECRUITMENT_OF_AXIN_TO_THE_MEMBRANE	0.644495	0.793455	0.0730744	-0.262186	-0.855543	27	LPS
REACTOME_DISASSEMBLY_OF_THE_DESTRUCTION_COMPLEX_AND_RECRUITMENT_OF_AXIN_TO_THE_MEMBRANE	0.89011	0.958964	0.0469759	0.225073	0.70022	27	poly dA:dT
REACTOME_DISEASES_ASSOCIATED_WITH_GLYCOSAMINOGLYCAN_METABOLISM	0.00022085	0.00163484	0.518848	0.637205	1.95658	27	poly I:C
REACTOME_DISEASES_ASSOCIATED_WITH_GLYCOSAMINOGLYCAN_METABOLISM	0.0005037	0.00620839	0.477271	0.631209	1.93359	27	LPS
REACTOME_DISEASES_ASSOCIATED_WITH_GLYCOSAMINOGLYCAN_METABOLISM	0.00174445	0.0181286	0.45506	0.594095	1.88998	27	TNF-alpha
REACTOME_DISEASES_ASSOCIATED_WITH_GLYCOSAMINOGLYCAN_METABOLISM	0.00478202	0.0299938	0.407018	0.564906	1.75747	27	poly dA:dT
REACTOME_DISEASES_ASSOCIATED_WITH_GLYCOSAMINOGLYCAN_METABOLISM	0.00945542	0.0600164	0.38073	0.542663	1.70796	27	IFN-beta
REACTOME_DISEASES_ASSOCIATED_WITH_GLYCOSYLATION_PRECURSOR_BIOSYNTHESIS	0.00577829	0.0348011	0.407018	0.6345	1.79974	18	poly dA:dT
REACTOME_DISEASES_ASSOCIATED_WITH_GLYCOSYLATION_PRECURSOR_BIOSYNTHESIS	0.0143114	0.0478551	0.38073	0.59383	1.64538	18	poly I:C
REACTOME_DISEASES_ASSOCIATED_WITH_GLYCOSYLATION_PRECURSOR_BIOSYNTHESIS	0.0334417	0.144686	0.321776	0.56343	1.60439	18	TNF-alpha
REACTOME_DISEASES_ASSOCIATED_WITH_GLYCOSYLATION_PRECURSOR_BIOSYNTHESIS	0.0560579	0.211081	0.257206	0.521688	1.48247	18	IFN-beta
REACTOME_DISEASES_ASSOCIATED_WITH_GLYCOSYLATION_PRECURSOR_BIOSYNTHESIS	0.102518	0.31632	0.186433	0.496593	1.36855	18	LPS
REACTOME_DISEASES_ASSOCIATED_WITH_N_GLYCOSYLATION_OF_PROTEINS	0.441899	0.561646	0.0751182	0.371883	1.01111	17	poly I:C
REACTOME_DISEASES_ASSOCIATED_WITH_N_GLYCOSYLATION_OF_PROTEINS	0.369287	0.594705	0.0908241	0.397774	1.08415	17	LPS
REACTOME_DISEASES_ASSOCIATED_WITH_N_GLYCOSYLATION_OF_PROTEINS	0.494553	0.66951	0.0843144	-0.327852	-0.957935	17	IFN-beta
REACTOME_DISEASES_ASSOCIATED_WITH_N_GLYCOSYLATION_OF_PROTEINS	0.701657	0.87356	0.0582216	0.301999	0.844422	17	poly dA:dT
REACTOME_DISEASES_ASSOCIATED_WITH_N_GLYCOSYLATION_OF_PROTEINS	0.990741	0.994851	0.0425878	0.167155	0.471157	17	TNF-alpha
REACTOME_DISEASES_ASSOCIATED_WITH_O_GLYCOSYLATION_OF_PROTEINS	8.06709e-06	0.000251503	0.593325	0.661165	2.13684	34	LPS
REACTOME_DISEASES_ASSOCIATED_WITH_O_GLYCOSYLATION_OF_PROTEINS	3.55631e-05	0.000802062	0.557332	0.650706	2.14396	34	IFN-beta
REACTOME_DISEASES_ASSOCIATED_WITH_O_GLYCOSYLATION_OF_PROTEINS	0.001243	0.00668822	0.45506	0.570617	1.85231	34	poly I:C
REACTOME_DISEASES_ASSOCIATED_WITH_O_GLYCOSYLATION_OF_PROTEINS	0.00148111	0.0121277	0.45506	0.578652	1.89057	34	poly dA:dT
REACTOME_DISEASES_ASSOCIATED_WITH_O_GLYCOSYLATION_OF_PROTEINS	0.00293384	0.0263548	0.431708	0.537311	1.79266	34	TNF-alpha
REACTOME_DISEASES_OF_CARBOHYDRATE_METABOLISM	0.00316713	0.0148065	0.431708	0.571927	1.79655	29	poly I:C
REACTOME_DISEASES_OF_CARBOHYDRATE_METABOLISM	0.0257178	0.114984	0.352488	0.476695	1.48248	29	LPS
REACTOME_DISEASES_OF_CARBOHYDRATE_METABOLISM	0.0283623	0.130713	0.352488	0.494874	1.59258	29	TNF-alpha
REACTOME_DISEASES_OF_CARBOHYDRATE_METABOLISM	0.0331366	0.142206	0.321776	0.478545	1.50398	29	poly dA:dT
REACTOME_DISEASES_OF_CARBOHYDRATE_METABOLISM	0.124774	0.340877	0.168238	0.410392	1.30341	29	IFN-beta
REACTOME_DISEASES_OF_GLYCOSYLATION	2.41983e-08	1.83216e-06	0.733762	0.567069	2.28472	95	LPS
REACTOME_DISEASES_OF_GLYCOSYLATION	5.55983e-07	1.33941e-05	0.659444	0.527833	2.09116	95	poly I:C
REACTOME_DISEASES_OF_GLYCOSYLATION	2.78822e-07	1.34342e-05	0.674963	0.534472	2.14376	95	poly dA:dT
REACTOME_DISEASES_OF_GLYCOSYLATION	1.6208e-06	7.15853e-05	0.643552	0.515134	2.06357	95	IFN-beta
REACTOME_DISEASES_OF_GLYCOSYLATION	6.3291e-06	0.000186357	0.610527	0.500978	2.02729	95	TNF-alpha
REACTOME_DISEASES_OF_IMMUNE_SYSTEM	0.334552	0.546661	0.096563	0.377553	1.09079	19	TNF-alpha
REACTOME_DISEASES_OF_IMMUNE_SYSTEM	0.33574	0.574935	0.0956031	0.395455	1.09508	19	LPS
REACTOME_DISEASES_OF_IMMUNE_SYSTEM	0.341463	0.596295	0.10714	-0.384185	-1.11443	19	poly dA:dT
REACTOME_DISEASES_OF_IMMUNE_SYSTEM	0.672775	0.753831	0.0776799	-0.277546	-0.864953	19	poly I:C
REACTOME_DISEASES_OF_IMMUNE_SYSTEM	0.809783	0.875887	0.0508054	0.259635	0.746766	19	IFN-beta
REACTOME_DISEASES_OF_METABOLISM	2.99928e-09	1.05975e-07	0.774939	0.502462	2.14795	165	poly I:C
REACTOME_DISEASES_OF_METABOLISM	5.00637e-08	3.12162e-06	0.719513	0.475597	2.0583	165	LPS
REACTOME_DISEASES_OF_METABOLISM	4.84725e-07	2.23395e-05	0.659444	0.462951	2.01774	165	poly dA:dT
REACTOME_DISEASES_OF_METABOLISM	1.20383e-06	5.10423e-05	0.643552	0.439712	1.93682	165	TNF-alpha
REACTOME_DISEASES_OF_METABOLISM	4.50138e-06	0.000159049	0.610527	0.428706	1.8684	165	IFN-beta
REACTOME_DISEASES_OF_MITOTIC_CELL_CYCLE	0.165909	0.392553	0.16318	-0.368901	-1.26284	34	IFN-beta
REACTOME_DISEASES_OF_MITOTIC_CELL_CYCLE	0.582589	0.789764	0.0768737	-0.266825	-0.904575	34	poly dA:dT
REACTOME_DISEASES_OF_MITOTIC_CELL_CYCLE	0.655914	0.791878	0.0689567	-0.253055	-0.88775	34	TNF-alpha
REACTOME_DISEASES_OF_MITOTIC_CELL_CYCLE	0.832288	0.875224	0.0429311	0.238277	0.773482	34	poly I:C
REACTOME_DISEASES_OF_MITOTIC_CELL_CYCLE	0.976359	0.993356	0.0544556	-0.172108	-0.580315	34	LPS
REACTOME_DISEASES_OF_PROGRAMMED_CELL_DEATH	0.00791491	0.0311889	0.38073	0.586775	1.66485	20	poly I:C
REACTOME_DISEASES_OF_PROGRAMMED_CELL_DEATH	0.116667	0.317198	0.176694	0.456726	1.33967	20	TNF-alpha
REACTOME_DISEASES_OF_PROGRAMMED_CELL_DEATH	0.22242	0.466334	0.120985	0.420704	1.19758	20	LPS
REACTOME_DISEASES_OF_PROGRAMMED_CELL_DEATH	0.271715	0.499244	0.122679	-0.381184	-1.16583	20	IFN-beta
REACTOME_DISEASES_OF_PROGRAMMED_CELL_DEATH	0.71028	0.876481	0.0583453	0.291507	0.844955	20	poly dA:dT
REACTOME_DISEASES_OF_SIGNAL_TRANSDUCTION_BY_GROWTH_FACTOR_RECEPTORS_AND_SECOND_MESSENGERS	0.000146548	0.00117683	0.518848	0.346199	1.58501	335	poly I:C
REACTOME_DISEASES_OF_SIGNAL_TRANSDUCTION_BY_GROWTH_FACTOR_RECEPTORS_AND_SECOND_MESSENGERS	0.13388	0.339923	0.202072	-0.224108	-1.12292	335	TNF-alpha
REACTOME_DISEASES_OF_SIGNAL_TRANSDUCTION_BY_GROWTH_FACTOR_RECEPTORS_AND_SECOND_MESSENGERS	0.146277	0.37183	0.190023	-0.225098	-1.11311	335	poly dA:dT
REACTOME_DISEASES_OF_SIGNAL_TRANSDUCTION_BY_GROWTH_FACTOR_RECEPTORS_AND_SECOND_MESSENGERS	0.203488	0.425889	0.166934	-0.214392	-1.08205	335	IFN-beta
REACTOME_DISEASES_OF_SIGNAL_TRANSDUCTION_BY_GROWTH_FACTOR_RECEPTORS_AND_SECOND_MESSENGERS	0.500775	0.697393	0.0661326	0.208335	0.98136	335	LPS
REACTOME_DISORDERS_OF_TRANSMEMBRANE_TRANSPORTERS	1.75687e-05	0.000211623	0.57561	0.452793	1.87185	129	poly I:C
REACTOME_DISORDERS_OF_TRANSMEMBRANE_TRANSPORTERS	0.036871	0.154479	0.321776	-0.301577	-1.33168	129	TNF-alpha
REACTOME_DISORDERS_OF_TRANSMEMBRANE_TRANSPORTERS	0.0431142	0.182076	0.321776	-0.299684	-1.35019	129	IFN-beta
REACTOME_DISORDERS_OF_TRANSMEMBRANE_TRANSPORTERS	0.395189	0.620593	0.0835991	0.242349	1.01947	129	LPS
REACTOME_DISORDERS_OF_TRANSMEMBRANE_TRANSPORTERS	0.466997	0.695069	0.0727141	0.2374	0.993573	129	poly dA:dT
REACTOME_DISSOLUTION_OF_FIBRIN_CLOT	0.138047	0.24886	0.153159	0.554734	1.35515	10	poly I:C
REACTOME_DISSOLUTION_OF_FIBRIN_CLOT	0.154955	0.394837	0.149208	0.543348	1.30986	10	LPS
REACTOME_DISSOLUTION_OF_FIBRIN_CLOT	0.430712	0.624575	0.0835991	0.432638	1.03121	10	IFN-beta
REACTOME_DISSOLUTION_OF_FIBRIN_CLOT	0.769524	0.855026	0.0554793	0.315112	0.771656	10	TNF-alpha
REACTOME_DISSOLUTION_OF_FIBRIN_CLOT	0.92803	0.976874	0.0466015	0.23548	0.577363	10	poly dA:dT
REACTOME_DNA_DAMAGE_BYPASS	0.00239504	0.0178785	0.431708	-0.470342	-1.68975	47	poly dA:dT
REACTOME_DNA_DAMAGE_BYPASS	0.0153399	0.0860331	0.38073	-0.434595	-1.61805	47	TNF-alpha
REACTOME_DNA_DAMAGE_BYPASS	0.0359601	0.159488	0.321776	-0.392372	-1.43598	47	IFN-beta
REACTOME_DNA_DAMAGE_BYPASS	0.188272	0.308928	0.179782	-0.303102	-1.17936	47	poly I:C
REACTOME_DNA_DAMAGE_BYPASS	0.317308	0.559644	0.11725	-0.301535	-1.10061	47	LPS
REACTOME_DNA_DAMAGE_RECOGNITION_IN_GG_NER	0.131498	0.239911	0.149208	0.379423	1.26488	38	poly I:C
REACTOME_DNA_DAMAGE_RECOGNITION_IN_GG_NER	0.104408	0.306855	0.2114	-0.374779	-1.31295	38	IFN-beta
REACTOME_DNA_DAMAGE_RECOGNITION_IN_GG_NER	0.12933	0.345315	0.188204	-0.3743	-1.29565	38	poly dA:dT
REACTOME_DNA_DAMAGE_RECOGNITION_IN_GG_NER	0.831707	0.922186	0.0635008	-0.226465	-0.78482	38	LPS
REACTOME_DNA_DAMAGE_RECOGNITION_IN_GG_NER	0.986957	0.993517	0.0500923	-0.155759	-0.559557	38	TNF-alpha
REACTOME_DNA_DAMAGE_TELOMERE_STRESS_INDUCED_SENESCENCE	0.237136	0.462467	0.132846	-0.360094	-1.18281	27	IFN-beta
REACTOME_DNA_DAMAGE_TELOMERE_STRESS_INDUCED_SENESCENCE	0.239035	0.502193	0.130777	-0.366094	-1.17375	27	poly dA:dT
REACTOME_DNA_DAMAGE_TELOMERE_STRESS_INDUCED_SENESCENCE	0.443231	0.630638	0.0905429	-0.310099	-1.01289	27	TNF-alpha
REACTOME_DNA_DAMAGE_TELOMERE_STRESS_INDUCED_SENESCENCE	0.833861	0.876008	0.0432769	0.251567	0.772456	27	poly I:C
REACTOME_DNA_DAMAGE_TELOMERE_STRESS_INDUCED_SENESCENCE	0.980565	0.993356	0.0409056	0.186084	0.570035	27	LPS
REACTOME_DNA_DOUBLE_STRAND_BREAK_REPAIR	1.07973e-11	3.14068e-09	0.875325	-0.550901	-2.38818	126	poly dA:dT
REACTOME_DNA_DOUBLE_STRAND_BREAK_REPAIR	1.03303e-09	1.5643e-07	0.788187	-0.517278	-2.2676	126	LPS
REACTOME_DNA_DOUBLE_STRAND_BREAK_REPAIR	4.10098e-07	2.17352e-05	0.674963	-0.467217	-2.09705	126	IFN-beta
REACTOME_DNA_DOUBLE_STRAND_BREAK_REPAIR	2.79379e-06	9.25444e-05	0.627257	-0.447852	-1.96381	126	TNF-alpha
REACTOME_DNA_DOUBLE_STRAND_BREAK_REPAIR	9.46082e-06	0.000126943	0.593325	-0.396325	-1.85964	126	poly I:C
REACTOME_DNA_DOUBLE_STRAND_BREAK_RESPONSE	0.00723415	0.0414497	0.407018	-0.459795	-1.59806	42	poly dA:dT
REACTOME_DNA_DOUBLE_STRAND_BREAK_RESPONSE	0.00655374	0.0442482	0.407018	-0.462232	-1.64433	42	LPS
REACTOME_DNA_DOUBLE_STRAND_BREAK_RESPONSE	0.0280514	0.137025	0.352488	-0.419144	-1.48266	42	IFN-beta
REACTOME_DNA_DOUBLE_STRAND_BREAK_RESPONSE	0.0462865	0.174641	0.321776	-0.39985	-1.44902	42	TNF-alpha
REACTOME_DNA_DOUBLE_STRAND_BREAK_RESPONSE	0.696429	0.77381	0.0826646	-0.227192	-0.859104	42	poly I:C
REACTOME_DNA_REPAIR	2.0518e-12	1.08745e-09	0.898671	-0.43937	-2.14391	274	poly dA:dT
REACTOME_DNA_REPAIR	3.12553e-10	5.52178e-08	0.814036	-0.408109	-2.01691	274	IFN-beta
REACTOME_DNA_REPAIR	1.39366e-09	1.8466e-07	0.788187	-0.406265	-1.98993	274	LPS
REACTOME_DNA_REPAIR	2.77038e-06	9.25444e-05	0.627257	-0.355503	-1.75205	274	TNF-alpha
REACTOME_DNA_REPAIR	0.0019321	0.00994188	0.45506	-0.264733	-1.39919	274	poly I:C
REACTOME_DNA_REPLICATION	7.43444e-08	4.92532e-06	0.704976	-0.483105	-2.16119	123	IFN-beta
REACTOME_DNA_REPLICATION	9.44554e-08	7.15162e-06	0.704976	-0.48306	-2.11675	123	TNF-alpha
REACTOME_DNA_REPLICATION	9.77975e-06	0.000262944	0.593325	-0.428618	-1.86621	123	LPS
REACTOME_DNA_REPLICATION	2.18953e-05	0.000580226	0.57561	-0.434451	-1.8727	123	poly dA:dT
REACTOME_DNA_REPLICATION	0.402906	0.527912	0.0689567	0.250484	1.03051	123	poly I:C
REACTOME_DNA_REPLICATION_PRE_INITIATION	1.42384e-06	5.35431e-05	0.643552	-0.515962	-2.12318	82	TNF-alpha
REACTOME_DNA_REPLICATION_PRE_INITIATION	5.0042e-06	0.000167114	0.610527	-0.502177	-2.05313	82	IFN-beta
REACTOME_DNA_REPLICATION_PRE_INITIATION	0.000302422	0.00400709	0.498493	-0.437413	-1.78422	82	LPS
REACTOME_DNA_REPLICATION_PRE_INITIATION	0.000926382	0.00861373	0.477271	-0.433699	-1.75743	82	poly dA:dT
REACTOME_DNA_REPLICATION_PRE_INITIATION	0.268493	0.395282	0.0925529	0.282974	1.10093	82	poly I:C
REACTOME_DNA_STRAND_ELONGATION	1.7612e-07	1.09816e-05	0.690132	-0.714003	-2.38759	32	poly dA:dT
REACTOME_DNA_STRAND_ELONGATION	6.8441e-07	3.50931e-05	0.659444	-0.692277	-2.36562	32	TNF-alpha
REACTOME_DNA_STRAND_ELONGATION	1.17591e-06	5.19361e-05	0.643552	-0.672383	-2.25193	32	LPS
REACTOME_DNA_STRAND_ELONGATION	8.66928e-06	0.000235627	0.593325	-0.657601	-2.2284	32	IFN-beta
REACTOME_DNA_STRAND_ELONGATION	0.00507361	0.0218619	0.407018	-0.506675	-1.81333	32	poly I:C
REACTOME_DOPAMINE_NEUROTRANSMITTER_RELEASE_CYCLE	0.0682303	0.233304	0.252961	-0.562347	-1.48162	13	poly dA:dT
REACTOME_DOPAMINE_NEUROTRANSMITTER_RELEASE_CYCLE	0.107991	0.312786	0.199915	-0.515422	-1.37626	13	IFN-beta
REACTOME_DOPAMINE_NEUROTRANSMITTER_RELEASE_CYCLE	0.130252	0.335115	0.17822	-0.487791	-1.31085	13	TNF-alpha
REACTOME_DOPAMINE_NEUROTRANSMITTER_RELEASE_CYCLE	0.132584	0.36984	0.183024	-0.508567	-1.37044	13	LPS
REACTOME_DOPAMINE_NEUROTRANSMITTER_RELEASE_CYCLE	0.406566	0.529434	0.104344	-0.3759	-1.04764	13	poly I:C
REACTOME_DOWNREGULATION_OF_ERBB2_ERBB3_SIGNALING	0.457096	0.574818	0.0738053	0.395181	1.02127	13	poly I:C
REACTOME_DOWNREGULATION_OF_ERBB2_ERBB3_SIGNALING	0.718487	0.833257	0.0633597	-0.307149	-0.825406	13	TNF-alpha
REACTOME_DOWNREGULATION_OF_ERBB2_ERBB3_SIGNALING	0.66951	0.856068	0.0675189	-0.320424	-0.844221	13	poly dA:dT
REACTOME_DOWNREGULATION_OF_ERBB2_ERBB3_SIGNALING	0.737882	0.857028	0.0546808	0.303898	0.777891	13	LPS
REACTOME_DOWNREGULATION_OF_ERBB2_ERBB3_SIGNALING	0.87473	0.914412	0.0553643	-0.260816	-0.696419	13	IFN-beta
REACTOME_DOWNREGULATION_OF_ERBB2_SIGNALING	0.158983	0.277865	0.137251	0.412719	1.24916	25	poly I:C
REACTOME_DOWNREGULATION_OF_ERBB2_SIGNALING	0.452465	0.635109	0.0776799	0.322319	0.999258	25	IFN-beta
REACTOME_DOWNREGULATION_OF_ERBB2_SIGNALING	0.581395	0.7599	0.0658312	0.302657	0.911676	25	LPS
REACTOME_DOWNREGULATION_OF_ERBB2_SIGNALING	0.662393	0.796977	0.0681513	-0.274229	-0.88022	25	TNF-alpha
REACTOME_DOWNREGULATION_OF_ERBB2_SIGNALING	0.875	0.950607	0.0472587	0.236173	0.723097	25	poly dA:dT
REACTOME_DOWNREGULATION_OF_SMAD2_3_SMAD4_TRANSCRIPTIONAL_ACTIVITY	0.395833	0.596847	0.0888945	0.34294	1.04385	23	TNF-alpha
REACTOME_DOWNREGULATION_OF_SMAD2_3_SMAD4_TRANSCRIPTIONAL_ACTIVITY	0.44123	0.626353	0.08042	0.336879	1.01345	23	IFN-beta
REACTOME_DOWNREGULATION_OF_SMAD2_3_SMAD4_TRANSCRIPTIONAL_ACTIVITY	0.553945	0.656509	0.063079	0.320836	0.945927	23	poly I:C
REACTOME_DOWNREGULATION_OF_SMAD2_3_SMAD4_TRANSCRIPTIONAL_ACTIVITY	0.594255	0.767203	0.0649408	0.306309	0.908484	23	LPS
REACTOME_DOWNREGULATION_OF_SMAD2_3_SMAD4_TRANSCRIPTIONAL_ACTIVITY	0.806569	0.928299	0.0513223	0.257162	0.771521	23	poly dA:dT
REACTOME_DOWNREGULATION_OF_TGF_BETA_RECEPTOR_SIGNALING	0.173633	0.295903	0.131458	0.406484	1.23523	26	poly I:C
REACTOME_DOWNREGULATION_OF_TGF_BETA_RECEPTOR_SIGNALING	0.410351	0.606656	0.0855357	0.32947	1.03676	26	TNF-alpha
REACTOME_DOWNREGULATION_OF_TGF_BETA_RECEPTOR_SIGNALING	0.693548	0.802578	0.0574877	0.270201	0.842229	26	IFN-beta
REACTOME_DOWNREGULATION_OF_TGF_BETA_RECEPTOR_SIGNALING	0.666052	0.852675	0.0607719	0.285375	0.872351	26	poly dA:dT
REACTOME_DOWNREGULATION_OF_TGF_BETA_RECEPTOR_SIGNALING	0.887125	0.955643	0.0454059	0.22799	0.69594	26	LPS
REACTOME_DOWNSTREAM_SIGNAL_TRANSDUCTION	0.234649	0.500051	0.132147	-0.369948	-1.18611	27	poly dA:dT
REACTOME_DOWNSTREAM_SIGNAL_TRANSDUCTION	0.373602	0.577795	0.10208	-0.32179	-1.05699	27	IFN-beta
REACTOME_DOWNSTREAM_SIGNAL_TRANSDUCTION	0.930131	0.953519	0.0530213	-0.207749	-0.678582	27	TNF-alpha
REACTOME_DOWNSTREAM_SIGNAL_TRANSDUCTION	0.974684	0.980922	0.036073	0.190536	0.585056	27	poly I:C
REACTOME_DOWNSTREAM_SIGNAL_TRANSDUCTION	0.993119	0.997826	0.0522693	-0.163839	-0.534625	27	LPS
REACTOME_DOWNSTREAM_SIGNALING_EVENTS_OF_B_CELL_RECEPTOR_BCR_	2.85436e-05	0.000315169	0.57561	0.518486	1.98153	76	poly I:C
REACTOME_DOWNSTREAM_SIGNALING_EVENTS_OF_B_CELL_RECEPTOR_BCR_	0.337237	0.547428	0.111463	-0.263464	-1.06492	76	IFN-beta
REACTOME_DOWNSTREAM_SIGNALING_EVENTS_OF_B_CELL_RECEPTOR_BCR_	0.422989	0.612897	0.0962406	-0.249421	-1.01446	76	TNF-alpha
REACTOME_DOWNSTREAM_SIGNALING_EVENTS_OF_B_CELL_RECEPTOR_BCR_	0.875839	0.948034	0.0437126	0.203374	0.783255	76	LPS
REACTOME_DOWNSTREAM_SIGNALING_EVENTS_OF_B_CELL_RECEPTOR_BCR_	0.97265	0.99911	0.0397596	0.172189	0.658971	76	poly dA:dT
REACTOME_DOWNSTREAM_SIGNALING_OF_ACTIVATED_FGFR1	0.203091	0.425889	0.143759	-0.429137	-1.22715	16	IFN-beta
REACTOME_DOWNSTREAM_SIGNALING_OF_ACTIVATED_FGFR1	0.259259	0.517989	0.124434	-0.43185	-1.20271	16	poly dA:dT
REACTOME_DOWNSTREAM_SIGNALING_OF_ACTIVATED_FGFR1	0.291391	0.53507	0.11725	-0.389564	-1.11194	16	LPS
REACTOME_DOWNSTREAM_SIGNALING_OF_ACTIVATED_FGFR1	0.467172	0.586732	0.0959207	-0.333444	-0.991096	16	poly I:C
REACTOME_DOWNSTREAM_SIGNALING_OF_ACTIVATED_FGFR1	0.708972	0.825835	0.0659816	-0.290836	-0.832806	16	TNF-alpha
REACTOME_DOWNSTREAM_SIGNALING_OF_ACTIVATED_FGFR2	0.125	0.340617	0.184706	-0.497219	-1.35914	15	poly dA:dT
REACTOME_DOWNSTREAM_SIGNALING_OF_ACTIVATED_FGFR2	0.303297	0.521907	0.114267	-0.401128	-1.11966	15	IFN-beta
REACTOME_DOWNSTREAM_SIGNALING_OF_ACTIVATED_FGFR2	0.411364	0.626265	0.0972151	-0.369722	-1.02985	15	LPS
REACTOME_DOWNSTREAM_SIGNALING_OF_ACTIVATED_FGFR2	0.532828	0.640361	0.0883594	-0.322933	-0.948215	15	poly I:C
REACTOME_DOWNSTREAM_SIGNALING_OF_ACTIVATED_FGFR2	0.750538	0.853562	0.0623861	-0.287871	-0.810222	15	TNF-alpha
REACTOME_DOWNSTREAM_SIGNALING_OF_ACTIVATED_FGFR3	0.669192	0.75222	0.0760837	-0.29675	-0.871334	15	poly I:C
REACTOME_DOWNSTREAM_SIGNALING_OF_ACTIVATED_FGFR3	0.703297	0.808562	0.0665892	-0.299374	-0.835641	15	IFN-beta
REACTOME_DOWNSTREAM_SIGNALING_OF_ACTIVATED_FGFR3	0.702273	0.838338	0.0683111	-0.299111	-0.833166	15	LPS
REACTOME_DOWNSTREAM_SIGNALING_OF_ACTIVATED_FGFR3	0.659483	0.848364	0.0687943	-0.31024	-0.848035	15	poly dA:dT
REACTOME_DOWNSTREAM_SIGNALING_OF_ACTIVATED_FGFR3	0.944086	0.964096	0.0516356	-0.216048	-0.608072	15	TNF-alpha
REACTOME_DOWNSTREAM_SIGNALING_OF_ACTIVATED_FGFR4	0.302428	0.521258	0.114751	-0.392063	-1.12113	16	IFN-beta
REACTOME_DOWNSTREAM_SIGNALING_OF_ACTIVATED_FGFR4	0.655629	0.802502	0.0702813	-0.302486	-0.863393	16	LPS
REACTOME_DOWNSTREAM_SIGNALING_OF_ACTIVATED_FGFR4	0.772277	0.834181	0.0487011	0.287792	0.772888	16	poly I:C
REACTOME_DOWNSTREAM_SIGNALING_OF_ACTIVATED_FGFR4	0.653595	0.846374	0.0697793	-0.30307	-0.844057	16	poly dA:dT
REACTOME_DOWNSTREAM_SIGNALING_OF_ACTIVATED_FGFR4	0.873085	0.921783	0.0560596	-0.252374	-0.722672	16	TNF-alpha
REACTOME_DUAL_INCISION_IN_GG_NER	0.00229243	0.0189842	0.431708	-0.508252	-1.78143	40	IFN-beta
REACTOME_DUAL_INCISION_IN_GG_NER	0.00278594	0.0196873	0.431708	-0.505231	-1.74961	40	poly dA:dT
REACTOME_DUAL_INCISION_IN_GG_NER	0.00253671	0.0240082	0.431708	-0.491739	-1.78714	40	TNF-alpha
REACTOME_DUAL_INCISION_IN_GG_NER	0.0354792	0.149238	0.321776	-0.406028	-1.44222	40	LPS
REACTOME_DUAL_INCISION_IN_GG_NER	0.0994152	0.1916	0.245042	-0.353915	-1.3276	40	poly I:C
REACTOME_DUAL_INCISION_IN_TC_NER	0.00204549	0.0174857	0.431708	-0.4361	-1.69554	63	IFN-beta
REACTOME_DUAL_INCISION_IN_TC_NER	0.0293996	0.134427	0.352488	-0.364463	-1.42086	63	TNF-alpha
REACTOME_DUAL_INCISION_IN_TC_NER	0.0835267	0.27846	0.237794	-0.337321	-1.31955	63	LPS
REACTOME_DUAL_INCISION_IN_TC_NER	0.101896	0.304252	0.216543	-0.336045	-1.29556	63	poly dA:dT
REACTOME_DUAL_INCISION_IN_TC_NER	0.546358	0.652184	0.102822	-0.229356	-0.937154	63	poly I:C
REACTOME_E2F_MEDIATED_REGULATION_OF_DNA_REPLICATION	7.74713e-05	0.00146642	0.538434	-0.679605	-2.11965	22	IFN-beta
REACTOME_E2F_MEDIATED_REGULATION_OF_DNA_REPLICATION	0.00019718	0.00275014	0.518848	-0.671762	-2.04573	22	poly dA:dT
REACTOME_E2F_MEDIATED_REGULATION_OF_DNA_REPLICATION	0.000829836	0.00922727	0.477271	-0.629552	-1.93362	22	LPS
REACTOME_E2F_MEDIATED_REGULATION_OF_DNA_REPLICATION	0.00189784	0.0189784	0.45506	-0.595307	-1.84636	22	TNF-alpha
REACTOME_E2F_MEDIATED_REGULATION_OF_DNA_REPLICATION	0.0981432	0.189493	0.234393	-0.420826	-1.35569	22	poly I:C
REACTOME_E3_UBIQUITIN_LIGASES_UBIQUITINATE_TARGET_PROTEINS	0.145199	0.364718	0.17822	-0.344094	-1.22636	44	IFN-beta
REACTOME_E3_UBIQUITIN_LIGASES_UBIQUITINATE_TARGET_PROTEINS	0.48737	0.604566	0.0653834	0.287666	0.983102	44	poly I:C
REACTOME_E3_UBIQUITIN_LIGASES_UBIQUITINATE_TARGET_PROTEINS	0.58296	0.743009	0.0770737	-0.255738	-0.940698	44	TNF-alpha
REACTOME_E3_UBIQUITIN_LIGASES_UBIQUITINATE_TARGET_PROTEINS	0.829837	0.921075	0.0614364	-0.217804	-0.785091	44	LPS
REACTOME_E3_UBIQUITIN_LIGASES_UBIQUITINATE_TARGET_PROTEINS	0.948113	0.984824	0.0557104	-0.191558	-0.679794	44	poly dA:dT
REACTOME_EARLY_PHASE_OF_HIV_LIFE_CYCLE	0.105618	0.322298	0.206588	-0.535356	-1.39904	12	LPS
REACTOME_EARLY_PHASE_OF_HIV_LIFE_CYCLE	0.133621	0.350158	0.17822	-0.530249	-1.36971	12	poly dA:dT
REACTOME_EARLY_PHASE_OF_HIV_LIFE_CYCLE	0.165605	0.390092	0.157403	-0.477178	-1.25192	12	TNF-alpha
REACTOME_EARLY_PHASE_OF_HIV_LIFE_CYCLE	0.30198	0.428513	0.096563	0.456119	1.16475	12	poly I:C
REACTOME_EARLY_PHASE_OF_HIV_LIFE_CYCLE	0.408207	0.604494	0.0946646	-0.400033	-1.04336	12	IFN-beta
REACTOME_ECM_PROTEOGLYCANS	0.000128165	0.00106137	0.518848	0.576968	1.97798	45	poly I:C
REACTOME_ECM_PROTEOGLYCANS	0.000206141	0.00303486	0.518848	0.562152	1.9722	45	IFN-beta
REACTOME_ECM_PROTEOGLYCANS	0.000304834	0.00394054	0.498493	0.5593	1.96081	45	poly dA:dT
REACTOME_ECM_PROTEOGLYCANS	0.000334351	0.00492239	0.498493	0.548332	1.93087	45	TNF-alpha
REACTOME_ECM_PROTEOGLYCANS	0.00103744	0.0111713	0.45506	0.522054	1.79105	45	LPS
REACTOME_EFFECTS_OF_PIP2_HYDROLYSIS	0.298748	0.543178	0.10208	0.391712	1.12522	21	LPS
REACTOME_EFFECTS_OF_PIP2_HYDROLYSIS	0.560144	0.726662	0.0678338	0.316393	0.935116	21	IFN-beta
REACTOME_EFFECTS_OF_PIP2_HYDROLYSIS	0.537037	0.754789	0.0714786	0.321322	0.939476	21	poly dA:dT
REACTOME_EFFECTS_OF_PIP2_HYDROLYSIS	0.688925	0.76708	0.0533478	0.294783	0.847888	21	poly I:C
REACTOME_EFFECTS_OF_PIP2_HYDROLYSIS	0.766478	0.855026	0.0551352	0.273021	0.807878	21	TNF-alpha
REACTOME_EGFR_DOWNREGULATION	0.0306879	0.0829825	0.352488	0.505699	1.55278	27	poly I:C
REACTOME_EGFR_DOWNREGULATION	0.065371	0.233459	0.234393	0.465498	1.42597	27	LPS
REACTOME_EGFR_DOWNREGULATION	0.104505	0.306855	0.184706	0.425539	1.33933	27	IFN-beta
REACTOME_EGFR_DOWNREGULATION	0.137363	0.356874	0.160801	0.41242	1.28307	27	poly dA:dT
REACTOME_EGFR_DOWNREGULATION	0.413603	0.608071	0.0847985	0.326438	1.03848	27	TNF-alpha
REACTOME_EGR2_AND_SOX10_MEDIATED_INITIATION_OF_SCHWANN_CELL_MYELINATION	0.0010425	0.00581603	0.45506	0.626208	1.86886	24	poly I:C
REACTOME_EGR2_AND_SOX10_MEDIATED_INITIATION_OF_SCHWANN_CELL_MYELINATION	0.00116298	0.0132555	0.45506	0.639524	1.98892	24	TNF-alpha
REACTOME_EGR2_AND_SOX10_MEDIATED_INITIATION_OF_SCHWANN_CELL_MYELINATION	0.00200506	0.0181655	0.431708	0.60076	1.80278	24	LPS
REACTOME_EGR2_AND_SOX10_MEDIATED_INITIATION_OF_SCHWANN_CELL_MYELINATION	0.0523526	0.200305	0.321776	0.498755	1.52198	24	poly dA:dT
REACTOME_EGR2_AND_SOX10_MEDIATED_INITIATION_OF_SCHWANN_CELL_MYELINATION	0.176364	0.40214	0.1396	0.412727	1.2529	24	IFN-beta
REACTOME_ELASTIC_FIBRE_FORMATION	0.12983	0.237685	0.151149	0.413459	1.30473	30	poly I:C
REACTOME_ELASTIC_FIBRE_FORMATION	0.0837887	0.266715	0.208955	0.432322	1.37406	30	poly dA:dT
REACTOME_ELASTIC_FIBRE_FORMATION	0.119171	0.348954	0.168238	0.415365	1.30638	30	LPS
REACTOME_ELASTIC_FIBRE_FORMATION	0.14652	0.359517	0.155242	0.396143	1.28328	30	TNF-alpha
REACTOME_ELASTIC_FIBRE_FORMATION	0.163339	0.389022	0.145516	0.393022	1.25443	30	IFN-beta
REACTOME_ENDOGENOUS_STEROLS	0.0139486	0.0470878	0.38073	0.649179	1.67768	13	poly I:C
REACTOME_ENDOGENOUS_STEROLS	0.194805	0.418851	0.133555	0.488688	1.26733	13	IFN-beta
REACTOME_ENDOGENOUS_STEROLS	0.208255	0.459897	0.129443	0.481301	1.2645	13	poly dA:dT
REACTOME_ENDOGENOUS_STEROLS	0.373429	0.597938	0.0891647	0.422918	1.08255	13	LPS
REACTOME_ENDOGENOUS_STEROLS	0.511407	0.692326	0.0753094	0.372736	0.967661	13	TNF-alpha
REACTOME_ENDOSOMAL_SORTING_COMPLEX_REQUIRED_FOR_TRANSPORT_ESCRT_	0.00255204	0.0123523	0.431708	0.555592	1.76185	31	poly I:C
REACTOME_ENDOSOMAL_SORTING_COMPLEX_REQUIRED_FOR_TRANSPORT_ESCRT_	0.170103	0.415459	0.138022	0.396301	1.25694	31	LPS
REACTOME_ENDOSOMAL_SORTING_COMPLEX_REQUIRED_FOR_TRANSPORT_ESCRT_	0.315884	0.569728	0.0992333	0.340556	1.09599	31	poly dA:dT
REACTOME_ENDOSOMAL_SORTING_COMPLEX_REQUIRED_FOR_TRANSPORT_ESCRT_	0.809009	0.881346	0.0506004	0.238212	0.779596	31	TNF-alpha
REACTOME_ENDOSOMAL_SORTING_COMPLEX_REQUIRED_FOR_TRANSPORT_ESCRT_	0.980216	0.985796	0.0417397	0.179717	0.581169	31	IFN-beta
REACTOME_ENDOSOMAL_VACUOLAR_PATHWAY	0.072381	0.228345	0.231127	0.611577	1.49765	10	TNF-alpha
REACTOME_ENDOSOMAL_VACUOLAR_PATHWAY	0.0918919	0.296848	0.197822	0.6028	1.45318	10	LPS
REACTOME_ENDOSOMAL_VACUOLAR_PATHWAY	0.140449	0.35987	0.160801	0.572603	1.36482	10	IFN-beta
REACTOME_ENDOSOMAL_VACUOLAR_PATHWAY	0.333333	0.586932	0.0988903	0.449942	1.10319	10	poly dA:dT
REACTOME_ENDOSOMAL_VACUOLAR_PATHWAY	0.902357	0.928639	0.0425023	0.258064	0.630421	10	poly I:C
REACTOME_ENERGY_DEPENDENT_REGULATION_OF_MTOR_BY_LKB1_AMPK	0.286506	0.510415	0.10673	0.355454	1.13938	28	TNF-alpha
REACTOME_ENERGY_DEPENDENT_REGULATION_OF_MTOR_BY_LKB1_AMPK	0.308924	0.552209	0.115734	-0.339125	-1.12052	28	LPS
REACTOME_ENERGY_DEPENDENT_REGULATION_OF_MTOR_BY_LKB1_AMPK	0.4819	0.657641	0.0878313	-0.292826	-0.971051	28	IFN-beta
REACTOME_ENERGY_DEPENDENT_REGULATION_OF_MTOR_BY_LKB1_AMPK	0.722838	0.8816	0.0656814	-0.255109	-0.823734	28	poly dA:dT
REACTOME_ENERGY_DEPENDENT_REGULATION_OF_MTOR_BY_LKB1_AMPK	0.920437	0.940195	0.0380842	0.220163	0.683285	28	poly I:C
REACTOME_ENOS_ACTIVATION	0.00246619	0.0120468	0.431708	0.753809	1.84147	10	poly I:C
REACTOME_ENOS_ACTIVATION	0.127619	0.331905	0.170932	0.554638	1.35822	10	TNF-alpha
REACTOME_ENOS_ACTIVATION	0.193182	0.441889	0.135741	0.525868	1.28935	10	poly dA:dT
REACTOME_ENOS_ACTIVATION	0.385768	0.590372	0.0897105	0.449015	1.07024	10	IFN-beta
REACTOME_ENOS_ACTIVATION	0.45045	0.661326	0.0791317	0.425205	1.02505	10	LPS
REACTOME_EPH_EPHRIN_MEDIATED_REPULSION_OF_CELLS	0.013306	0.0453515	0.38073	0.455009	1.54746	43	poly I:C
REACTOME_EPH_EPHRIN_MEDIATED_REPULSION_OF_CELLS	0.413613	0.609777	0.0819779	0.296266	1.03044	43	IFN-beta
REACTOME_EPH_EPHRIN_MEDIATED_REPULSION_OF_CELLS	0.412069	0.626265	0.0815265	0.301711	1.02609	43	LPS
REACTOME_EPH_EPHRIN_MEDIATED_REPULSION_OF_CELLS	0.439863	0.680381	0.077884	0.2928	1.0139	43	poly dA:dT
REACTOME_EPH_EPHRIN_MEDIATED_REPULSION_OF_CELLS	0.638989	0.781751	0.0617054	0.253251	0.8853	43	TNF-alpha
REACTOME_EPH_EPHRIN_SIGNALING	0.000212475	0.00158608	0.518848	0.474694	1.838	81	poly I:C
REACTOME_EPH_EPHRIN_SIGNALING	0.177391	0.40214	0.135741	0.303136	1.18468	81	IFN-beta
REACTOME_EPH_EPHRIN_SIGNALING	0.241784	0.503519	0.135002	-0.275772	-1.11886	81	poly dA:dT
REACTOME_EPH_EPHRIN_SIGNALING	0.36379	0.591438	0.0873098	0.271986	1.06032	81	LPS
REACTOME_EPH_EPHRIN_SIGNALING	0.564236	0.729687	0.0658312	0.239801	0.941302	81	TNF-alpha
REACTOME_EPHA_MEDIATED_GROWTH_CONE_COLLAPSE	0.123348	0.340244	0.188204	-0.441185	-1.35081	23	poly dA:dT
REACTOME_EPHA_MEDIATED_GROWTH_CONE_COLLAPSE	0.219409	0.442156	0.134273	-0.379578	-1.1927	23	TNF-alpha
REACTOME_EPHA_MEDIATED_GROWTH_CONE_COLLAPSE	0.360709	0.489566	0.0850427	0.363813	1.07264	23	poly I:C
REACTOME_EPHA_MEDIATED_GROWTH_CONE_COLLAPSE	0.321348	0.564891	0.111918	-0.346585	-1.08371	23	LPS
REACTOME_EPHA_MEDIATED_GROWTH_CONE_COLLAPSE	0.612472	0.755351	0.0741759	-0.282286	-0.891813	23	IFN-beta
REACTOME_EPHB_MEDIATED_FORWARD_SIGNALING	0.0629155	0.135826	0.287805	0.441331	1.47631	39	poly I:C
REACTOME_EPHB_MEDIATED_FORWARD_SIGNALING	0.0812065	0.26154	0.24134	-0.390184	-1.35091	39	poly dA:dT
REACTOME_EPHB_MEDIATED_FORWARD_SIGNALING	0.765258	0.843216	0.0656814	-0.237436	-0.832027	39	IFN-beta
REACTOME_EPHB_MEDIATED_FORWARD_SIGNALING	0.732697	0.855121	0.0686326	-0.238015	-0.834336	39	LPS
REACTOME_EPHB_MEDIATED_FORWARD_SIGNALING	0.788214	0.86851	0.052805	0.230495	0.791343	39	TNF-alpha
REACTOME_EPHRIN_SIGNALING	0.278232	0.405119	0.100991	0.428371	1.16469	17	poly I:C
REACTOME_EPHRIN_SIGNALING	0.672761	0.816868	0.0598603	0.309115	0.842505	17	LPS
REACTOME_EPHRIN_SIGNALING	0.823529	0.880437	0.0585938	-0.253062	-0.73941	17	IFN-beta
REACTOME_EPHRIN_SIGNALING	0.877778	0.925815	0.0481184	0.248298	0.699874	17	TNF-alpha
REACTOME_EPHRIN_SIGNALING	0.875817	0.950607	0.0557104	-0.245897	-0.694952	17	poly dA:dT
REACTOME_EPIGENETIC_REGULATION_OF_GENE_EXPRESSION	0.00103163	0.00918932	0.45506	-0.410757	-1.67007	86	poly dA:dT
REACTOME_EPIGENETIC_REGULATION_OF_GENE_EXPRESSION	0.0011515	0.0132555	0.45506	-0.42085	-1.73856	86	TNF-alpha
REACTOME_EPIGENETIC_REGULATION_OF_GENE_EXPRESSION	0.00830404	0.0523945	0.38073	-0.350703	-1.43786	86	LPS
REACTOME_EPIGENETIC_REGULATION_OF_GENE_EXPRESSION	0.0124642	0.0748126	0.38073	-0.347079	-1.43533	86	IFN-beta
REACTOME_EPIGENETIC_REGULATION_OF_GENE_EXPRESSION	0.037816	0.0977682	0.321776	-0.307277	-1.34566	86	poly I:C
REACTOME_ER_QUALITY_CONTROL_COMPARTMENT_ERQC_	0.00243793	0.0119639	0.431708	0.626423	1.77735	20	poly I:C
REACTOME_ER_QUALITY_CONTROL_COMPARTMENT_ERQC_	0.0537037	0.195523	0.266351	0.503483	1.47682	20	TNF-alpha
REACTOME_ER_QUALITY_CONTROL_COMPARTMENT_ERQC_	0.153025	0.394837	0.149208	0.465673	1.32559	20	LPS
REACTOME_ER_QUALITY_CONTROL_COMPARTMENT_ERQC_	0.239252	0.502193	0.119348	0.410857	1.1909	20	poly dA:dT
REACTOME_ER_QUALITY_CONTROL_COMPARTMENT_ERQC_	0.62387	0.757505	0.0629395	0.301872	0.883781	20	IFN-beta
REACTOME_ER_TO_GOLGI_ANTEROGRADE_TRANSPORT	1.4108e-11	7.12121e-10	0.875325	0.567051	2.36182	132	poly I:C
REACTOME_ER_TO_GOLGI_ANTEROGRADE_TRANSPORT	2.97717e-06	9.56304e-05	0.627257	0.464302	1.97326	132	TNF-alpha
REACTOME_ER_TO_GOLGI_ANTEROGRADE_TRANSPORT	3.63058e-05	0.000788968	0.557332	0.442665	1.86767	132	LPS
REACTOME_ER_TO_GOLGI_ANTEROGRADE_TRANSPORT	6.70356e-05	0.00131588	0.538434	0.422288	1.78301	132	poly dA:dT
REACTOME_ER_TO_GOLGI_ANTEROGRADE_TRANSPORT	0.00119278	0.0115995	0.45506	0.387534	1.62634	132	IFN-beta
REACTOME_ERBB2_ACTIVATES_PTK6_SIGNALING	0.0810811	0.276202	0.2114	0.613693	1.47944	10	LPS
REACTOME_ERBB2_ACTIVATES_PTK6_SIGNALING	0.302857	0.523701	0.105125	0.460651	1.12806	10	TNF-alpha
REACTOME_ERBB2_ACTIVATES_PTK6_SIGNALING	0.438202	0.626353	0.0826646	0.430233	1.02548	10	IFN-beta
REACTOME_ERBB2_ACTIVATES_PTK6_SIGNALING	0.714015	0.877006	0.0587186	0.32438	0.795332	10	poly dA:dT
REACTOME_ERBB2_ACTIVATES_PTK6_SIGNALING	0.870098	0.90422	0.0615707	-0.276179	-0.707127	10	poly I:C
REACTOME_ERBB2_REGULATES_CELL_MOTILITY	0.105925	0.322298	0.183024	0.561523	1.41182	12	LPS
REACTOME_ERBB2_REGULATES_CELL_MOTILITY	0.193974	0.425698	0.135002	0.492427	1.26424	12	TNF-alpha
REACTOME_ERBB2_REGULATES_CELL_MOTILITY	0.628942	0.759722	0.0637845	0.33941	0.862025	12	IFN-beta
REACTOME_ERBB2_REGULATES_CELL_MOTILITY	0.775578	0.834632	0.048506	0.297427	0.759512	12	poly I:C
REACTOME_ERBB2_REGULATES_CELL_MOTILITY	0.68319	0.865871	0.0670513	-0.313403	-0.809565	12	poly dA:dT
REACTOME_ERCC6_CSB_AND_EHMT2_G9A_POSITIVELY_REGULATE_RRNA_EXPRESSION	0.0610561	0.133131	0.234393	0.539254	1.44821	16	poly I:C
REACTOME_ERCC6_CSB_AND_EHMT2_G9A_POSITIVELY_REGULATE_RRNA_EXPRESSION	0.140044	0.34765	0.175204	-0.446779	-1.27935	16	TNF-alpha
REACTOME_ERCC6_CSB_AND_EHMT2_G9A_POSITIVELY_REGULATE_RRNA_EXPRESSION	0.579521	0.789764	0.0758887	-0.322699	-0.898723	16	poly dA:dT
REACTOME_ERCC6_CSB_AND_EHMT2_G9A_POSITIVELY_REGULATE_RRNA_EXPRESSION	0.845475	0.893523	0.0579755	-0.252619	-0.722381	16	IFN-beta
REACTOME_ERCC6_CSB_AND_EHMT2_G9A_POSITIVELY_REGULATE_RRNA_EXPRESSION	0.870674	0.947151	0.0477342	0.253321	0.679321	16	LPS
REACTOME_ERK_MAPK_TARGETS	0.57329	0.670737	0.0619763	0.322765	0.928374	21	poly I:C
REACTOME_ERK_MAPK_TARGETS	0.748315	0.835318	0.0646485	-0.260462	-0.80556	21	IFN-beta
REACTOME_ERK_MAPK_TARGETS	0.943503	0.964096	0.0455878	0.208697	0.61754	21	TNF-alpha
REACTOME_ERK_MAPK_TARGETS	0.954853	0.987788	0.0533478	-0.202156	-0.615721	21	LPS
REACTOME_ERK_MAPK_TARGETS	0.988889	0.99911	0.0426734	0.171467	0.501331	21	poly dA:dT
REACTOME_ERKS_ARE_INACTIVATED	0.189769	0.308994	0.126876	0.48496	1.25329	13	poly I:C
REACTOME_ERKS_ARE_INACTIVATED	0.712185	0.827759	0.0637845	-0.30885	-0.829978	13	TNF-alpha
REACTOME_ERKS_ARE_INACTIVATED	0.866091	0.908067	0.0558265	-0.264348	-0.705851	13	IFN-beta
REACTOME_ERKS_ARE_INACTIVATED	0.938166	0.982664	0.0515309	-0.223354	-0.588469	13	poly dA:dT
REACTOME_ERKS_ARE_INACTIVATED	0.952809	0.987788	0.0532386	-0.210242	-0.566542	13	LPS
REACTOME_ERYTHROPOIETIN_ACTIVATES_RAS	0.346008	0.556362	0.0968878	0.417455	1.08376	13	TNF-alpha
REACTOME_ERYTHROPOIETIN_ACTIVATES_RAS	0.747525	0.814364	0.0501934	0.303628	0.78467	13	poly I:C
REACTOME_ERYTHROPOIETIN_ACTIVATES_RAS	0.727273	0.824502	0.0568864	0.304929	0.790779	13	IFN-beta
REACTOME_ERYTHROPOIETIN_ACTIVATES_RAS	0.72711	0.852584	0.0553643	0.305505	0.782006	13	LPS
REACTOME_ERYTHROPOIETIN_ACTIVATES_RAS	0.838649	0.93872	0.0508054	0.266086	0.699073	13	poly dA:dT
REACTOME_ESR_MEDIATED_SIGNALING	0.0407125	0.101792	0.252961	0.318234	1.3409	141	poly I:C
REACTOME_ESR_MEDIATED_SIGNALING	0.290557	0.512463	0.123842	-0.232983	-1.06497	141	IFN-beta
REACTOME_ESR_MEDIATED_SIGNALING	0.519231	0.711091	0.0702813	0.228133	0.965654	141	LPS
REACTOME_ESR_MEDIATED_SIGNALING	0.570388	0.731975	0.0824344	-0.213818	-0.952982	141	TNF-alpha
REACTOME_ESR_MEDIATED_SIGNALING	0.759868	0.900963	0.0492918	0.207043	0.878062	141	poly dA:dT
REACTOME_ESTABLISHMENT_OF_SISTER_CHROMATID_COHESION	0.00125856	0.0130623	0.45506	-0.750909	-1.90709	11	LPS
REACTOME_ESTABLISHMENT_OF_SISTER_CHROMATID_COHESION	0.0405394	0.165914	0.321776	-0.625505	-1.56758	11	poly dA:dT
REACTOME_ESTABLISHMENT_OF_SISTER_CHROMATID_COHESION	0.0542825	0.207677	0.321776	-0.601916	-1.51997	11	IFN-beta
REACTOME_ESTABLISHMENT_OF_SISTER_CHROMATID_COHESION	0.0935551	0.270952	0.2114	-0.534719	-1.3813	11	TNF-alpha
REACTOME_ESTABLISHMENT_OF_SISTER_CHROMATID_COHESION	0.502451	0.615009	0.0899861	-0.369478	-0.983668	11	poly I:C
REACTOME_ESTROGEN_DEPENDENT_GENE_EXPRESSION	0.209366	0.333226	0.107972	0.296623	1.15593	85	poly I:C
REACTOME_ESTROGEN_DEPENDENT_GENE_EXPRESSION	0.173765	0.421489	0.135741	0.299236	1.17665	85	LPS
REACTOME_ESTROGEN_DEPENDENT_GENE_EXPRESSION	0.228621	0.458107	0.117766	0.289507	1.14135	85	IFN-beta
REACTOME_ESTROGEN_DEPENDENT_GENE_EXPRESSION	0.260575	0.517989	0.10714	0.283063	1.10845	85	poly dA:dT
REACTOME_ESTROGEN_DEPENDENT_GENE_EXPRESSION	0.492255	0.675894	0.0721798	0.24652	0.984941	85	TNF-alpha
REACTOME_ESTROGEN_DEPENDENT_NUCLEAR_EVENTS_DOWNSTREAM_OF_ESR_MEMBRANE_SIGNALING	0.0637168	0.229727	0.237794	0.489603	1.44049	22	LPS
REACTOME_ESTROGEN_DEPENDENT_NUCLEAR_EVENTS_DOWNSTREAM_OF_ESR_MEMBRANE_SIGNALING	0.1904	0.309546	0.124434	0.41954	1.22398	22	poly I:C
REACTOME_ESTROGEN_DEPENDENT_NUCLEAR_EVENTS_DOWNSTREAM_OF_ESR_MEMBRANE_SIGNALING	0.27518	0.502866	0.107554	0.383988	1.14673	22	IFN-beta
REACTOME_ESTROGEN_DEPENDENT_NUCLEAR_EVENTS_DOWNSTREAM_OF_ESR_MEMBRANE_SIGNALING	0.247689	0.507776	0.116234	0.397209	1.17985	22	poly dA:dT
REACTOME_ESTROGEN_DEPENDENT_NUCLEAR_EVENTS_DOWNSTREAM_OF_ESR_MEMBRANE_SIGNALING	0.286252	0.510415	0.107972	0.379661	1.1421	22	TNF-alpha
REACTOME_EUKARYOTIC_TRANSLATION_ELONGATION	3.03975e-12	1.79007e-10	0.898671	0.632805	2.48664	90	poly I:C
REACTOME_EUKARYOTIC_TRANSLATION_ELONGATION	0.108295	0.312786	0.206588	-0.294738	-1.23812	90	IFN-beta
REACTOME_EUKARYOTIC_TRANSLATION_ELONGATION	0.62704	0.774664	0.0753094	-0.224139	-0.935697	90	TNF-alpha
REACTOME_EUKARYOTIC_TRANSLATION_ELONGATION	0.583333	0.789764	0.0817516	-0.229337	-0.940287	90	poly dA:dT
REACTOME_EUKARYOTIC_TRANSLATION_ELONGATION	0.795062	0.893707	0.0662842	-0.207304	-0.848969	90	LPS
REACTOME_EUKARYOTIC_TRANSLATION_INITIATION	1.20993e-11	6.41262e-10	0.875325	0.591046	2.41789	117	poly I:C
REACTOME_EUKARYOTIC_TRANSLATION_INITIATION	0.279621	0.504078	0.125033	-0.24473	-1.08058	117	IFN-beta
REACTOME_EUKARYOTIC_TRANSLATION_INITIATION	0.595294	0.74942	0.0785029	-0.215506	-0.936461	117	TNF-alpha
REACTOME_EUKARYOTIC_TRANSLATION_INITIATION	0.775309	0.909046	0.0675189	-0.202811	-0.872465	117	poly dA:dT
REACTOME_EUKARYOTIC_TRANSLATION_INITIATION	0.821346	0.914524	0.0617054	-0.195252	-0.846058	117	LPS
REACTOME_EXPORT_OF_VIRAL_RIBONUCLEOPROTEINS_FROM_NUCLEUS	8.04448e-06	0.000224399	0.593325	-0.658896	-2.23279	32	IFN-beta
REACTOME_EXPORT_OF_VIRAL_RIBONUCLEOPROTEINS_FROM_NUCLEUS	0.00021029	0.00359527	0.518848	-0.590383	-2.01743	32	TNF-alpha
REACTOME_EXPORT_OF_VIRAL_RIBONUCLEOPROTEINS_FROM_NUCLEUS	0.000345249	0.00446298	0.498493	-0.577232	-1.93325	32	LPS
REACTOME_EXPORT_OF_VIRAL_RIBONUCLEOPROTEINS_FROM_NUCLEUS	0.000684225	0.0067783	0.477271	-0.569334	-1.90382	32	poly dA:dT
REACTOME_EXPORT_OF_VIRAL_RIBONUCLEOPROTEINS_FROM_NUCLEUS	0.0473696	0.11183	0.321776	-0.424453	-1.51906	32	poly I:C
REACTOME_EXTENSION_OF_TELOMERES	3.69873e-05	0.00078582	0.557332	-0.555469	-1.99557	47	poly dA:dT
REACTOME_EXTENSION_OF_TELOMERES	0.00133334	0.0132088	0.45506	-0.489587	-1.787	47	LPS
REACTOME_EXTENSION_OF_TELOMERES	0.0014932	0.0136448	0.45506	-0.488958	-1.78945	47	IFN-beta
REACTOME_EXTENSION_OF_TELOMERES	0.0210597	0.104804	0.352488	-0.420712	-1.56636	47	TNF-alpha
REACTOME_EXTENSION_OF_TELOMERES	0.364198	0.492998	0.125033	-0.26949	-1.04858	47	poly I:C
REACTOME_EXTRA_NUCLEAR_ESTROGEN_SIGNALING	0.0120755	0.0424295	0.38073	0.425371	1.55615	59	poly I:C
REACTOME_EXTRA_NUCLEAR_ESTROGEN_SIGNALING	0.171233	0.39717	0.160801	-0.312129	-1.19617	59	IFN-beta
REACTOME_EXTRA_NUCLEAR_ESTROGEN_SIGNALING	0.361305	0.571617	0.10673	-0.27168	-1.04658	59	TNF-alpha
REACTOME_EXTRA_NUCLEAR_ESTROGEN_SIGNALING	0.340326	0.575835	0.110565	-0.269441	-1.04154	59	LPS
REACTOME_EXTRA_NUCLEAR_ESTROGEN_SIGNALING	0.408115	0.651508	0.100633	-0.272911	-1.03606	59	poly dA:dT
REACTOME_EXTRACELLULAR_MATRIX_ORGANIZATION	3.00519e-12	1.79007e-10	0.898671	0.524104	2.26618	185	poly I:C
REACTOME_EXTRACELLULAR_MATRIX_ORGANIZATION	4.77633e-11	1.68764e-08	0.851339	0.510957	2.25468	185	LPS
REACTOME_EXTRACELLULAR_MATRIX_ORGANIZATION	8.79218e-11	1.81174e-08	0.839089	0.504835	2.23705	185	poly dA:dT
REACTOME_EXTRACELLULAR_MATRIX_ORGANIZATION	3.29594e-10	1.16456e-07	0.814036	0.489596	2.19471	185	TNF-alpha
REACTOME_EXTRACELLULAR_MATRIX_ORGANIZATION	2.59856e-09	3.09181e-07	0.774939	0.489624	2.14991	185	IFN-beta
REACTOME_FACTORS_INVOLVED_IN_MEGAKARYOCYTE_DEVELOPMENT_AND_PLATELET_PRODUCTION	0.144	0.257227	0.131458	0.291852	1.19393	117	poly I:C
REACTOME_FACTORS_INVOLVED_IN_MEGAKARYOCYTE_DEVELOPMENT_AND_PLATELET_PRODUCTION	0.263033	0.488524	0.129443	-0.246704	-1.08929	117	IFN-beta
REACTOME_FACTORS_INVOLVED_IN_MEGAKARYOCYTE_DEVELOPMENT_AND_PLATELET_PRODUCTION	0.545882	0.72149	0.0831291	-0.219128	-0.952199	117	TNF-alpha
REACTOME_FACTORS_INVOLVED_IN_MEGAKARYOCYTE_DEVELOPMENT_AND_PLATELET_PRODUCTION	0.730864	0.886717	0.0704501	-0.207085	-0.890853	117	poly dA:dT
REACTOME_FACTORS_INVOLVED_IN_MEGAKARYOCYTE_DEVELOPMENT_AND_PLATELET_PRODUCTION	0.910683	0.968738	0.043888	0.191037	0.788758	117	LPS
REACTOME_FANCONI_ANEMIA_PATHWAY	0.000280293	0.00380911	0.498493	-0.558179	-1.92052	37	LPS
REACTOME_FANCONI_ANEMIA_PATHWAY	0.000428165	0.00521672	0.498493	-0.547122	-1.90613	37	IFN-beta
REACTOME_FANCONI_ANEMIA_PATHWAY	0.000453389	0.00526093	0.498493	-0.558003	-1.92103	37	poly dA:dT
REACTOME_FANCONI_ANEMIA_PATHWAY	0.00183963	0.0187501	0.45506	-0.520295	-1.84906	37	TNF-alpha
REACTOME_FANCONI_ANEMIA_PATHWAY	0.256338	0.382395	0.144631	-0.313505	-1.14666	37	poly I:C
REACTOME_FATTY_ACID_METABOLISM	2.17405e-08	6.98331e-07	0.733762	0.516628	2.13875	130	poly I:C
REACTOME_FATTY_ACID_METABOLISM	0.0151132	0.0852129	0.38073	0.340505	1.44659	130	TNF-alpha
REACTOME_FATTY_ACID_METABOLISM	0.17053	0.410822	0.135002	0.276837	1.15942	130	poly dA:dT
REACTOME_FATTY_ACID_METABOLISM	0.40747	0.62416	0.0813027	0.239702	1.01111	130	LPS
REACTOME_FATTY_ACID_METABOLISM	0.554992	0.725282	0.0653834	0.229958	0.961818	130	IFN-beta
REACTOME_FATTY_ACYL_COA_BIOSYNTHESIS	0.00995165	0.0369236	0.38073	0.527825	1.66563	30	poly I:C
REACTOME_FATTY_ACYL_COA_BIOSYNTHESIS	0.227106	0.449967	0.121543	0.359271	1.16384	30	TNF-alpha
REACTOME_FATTY_ACYL_COA_BIOSYNTHESIS	0.45898	0.639918	0.0894367	-0.29099	-0.983474	30	IFN-beta
REACTOME_FATTY_ACYL_COA_BIOSYNTHESIS	0.614657	0.773796	0.0770737	-0.264619	-0.880695	30	LPS
REACTOME_FATTY_ACYL_COA_BIOSYNTHESIS	0.90287	0.963342	0.0549074	-0.218859	-0.718803	30	poly dA:dT
REACTOME_FC_EPSILON_RECEPTOR_FCERI_SIGNALING	3.62076e-05	0.000387677	0.557332	0.450091	1.833	115	poly I:C
REACTOME_FC_EPSILON_RECEPTOR_FCERI_SIGNALING	0.0385597	0.169599	0.321776	-0.297495	-1.31253	115	IFN-beta
REACTOME_FC_EPSILON_RECEPTOR_FCERI_SIGNALING	0.278539	0.501275	0.122679	-0.248325	-1.08113	115	TNF-alpha
REACTOME_FC_EPSILON_RECEPTOR_FCERI_SIGNALING	0.82266	0.931208	0.0645031	-0.199111	-0.850119	115	poly dA:dT
REACTOME_FC_EPSILON_RECEPTOR_FCERI_SIGNALING	0.933913	0.982206	0.042417	0.188882	0.778133	115	LPS
REACTOME_FCERI_MEDIATED_CA_2_MOBILIZATION	0.072	0.14909	0.2114	0.480243	1.40108	22	poly I:C
REACTOME_FCERI_MEDIATED_CA_2_MOBILIZATION	0.252654	0.476536	0.124434	-0.369427	-1.14579	22	TNF-alpha
REACTOME_FCERI_MEDIATED_CA_2_MOBILIZATION	0.311213	0.555363	0.11524	-0.357399	-1.09773	22	LPS
REACTOME_FCERI_MEDIATED_CA_2_MOBILIZATION	0.407809	0.651508	0.0949752	-0.342093	-1.04178	22	poly dA:dT
REACTOME_FCERI_MEDIATED_CA_2_MOBILIZATION	0.515695	0.688889	0.0835991	-0.302174	-0.942465	22	IFN-beta
REACTOME_FCERI_MEDIATED_MAPK_ACTIVATION	0.215434	0.339822	0.116234	0.390339	1.18617	26	poly I:C
REACTOME_FCERI_MEDIATED_MAPK_ACTIVATION	0.177928	0.40214	0.156312	-0.381365	-1.24415	26	IFN-beta
REACTOME_FCERI_MEDIATED_MAPK_ACTIVATION	0.566161	0.729687	0.0768737	-0.289395	-0.93241	26	TNF-alpha
REACTOME_FCERI_MEDIATED_MAPK_ACTIVATION	0.678161	0.821544	0.0706196	-0.263063	-0.847388	26	LPS
REACTOME_FCERI_MEDIATED_MAPK_ACTIVATION	0.678261	0.862058	0.0678338	-0.265865	-0.847948	26	poly dA:dT
REACTOME_FCERI_MEDIATED_NF_KB_ACTIVATION	0.00099342	0.00557156	0.45506	0.461054	1.73906	71	poly I:C
REACTOME_FCERI_MEDIATED_NF_KB_ACTIVATION	0.132251	0.350464	0.186433	-0.31032	-1.23938	71	IFN-beta
REACTOME_FCERI_MEDIATED_NF_KB_ACTIVATION	0.374408	0.581924	0.105521	-0.259656	-1.03829	71	TNF-alpha
REACTOME_FCERI_MEDIATED_NF_KB_ACTIVATION	0.874408	0.950607	0.0597318	-0.19887	-0.784312	71	poly dA:dT
REACTOME_FCERI_MEDIATED_NF_KB_ACTIVATION	0.948718	0.986528	0.0409056	0.188773	0.713991	71	LPS
REACTOME_FCGAMMA_RECEPTOR_FCGR_DEPENDENT_PHAGOCYTOSIS	0.000265208	0.00188671	0.498493	0.485714	1.83208	71	poly I:C
REACTOME_FCGAMMA_RECEPTOR_FCGR_DEPENDENT_PHAGOCYTOSIS	0.0765661	0.25522	0.248911	-0.331174	-1.32266	71	IFN-beta
REACTOME_FCGAMMA_RECEPTOR_FCGR_DEPENDENT_PHAGOCYTOSIS	0.0971564	0.296789	0.222056	-0.330521	-1.30352	71	poly dA:dT
REACTOME_FCGAMMA_RECEPTOR_FCGR_DEPENDENT_PHAGOCYTOSIS	0.305687	0.527734	0.118815	-0.271758	-1.08669	71	TNF-alpha
REACTOME_FCGAMMA_RECEPTOR_FCGR_DEPENDENT_PHAGOCYTOSIS	0.557265	0.74302	0.0656814	0.250831	0.948711	71	LPS
REACTOME_FCGR3A_MEDIATED_IL10_SYNTHESIS	0.0482315	0.112364	0.261664	0.478587	1.45434	26	poly I:C
REACTOME_FCGR3A_MEDIATED_IL10_SYNTHESIS	0.201735	0.433007	0.142901	-0.374611	-1.20697	26	TNF-alpha
REACTOME_FCGR3A_MEDIATED_IL10_SYNTHESIS	0.236486	0.462467	0.133555	-0.362066	-1.18119	26	IFN-beta
REACTOME_FCGR3A_MEDIATED_IL10_SYNTHESIS	0.315217	0.569728	0.111011	-0.344548	-1.0989	26	poly dA:dT
REACTOME_FCGR3A_MEDIATED_IL10_SYNTHESIS	0.482759	0.68039	0.0886261	-0.294958	-0.950129	26	LPS
REACTOME_FGFR1_MUTANT_RECEPTOR_ACTIVATION	0.0120032	0.0636172	0.38073	-0.558647	-1.67566	21	poly dA:dT
REACTOME_FGFR1_MUTANT_RECEPTOR_ACTIVATION	0.0573248	0.204528	0.276501	-0.48057	-1.48818	21	TNF-alpha
REACTOME_FGFR1_MUTANT_RECEPTOR_ACTIVATION	0.283505	0.41054	0.130106	-0.345101	-1.11065	21	poly I:C
REACTOME_FGFR1_MUTANT_RECEPTOR_ACTIVATION	0.193258	0.418851	0.149208	-0.397308	-1.2288	21	IFN-beta
REACTOME_FGFR1_MUTANT_RECEPTOR_ACTIVATION	0.216704	0.466334	0.140406	-0.391333	-1.19191	21	LPS
REACTOME_FGFR2_ALTERNATIVE_SPLICING	0.50134	0.615009	0.095288	-0.288502	-0.959179	25	poly I:C
REACTOME_FGFR2_ALTERNATIVE_SPLICING	0.541475	0.711231	0.0824344	-0.287518	-0.925061	25	IFN-beta
REACTOME_FGFR2_ALTERNATIVE_SPLICING	0.859551	0.912949	0.0495902	0.234198	0.731606	25	TNF-alpha
REACTOME_FGFR2_ALTERNATIVE_SPLICING	0.86456	0.943804	0.0579755	-0.230472	-0.738437	25	LPS
REACTOME_FGFR2_ALTERNATIVE_SPLICING	0.882222	0.953268	0.0562941	-0.221527	-0.693342	25	poly dA:dT
REACTOME_FGFR2_MUTANT_RECEPTOR_ACTIVATION	0.217778	0.443932	0.138805	-0.406294	-1.22167	19	IFN-beta
REACTOME_FGFR2_MUTANT_RECEPTOR_ACTIVATION	0.445026	0.563765	0.100991	-0.314536	-0.980231	19	poly I:C
REACTOME_FGFR2_MUTANT_RECEPTOR_ACTIVATION	0.426339	0.640113	0.0940503	-0.342291	-1.01268	19	LPS
REACTOME_FGFR2_MUTANT_RECEPTOR_ACTIVATION	0.698901	0.82395	0.0668966	-0.280442	-0.842838	19	TNF-alpha
REACTOME_FGFR2_MUTANT_RECEPTOR_ACTIVATION	0.764967	0.904024	0.0629395	-0.264808	-0.768144	19	poly dA:dT
REACTOME_FLT3_SIGNALING	4.90158e-05	0.000485577	0.557332	0.378213	1.68447	226	poly I:C
REACTOME_FLT3_SIGNALING	0.0637945	0.217469	0.287805	-0.255385	-1.21741	226	TNF-alpha
REACTOME_FLT3_SIGNALING	0.116992	0.327601	0.21925	-0.24062	-1.16399	226	IFN-beta
REACTOME_FLT3_SIGNALING	0.118987	0.336338	0.206588	-0.247282	-1.16848	226	poly dA:dT
REACTOME_FLT3_SIGNALING	0.392063	0.618433	0.0797706	0.226744	1.0271	226	LPS
REACTOME_FOLDING_OF_ACTIN_BY_CCT_TRIC	0.000406803	0.00582718	0.498493	-0.795451	-2.02582	10	TNF-alpha
REACTOME_FOLDING_OF_ACTIN_BY_CCT_TRIC	0.0454545	0.109009	0.276501	0.622139	1.51981	10	poly I:C
REACTOME_FOLDING_OF_ACTIN_BY_CCT_TRIC	0.0231764	0.118681	0.352488	-0.679964	-1.67126	10	IFN-beta
REACTOME_FOLDING_OF_ACTIN_BY_CCT_TRIC	0.124473	0.340244	0.183024	-0.563263	-1.37392	10	poly dA:dT
REACTOME_FOLDING_OF_ACTIN_BY_CCT_TRIC	0.147651	0.390299	0.172324	-0.542925	-1.33699	10	LPS
REACTOME_FORMATION_OF_ATP_BY_CHEMIOSMOTIC_COUPLING	4.53603e-06	6.96839e-05	0.610527	0.79456	2.16032	17	poly I:C
REACTOME_FORMATION_OF_ATP_BY_CHEMIOSMOTIC_COUPLING	0.000813061	0.00916856	0.477271	0.694756	1.89358	17	LPS
REACTOME_FORMATION_OF_ATP_BY_CHEMIOSMOTIC_COUPLING	0.00222274	0.0168293	0.431708	0.681562	1.90572	17	poly dA:dT
REACTOME_FORMATION_OF_ATP_BY_CHEMIOSMOTIC_COUPLING	0.00300323	0.0241168	0.431708	0.664836	1.85056	17	IFN-beta
REACTOME_FORMATION_OF_ATP_BY_CHEMIOSMOTIC_COUPLING	0.0128885	0.0767515	0.38073	0.610269	1.72016	17	TNF-alpha
REACTOME_FORMATION_OF_FIBRIN_CLOT_CLOTTING_CASCADE_	0.0403226	0.101357	0.287857	0.526643	1.47646	19	poly I:C
REACTOME_FORMATION_OF_FIBRIN_CLOT_CLOTTING_CASCADE_	0.166297	0.4043	0.160801	-0.445375	-1.29192	19	poly dA:dT
REACTOME_FORMATION_OF_FIBRIN_CLOT_CLOTTING_CASCADE_	0.193333	0.418851	0.148262	-0.416078	-1.25109	19	IFN-beta
REACTOME_FORMATION_OF_FIBRIN_CLOT_CLOTTING_CASCADE_	0.446429	0.65633	0.0913924	-0.335	-0.991106	19	LPS
REACTOME_FORMATION_OF_FIBRIN_CLOT_CLOTTING_CASCADE_	0.56044	0.729687	0.0780892	-0.313534	-0.942291	19	TNF-alpha
REACTOME_FORMATION_OF_INCISION_COMPLEX_IN_GG_NER	0.000313134	0.00420154	0.498493	-0.537677	-1.90196	42	IFN-beta
REACTOME_FORMATION_OF_INCISION_COMPLEX_IN_GG_NER	0.00228637	0.0171883	0.431708	-0.492332	-1.71114	42	poly dA:dT
REACTOME_FORMATION_OF_INCISION_COMPLEX_IN_GG_NER	0.0207888	0.101083	0.352488	-0.414983	-1.47625	42	LPS
REACTOME_FORMATION_OF_INCISION_COMPLEX_IN_GG_NER	0.182022	0.411394	0.154191	-0.332508	-1.20498	42	TNF-alpha
REACTOME_FORMATION_OF_INCISION_COMPLEX_IN_GG_NER	0.54955	0.65452	0.0601186	0.28253	0.95508	42	poly I:C
REACTOME_FORMATION_OF_RNA_POL_II_ELONGATION_COMPLEX_	0.0462865	0.190909	0.321776	-0.380804	-1.45256	55	IFN-beta
REACTOME_FORMATION_OF_RNA_POL_II_ELONGATION_COMPLEX_	0.118765	0.348728	0.199915	-0.334098	-1.26899	55	LPS
REACTOME_FORMATION_OF_RNA_POL_II_ELONGATION_COMPLEX_	0.165138	0.403332	0.164406	-0.321682	-1.21821	55	poly dA:dT
REACTOME_FORMATION_OF_RNA_POL_II_ELONGATION_COMPLEX_	0.44186	0.629532	0.0943564	-0.265909	-1.01239	55	TNF-alpha
REACTOME_FORMATION_OF_RNA_POL_II_ELONGATION_COMPLEX_	0.798013	0.851857	0.0810802	-0.209927	-0.831686	55	poly I:C
REACTOME_FORMATION_OF_SENESCENCE_ASSOCIATED_HETEROCHROMATIN_FOCI_SAHF_	0.377919	0.623009	0.0982123	-0.425617	-1.06664	11	poly dA:dT
REACTOME_FORMATION_OF_SENESCENCE_ASSOCIATED_HETEROCHROMATIN_FOCI_SAHF_	0.444906	0.632173	0.0875697	-0.387115	-1	11	TNF-alpha
REACTOME_FORMATION_OF_SENESCENCE_ASSOCIATED_HETEROCHROMATIN_FOCI_SAHF_	0.552189	0.655453	0.0653834	0.374568	0.931424	11	poly I:C
REACTOME_FORMATION_OF_SENESCENCE_ASSOCIATED_HETEROCHROMATIN_FOCI_SAHF_	0.61488	0.756117	0.0730744	-0.346636	-0.875331	11	IFN-beta
REACTOME_FORMATION_OF_SENESCENCE_ASSOCIATED_HETEROCHROMATIN_FOCI_SAHF_	0.978339	0.993356	0.0419926	0.213039	0.524994	11	LPS
REACTOME_FORMATION_OF_TC_NER_PRE_INCISION_COMPLEX	0.100457	0.301654	0.213928	-0.35465	-1.31897	51	IFN-beta
REACTOME_FORMATION_OF_TC_NER_PRE_INCISION_COMPLEX	0.249275	0.375863	0.100279	0.323259	1.14434	51	poly I:C
REACTOME_FORMATION_OF_TC_NER_PRE_INCISION_COMPLEX	0.911964	0.945153	0.0554793	-0.196583	-0.740476	51	TNF-alpha
REACTOME_FORMATION_OF_TC_NER_PRE_INCISION_COMPLEX	0.905565	0.966303	0.042417	0.201033	0.715868	51	LPS
REACTOME_FORMATION_OF_TC_NER_PRE_INCISION_COMPLEX	0.995305	0.99911	0.0532386	-0.154534	-0.57237	51	poly dA:dT
REACTOME_FORMATION_OF_THE_BETA_CATENIN_TCF_TRANSACTIVATING_COMPLEX	0.00888667	0.0538294	0.38073	-0.489061	-1.62767	30	LPS
REACTOME_FORMATION_OF_THE_BETA_CATENIN_TCF_TRANSACTIVATING_COMPLEX	0.0238109	0.0706991	0.352488	-0.444923	-1.54484	30	poly I:C
REACTOME_FORMATION_OF_THE_BETA_CATENIN_TCF_TRANSACTIVATING_COMPLEX	0.0458293	0.174641	0.321776	-0.446214	-1.51867	30	TNF-alpha
REACTOME_FORMATION_OF_THE_BETA_CATENIN_TCF_TRANSACTIVATING_COMPLEX	0.141907	0.360363	0.175204	-0.377519	-1.27592	30	IFN-beta
REACTOME_FORMATION_OF_THE_BETA_CATENIN_TCF_TRANSACTIVATING_COMPLEX	0.187638	0.436772	0.15017	-0.370558	-1.21703	30	poly dA:dT
REACTOME_FORMATION_OF_THE_CORNIFIED_ENVELOPE	0.030919	0.0831832	0.352488	0.479136	1.52958	32	poly I:C
REACTOME_FORMATION_OF_THE_CORNIFIED_ENVELOPE	0.0588235	0.220328	0.245042	0.444329	1.41788	32	LPS
REACTOME_FORMATION_OF_THE_CORNIFIED_ENVELOPE	0.236136	0.459274	0.11725	0.3516	1.16435	32	TNF-alpha
REACTOME_FORMATION_OF_THE_CORNIFIED_ENVELOPE	0.282648	0.506948	0.105521	0.348487	1.13432	32	IFN-beta
REACTOME_FORMATION_OF_THE_CORNIFIED_ENVELOPE	0.248188	0.507776	0.114751	0.367752	1.18499	32	poly dA:dT
REACTOME_FORMATION_OF_THE_EARLY_ELONGATION_COMPLEX	0.179372	0.402827	0.155242	-0.360551	-1.22117	31	IFN-beta
REACTOME_FORMATION_OF_THE_EARLY_ELONGATION_COMPLEX	0.402381	0.621119	0.101351	-0.308416	-1.02232	31	LPS
REACTOME_FORMATION_OF_THE_EARLY_ELONGATION_COMPLEX	0.663537	0.749839	0.0532386	0.276161	0.87574	31	poly I:C
REACTOME_FORMATION_OF_THE_EARLY_ELONGATION_COMPLEX	0.767568	0.855026	0.0530213	0.247596	0.810309	31	TNF-alpha
REACTOME_FORMATION_OF_THE_EARLY_ELONGATION_COMPLEX	0.850446	0.941932	0.0582216	-0.229813	-0.759127	31	poly dA:dT
REACTOME_FORMATION_OF_TUBULIN_FOLDING_INTERMEDIATES_BY_CCT_TRIC	0.00720354	0.0505679	0.407018	-0.600026	-1.80331	19	TNF-alpha
REACTOME_FORMATION_OF_TUBULIN_FOLDING_INTERMEDIATES_BY_CCT_TRIC	0.0133158	0.0781557	0.38073	-0.560714	-1.68599	19	IFN-beta
REACTOME_FORMATION_OF_TUBULIN_FOLDING_INTERMEDIATES_BY_CCT_TRIC	0.05	0.114967	0.257206	0.517656	1.45126	19	poly I:C
REACTOME_FORMATION_OF_TUBULIN_FOLDING_INTERMEDIATES_BY_CCT_TRIC	0.142857	0.385963	0.175204	-0.444526	-1.31514	19	LPS
REACTOME_FORMATION_OF_TUBULIN_FOLDING_INTERMEDIATES_BY_CCT_TRIC	0.155211	0.388128	0.166934	-0.449211	-1.30305	19	poly dA:dT
REACTOME_FOXO_MEDIATED_TRANSCRIPTION	0.0716332	0.148885	0.199915	0.367876	1.32189	54	poly I:C
REACTOME_FOXO_MEDIATED_TRANSCRIPTION	0.116197	0.317198	0.172324	0.346383	1.26771	54	TNF-alpha
REACTOME_FOXO_MEDIATED_TRANSCRIPTION	0.118644	0.348728	0.166934	0.358216	1.28563	54	LPS
REACTOME_FOXO_MEDIATED_TRANSCRIPTION	0.218472	0.444493	0.122108	0.321757	1.173	54	IFN-beta
REACTOME_FOXO_MEDIATED_TRANSCRIPTION	0.389085	0.630626	0.0857844	0.288648	1.04105	54	poly dA:dT
REACTOME_FOXO_MEDIATED_TRANSCRIPTION_OF_CELL_CYCLE_GENES	0.0676157	0.239708	0.231127	0.557718	1.47565	15	LPS
REACTOME_FOXO_MEDIATED_TRANSCRIPTION_OF_CELL_CYCLE_GENES	0.0731261	0.246859	0.224966	0.538332	1.45793	15	IFN-beta
REACTOME_FOXO_MEDIATED_TRANSCRIPTION_OF_CELL_CYCLE_GENES	0.0856611	0.257226	0.208955	0.522466	1.42228	15	TNF-alpha
REACTOME_FOXO_MEDIATED_TRANSCRIPTION_OF_CELL_CYCLE_GENES	0.156134	0.388502	0.151149	0.477096	1.29851	15	poly dA:dT
REACTOME_FOXO_MEDIATED_TRANSCRIPTION_OF_CELL_CYCLE_GENES	0.277228	0.404768	0.101714	0.436069	1.16183	15	poly I:C
REACTOME_FOXO_MEDIATED_TRANSCRIPTION_OF_CELL_DEATH_GENES	0.12069	0.33901	0.188204	-0.501289	-1.37027	15	poly dA:dT
REACTOME_FOXO_MEDIATED_TRANSCRIPTION_OF_CELL_DEATH_GENES	0.295455	0.420943	0.12564	-0.380231	-1.11646	15	poly I:C
REACTOME_FOXO_MEDIATED_TRANSCRIPTION_OF_CELL_DEATH_GENES	0.552688	0.723854	0.0776799	-0.335894	-0.945383	15	TNF-alpha
REACTOME_FOXO_MEDIATED_TRANSCRIPTION_OF_CELL_DEATH_GENES	0.613636	0.773686	0.0751182	-0.324336	-0.903431	15	LPS
REACTOME_FOXO_MEDIATED_TRANSCRIPTION_OF_CELL_DEATH_GENES	0.898901	0.928177	0.0549074	-0.236357	-0.659742	15	IFN-beta
REACTOME_FOXO_MEDIATED_TRANSCRIPTION_OF_OXIDATIVE_STRESS_METABOLIC_AND_NEURONAL_GENES	0.207156	0.433007	0.130106	0.411386	1.2173	21	TNF-alpha
REACTOME_FOXO_MEDIATED_TRANSCRIPTION_OF_OXIDATIVE_STRESS_METABOLIC_AND_NEURONAL_GENES	0.283333	0.543763	0.107554	0.390779	1.14255	21	poly dA:dT
REACTOME_FOXO_MEDIATED_TRANSCRIPTION_OF_OXIDATIVE_STRESS_METABOLIC_AND_NEURONAL_GENES	0.400359	0.601641	0.0852885	0.353924	1.04604	21	IFN-beta
REACTOME_FOXO_MEDIATED_TRANSCRIPTION_OF_OXIDATIVE_STRESS_METABOLIC_AND_NEURONAL_GENES	0.511628	0.702513	0.0721798	0.338404	0.972091	21	LPS
REACTOME_FOXO_MEDIATED_TRANSCRIPTION_OF_OXIDATIVE_STRESS_METABOLIC_AND_NEURONAL_GENES	0.687296	0.766072	0.0534572	0.295181	0.849032	21	poly I:C
REACTOME_FRS_MEDIATED_FGFR2_SIGNALING	0.056962	0.211118	0.276501	-0.624447	-1.52316	10	poly dA:dT
REACTOME_FRS_MEDIATED_FGFR2_SIGNALING	0.151709	0.37225	0.165657	-0.535638	-1.31653	10	IFN-beta
REACTOME_FRS_MEDIATED_FGFR2_SIGNALING	0.251572	0.475342	0.123842	-0.460837	-1.17364	10	TNF-alpha
REACTOME_FRS_MEDIATED_FGFR2_SIGNALING	0.384804	0.513718	0.10592	-0.411443	-1.05346	10	poly I:C
REACTOME_FRS_MEDIATED_FGFR2_SIGNALING	0.35123	0.584432	0.10592	-0.440409	-1.08453	10	LPS
REACTOME_FRS_MEDIATED_FGFR3_SIGNALING	0.358974	0.56502	0.101714	-0.433766	-1.06614	10	IFN-beta
REACTOME_FRS_MEDIATED_FGFR3_SIGNALING	0.480392	0.599783	0.0925529	-0.381841	-0.977664	10	poly I:C
REACTOME_FRS_MEDIATED_FGFR3_SIGNALING	0.405063	0.650556	0.0937465	-0.432237	-1.05432	10	poly dA:dT
REACTOME_FRS_MEDIATED_FGFR3_SIGNALING	0.584906	0.743405	0.0734381	-0.358997	-0.91428	10	TNF-alpha
REACTOME_FRS_MEDIATED_FGFR3_SIGNALING	0.644295	0.793455	0.0718276	-0.348735	-0.858782	10	LPS
REACTOME_FRS_MEDIATED_FGFR4_SIGNALING	0.172867	0.399136	0.156312	-0.510361	-1.28877	11	IFN-beta
REACTOME_FRS_MEDIATED_FGFR4_SIGNALING	0.422037	0.612897	0.0905429	-0.394007	-1.01781	11	TNF-alpha
REACTOME_FRS_MEDIATED_FGFR4_SIGNALING	0.380042	0.624566	0.0978773	-0.4231	-1.06033	11	poly dA:dT
REACTOME_FRS_MEDIATED_FGFR4_SIGNALING	0.644608	0.734714	0.0764767	-0.328938	-0.875738	11	poly I:C
REACTOME_FRS_MEDIATED_FGFR4_SIGNALING	0.685268	0.824499	0.0686326	-0.325287	-0.826131	11	LPS
REACTOME_G_ALPHA_12_13_SIGNALLING_EVENTS	0.150342	0.393735	0.172324	-0.310968	-1.2144	61	LPS
REACTOME_G_ALPHA_12_13_SIGNALLING_EVENTS	0.284722	0.509583	0.122108	-0.287371	-1.10504	61	IFN-beta
REACTOME_G_ALPHA_12_13_SIGNALLING_EVENTS	0.291375	0.514763	0.120985	-0.282455	-1.09785	61	TNF-alpha
REACTOME_G_ALPHA_12_13_SIGNALLING_EVENTS	0.421176	0.660293	0.0978773	-0.265427	-1.01821	61	poly dA:dT
REACTOME_G_ALPHA_12_13_SIGNALLING_EVENTS	0.730935	0.801232	0.0449543	0.233716	0.856619	61	poly I:C
REACTOME_G_ALPHA_I_SIGNALLING_EVENTS	5.11697e-05	0.00049309	0.557332	0.401806	1.74676	189	poly I:C
REACTOME_G_ALPHA_I_SIGNALLING_EVENTS	0.0649351	0.226568	0.224966	0.280648	1.24577	189	poly dA:dT
REACTOME_G_ALPHA_I_SIGNALLING_EVENTS	0.166667	0.412773	0.135002	0.261564	1.15427	189	LPS
REACTOME_G_ALPHA_I_SIGNALLING_EVENTS	0.207143	0.433007	0.148262	-0.23503	-1.10714	189	TNF-alpha
REACTOME_G_ALPHA_I_SIGNALLING_EVENTS	0.272973	0.500608	0.13649	-0.227411	-1.07099	189	IFN-beta
REACTOME_G_ALPHA_Q_SIGNALLING_EVENTS	0.0373832	0.0968855	0.271289	0.343762	1.3858	104	poly I:C
REACTOME_G_ALPHA_Q_SIGNALLING_EVENTS	0.0760135	0.251795	0.2114	0.313893	1.27962	104	poly dA:dT
REACTOME_G_ALPHA_Q_SIGNALLING_EVENTS	0.382253	0.606134	0.0850427	0.25644	1.0438	104	LPS
REACTOME_G_ALPHA_Q_SIGNALLING_EVENTS	0.442584	0.626353	0.0959207	-0.233282	-1.00583	104	IFN-beta
REACTOME_G_ALPHA_Q_SIGNALLING_EVENTS	0.90785	0.942528	0.0428451	0.190882	0.785028	104	TNF-alpha
REACTOME_G_ALPHA_S_SIGNALLING_EVENTS	0.121339	0.223686	0.148262	0.331952	1.25481	69	poly I:C
REACTOME_G_ALPHA_S_SIGNALLING_EVENTS	0.128205	0.331905	0.190023	-0.310956	-1.24049	69	TNF-alpha
REACTOME_G_ALPHA_S_SIGNALLING_EVENTS	0.115942	0.344326	0.204295	-0.31721	-1.24923	69	LPS
REACTOME_G_ALPHA_S_SIGNALLING_EVENTS	0.172494	0.41274	0.161979	-0.297085	-1.1736	69	poly dA:dT
REACTOME_G_ALPHA_S_SIGNALLING_EVENTS	0.247086	0.473868	0.132846	-0.284111	-1.12452	69	IFN-beta
REACTOME_G_ALPHA_Z_SIGNALLING_EVENTS	0.180534	0.301491	0.126876	0.383843	1.22537	32	poly I:C
REACTOME_G_ALPHA_Z_SIGNALLING_EVENTS	0.134434	0.374016	0.186433	-0.38479	-1.28873	32	LPS
REACTOME_G_ALPHA_Z_SIGNALLING_EVENTS	0.222222	0.481709	0.137251	-0.352775	-1.17966	32	poly dA:dT
REACTOME_G_ALPHA_Z_SIGNALLING_EVENTS	0.31377	0.526259	0.113787	-0.324812	-1.10068	32	IFN-beta
REACTOME_G_ALPHA_Z_SIGNALLING_EVENTS	0.336343	0.546987	0.10925	-0.31553	-1.07821	32	TNF-alpha
REACTOME_G_BETA_GAMMA_SIGNALLING_THROUGH_CDC42	0.0419282	0.104084	0.321776	0.608893	1.55488	12	poly I:C
REACTOME_G_BETA_GAMMA_SIGNALLING_THROUGH_CDC42	0.220225	0.466334	0.138805	-0.457528	-1.19565	12	LPS
REACTOME_G_BETA_GAMMA_SIGNALLING_THROUGH_CDC42	0.509719	0.684794	0.0822055	-0.372299	-0.971022	12	IFN-beta
REACTOME_G_BETA_GAMMA_SIGNALLING_THROUGH_CDC42	0.659483	0.848364	0.0687943	-0.327808	-0.846776	12	poly dA:dT
REACTOME_G_BETA_GAMMA_SIGNALLING_THROUGH_CDC42	0.802548	0.877892	0.0585938	-0.292646	-0.767782	12	TNF-alpha
REACTOME_G_BETA_GAMMA_SIGNALLING_THROUGH_PI3KGAMMA	0.0610561	0.133131	0.234393	0.54888	1.4624	15	poly I:C
REACTOME_G_BETA_GAMMA_SIGNALLING_THROUGH_PI3KGAMMA	0.0795455	0.272874	0.24134	-0.51331	-1.42981	15	LPS
REACTOME_G_BETA_GAMMA_SIGNALLING_THROUGH_PI3KGAMMA	0.189011	0.415308	0.149208	-0.449847	-1.25565	15	IFN-beta
REACTOME_G_BETA_GAMMA_SIGNALLING_THROUGH_PI3KGAMMA	0.456897	0.688919	0.0880945	-0.368629	-1.00764	15	poly dA:dT
REACTOME_G_BETA_GAMMA_SIGNALLING_THROUGH_PI3KGAMMA	0.834409	0.897942	0.0573667	-0.266694	-0.750617	15	TNF-alpha
REACTOME_G_PROTEIN_ACTIVATION	0.0558292	0.124326	0.245042	0.559594	1.4689	14	poly I:C
REACTOME_G_PROTEIN_ACTIVATION	0.250569	0.497385	0.130106	-0.420736	-1.15449	14	LPS
REACTOME_G_PROTEIN_ACTIVATION	0.30064	0.561079	0.112843	-0.420721	-1.13942	14	poly dA:dT
REACTOME_G_PROTEIN_ACTIVATION	0.441558	0.626353	0.0902635	-0.369001	-1.01587	14	IFN-beta
REACTOME_G_PROTEIN_ACTIVATION	0.806084	0.879062	0.0532386	0.28423	0.75408	14	TNF-alpha
REACTOME_G_PROTEIN_BETA_GAMMA_SIGNALLING	0.0131511	0.045218	0.38073	0.578509	1.62187	19	poly I:C
REACTOME_G_PROTEIN_BETA_GAMMA_SIGNALLING	0.361607	0.588792	0.103958	-0.357912	-1.05889	19	LPS
REACTOME_G_PROTEIN_BETA_GAMMA_SIGNALLING	0.482222	0.657641	0.086795	-0.322562	-0.969899	19	IFN-beta
REACTOME_G_PROTEIN_BETA_GAMMA_SIGNALLING	0.88117	0.926971	0.0473534	0.245493	0.709252	19	TNF-alpha
REACTOME_G_PROTEIN_BETA_GAMMA_SIGNALLING	0.924612	0.974243	0.0540088	-0.220984	-0.64102	19	poly dA:dT
REACTOME_G_PROTEIN_MEDIATED_EVENTS	0.00966775	0.0363398	0.38073	0.480722	1.62506	42	poly I:C
REACTOME_G_PROTEIN_MEDIATED_EVENTS	0.235294	0.500051	0.113313	0.33431	1.15909	42	poly dA:dT
REACTOME_G_PROTEIN_MEDIATED_EVENTS	0.313149	0.526135	0.0972151	0.316955	1.09958	42	IFN-beta
REACTOME_G_PROTEIN_MEDIATED_EVENTS	0.324955	0.54502	0.0972151	0.313999	1.09949	42	TNF-alpha
REACTOME_G_PROTEIN_MEDIATED_EVENTS	0.344234	0.576443	0.0913924	0.319008	1.07722	42	LPS
REACTOME_G0_AND_EARLY_G1	0.00214979	0.0166935	0.431708	-0.571801	-1.78964	25	poly dA:dT
REACTOME_G0_AND_EARLY_G1	0.0114056	0.0698838	0.38073	-0.531089	-1.70873	25	IFN-beta
REACTOME_G0_AND_EARLY_G1	0.0576923	0.204528	0.276501	-0.444166	-1.42568	25	TNF-alpha
REACTOME_G0_AND_EARLY_G1	0.27991	0.527697	0.121543	-0.349725	-1.12052	25	LPS
REACTOME_G0_AND_EARLY_G1	0.977742	0.982376	0.0361492	0.189861	0.574647	25	poly I:C
REACTOME_G1_S_DNA_DAMAGE_CHECKPOINTS	0.000283692	0.00200476	0.498493	0.500746	1.84813	63	poly I:C
REACTOME_G1_S_DNA_DAMAGE_CHECKPOINTS	0.197674	0.430256	0.15017	-0.303174	-1.18192	63	TNF-alpha
REACTOME_G1_S_DNA_DAMAGE_CHECKPOINTS	0.263158	0.488524	0.126876	-0.28789	-1.1193	63	IFN-beta
REACTOME_G1_S_DNA_DAMAGE_CHECKPOINTS	0.824645	0.931208	0.0625237	-0.208639	-0.804371	63	poly dA:dT
REACTOME_G1_S_DNA_DAMAGE_CHECKPOINTS	0.849387	0.9355	0.04707	0.213579	0.787319	63	LPS
REACTOME_G1_S_SPECIFIC_TRANSCRIPTION	0.000905294	0.00849214	0.477271	-0.588825	-1.88786	27	poly dA:dT
REACTOME_G1_S_SPECIFIC_TRANSCRIPTION	0.00169208	0.015056	0.45506	-0.584062	-1.91848	27	IFN-beta
REACTOME_G1_S_SPECIFIC_TRANSCRIPTION	0.00360083	0.0302927	0.431708	-0.5358	-1.75011	27	TNF-alpha
REACTOME_G1_S_SPECIFIC_TRANSCRIPTION	0.00913387	0.0540888	0.38073	-0.51538	-1.68174	27	LPS
REACTOME_G1_S_SPECIFIC_TRANSCRIPTION	0.851351	0.888494	0.0673624	-0.222736	-0.756772	27	poly I:C
REACTOME_G2_M_CHECKPOINTS	2.37505e-08	1.93658e-06	0.733762	-0.489582	-2.21344	130	IFN-beta
REACTOME_G2_M_CHECKPOINTS	1.00684e-06	4.26901e-05	0.643552	-0.453007	-1.97944	130	poly dA:dT
REACTOME_G2_M_CHECKPOINTS	1.37232e-06	5.35431e-05	0.643552	-0.451518	-1.99435	130	TNF-alpha
REACTOME_G2_M_CHECKPOINTS	9.6341e-06	0.000262944	0.593325	-0.428744	-1.89159	130	LPS
REACTOME_G2_M_CHECKPOINTS	0.162055	0.281143	0.122108	0.286797	1.18729	130	poly I:C
REACTOME_G2_M_DNA_DAMAGE_CHECKPOINT	6.22648e-06	0.000206252	0.610527	-0.550143	-2.1006	60	poly dA:dT
REACTOME_G2_M_DNA_DAMAGE_CHECKPOINT	0.000116937	0.00193677	0.538434	-0.492949	-1.91261	60	LPS
REACTOME_G2_M_DNA_DAMAGE_CHECKPOINT	0.000266854	0.00362648	0.498493	-0.494728	-1.9007	60	IFN-beta
REACTOME_G2_M_DNA_DAMAGE_CHECKPOINT	0.00393933	0.0318755	0.407018	-0.433527	-1.67179	60	TNF-alpha
REACTOME_G2_M_DNA_DAMAGE_CHECKPOINT	0.287129	0.412986	0.148262	-0.267833	-1.07916	60	poly I:C
REACTOME_GAB1_SIGNALOSOME	0.00878571	0.0487584	0.38073	0.642189	1.74785	15	poly dA:dT
REACTOME_GAB1_SIGNALOSOME	0.00933765	0.0549884	0.38073	0.638366	1.68903	15	LPS
REACTOME_GAB1_SIGNALOSOME	0.0203762	0.107994	0.352488	0.60064	1.62667	15	IFN-beta
REACTOME_GAB1_SIGNALOSOME	0.132013	0.240436	0.155242	0.494912	1.31861	15	poly I:C
REACTOME_GAB1_SIGNALOSOME	0.108007	0.302079	0.184706	0.500875	1.3635	15	TNF-alpha
REACTOME_GABA_B_RECEPTOR_ACTIVATION	0.00949361	0.0555979	0.38073	-0.520759	-1.66852	25	LPS
REACTOME_GABA_B_RECEPTOR_ACTIVATION	0.0144737	0.0734072	0.38073	-0.503755	-1.57666	25	poly dA:dT
REACTOME_GABA_B_RECEPTOR_ACTIVATION	0.0349887	0.157944	0.321776	-0.488451	-1.57154	25	IFN-beta
REACTOME_GABA_B_RECEPTOR_ACTIVATION	0.0918803	0.268958	0.216543	-0.41711	-1.33884	25	TNF-alpha
REACTOME_GABA_B_RECEPTOR_ACTIVATION	0.255962	0.382395	0.104344	0.381225	1.15384	25	poly I:C
REACTOME_GABA_RECEPTOR_ACTIVATION	0.0179205	0.0568735	0.352488	0.507225	1.60063	30	poly I:C
REACTOME_GABA_RECEPTOR_ACTIVATION	0.130024	0.365584	0.190023	-0.393224	-1.30871	30	LPS
REACTOME_GABA_RECEPTOR_ACTIVATION	0.163355	0.400853	0.161979	-0.383705	-1.26021	30	poly dA:dT
REACTOME_GABA_RECEPTOR_ACTIVATION	0.210643	0.432716	0.141225	-0.35338	-1.19434	30	IFN-beta
REACTOME_GABA_RECEPTOR_ACTIVATION	0.300439	0.522931	0.114751	-0.326832	-1.11236	30	TNF-alpha
REACTOME_GABA_SYNTHESIS_RELEASE_REUPTAKE_AND_DEGRADATION	0.000347134	0.00432897	0.498493	-0.79604	-1.94172	10	poly dA:dT
REACTOME_GABA_SYNTHESIS_RELEASE_REUPTAKE_AND_DEGRADATION	0.0169021	0.0869721	0.352488	-0.671131	-1.6527	10	LPS
REACTOME_GABA_SYNTHESIS_RELEASE_REUPTAKE_AND_DEGRADATION	0.0244551	0.121701	0.352488	-0.676556	-1.66288	10	IFN-beta
REACTOME_GABA_SYNTHESIS_RELEASE_REUPTAKE_AND_DEGRADATION	0.0524109	0.192901	0.287857	-0.602017	-1.53319	10	TNF-alpha
REACTOME_GABA_SYNTHESIS_RELEASE_REUPTAKE_AND_DEGRADATION	0.178922	0.30009	0.16318	-0.480948	-1.23142	10	poly I:C
REACTOME_GAMMA_CARBOXYLATION_HYPUSINE_FORMATION_AND_ARYLSULFATASE_ACTIVATION	0.0423197	0.104811	0.276501	0.452009	1.46729	34	poly I:C
REACTOME_GAMMA_CARBOXYLATION_HYPUSINE_FORMATION_AND_ARYLSULFATASE_ACTIVATION	0.221071	0.466334	0.119348	0.371812	1.20167	34	LPS
REACTOME_GAMMA_CARBOXYLATION_HYPUSINE_FORMATION_AND_ARYLSULFATASE_ACTIVATION	0.288636	0.51163	0.119888	-0.324677	-1.11145	34	IFN-beta
REACTOME_GAMMA_CARBOXYLATION_HYPUSINE_FORMATION_AND_ARYLSULFATASE_ACTIVATION	0.5	0.719132	0.0738053	0.296979	0.97029	34	poly dA:dT
REACTOME_GAMMA_CARBOXYLATION_HYPUSINE_FORMATION_AND_ARYLSULFATASE_ACTIVATION	0.549348	0.723854	0.0706196	0.287092	0.957839	34	TNF-alpha
REACTOME_GAP_FILLING_DNA_REPAIR_SYNTHESIS_AND_LIGATION_IN_GG_NER	0.000815999	0.00793541	0.477271	-0.601884	-1.88379	25	poly dA:dT
REACTOME_GAP_FILLING_DNA_REPAIR_SYNTHESIS_AND_LIGATION_IN_GG_NER	0.00112642	0.0131209	0.45506	-0.595837	-1.91252	25	TNF-alpha
REACTOME_GAP_FILLING_DNA_REPAIR_SYNTHESIS_AND_LIGATION_IN_GG_NER	0.00999768	0.0579101	0.38073	-0.517593	-1.65838	25	LPS
REACTOME_GAP_FILLING_DNA_REPAIR_SYNTHESIS_AND_LIGATION_IN_GG_NER	0.027876	0.0773522	0.352488	-0.460726	-1.53177	25	poly I:C
REACTOME_GAP_FILLING_DNA_REPAIR_SYNTHESIS_AND_LIGATION_IN_GG_NER	0.0294733	0.142008	0.352488	-0.493986	-1.58935	25	IFN-beta
REACTOME_GAP_JUNCTION_ASSEMBLY	0.119869	0.22136	0.16318	0.514096	1.34947	14	poly I:C
REACTOME_GAP_JUNCTION_ASSEMBLY	0.346639	0.556362	0.102822	-0.395	-1.08623	14	TNF-alpha
REACTOME_GAP_JUNCTION_ASSEMBLY	0.405467	0.62199	0.0982123	-0.375566	-1.03055	14	LPS
REACTOME_GAP_JUNCTION_ASSEMBLY	0.430736	0.624575	0.0916795	-0.371481	-1.02269	14	IFN-beta
REACTOME_GAP_JUNCTION_ASSEMBLY	0.771855	0.909046	0.0606404	-0.285498	-0.773204	14	poly dA:dT
REACTOME_GAP_JUNCTION_DEGRADATION	0.0054086	0.0229325	0.407018	0.695724	1.77661	12	poly I:C
REACTOME_GAP_JUNCTION_DEGRADATION	0.145422	0.387305	0.154191	0.531355	1.33597	12	LPS
REACTOME_GAP_JUNCTION_DEGRADATION	0.351301	0.603532	0.0946646	0.417843	1.08228	12	poly dA:dT
REACTOME_GAP_JUNCTION_DEGRADATION	0.45951	0.646566	0.08042	0.388149	0.996525	12	TNF-alpha
REACTOME_GAP_JUNCTION_DEGRADATION	0.536178	0.707782	0.0716527	0.372582	0.946273	12	IFN-beta
REACTOME_GAP_JUNCTION_TRAFFICKING_AND_REGULATION	0.00912785	0.034804	0.38073	0.545903	1.67623	27	poly I:C
REACTOME_GAP_JUNCTION_TRAFFICKING_AND_REGULATION	0.313199	0.526135	0.113313	-0.337147	-1.10743	27	IFN-beta
REACTOME_GAP_JUNCTION_TRAFFICKING_AND_REGULATION	0.312721	0.556635	0.09855	0.364569	1.11679	27	LPS
REACTOME_GAP_JUNCTION_TRAFFICKING_AND_REGULATION	0.395197	0.596735	0.0972151	-0.318087	-1.03898	27	TNF-alpha
REACTOME_GAP_JUNCTION_TRAFFICKING_AND_REGULATION	0.846154	0.941932	0.0492918	0.239423	0.744866	27	poly dA:dT
REACTOME_GASTRIN_CREB_SIGNALLING_PATHWAY_VIA_PKC_AND_MAPK	0.247525	0.374288	0.10882	0.446359	1.18925	15	poly I:C
REACTOME_GASTRIN_CREB_SIGNALLING_PATHWAY_VIA_PKC_AND_MAPK	0.468401	0.695386	0.0787114	0.370475	1.00832	15	poly dA:dT
REACTOME_GASTRIN_CREB_SIGNALLING_PATHWAY_VIA_PKC_AND_MAPK	0.606762	0.769416	0.0635008	0.339292	0.897722	15	LPS
REACTOME_GASTRIN_CREB_SIGNALLING_PATHWAY_VIA_PKC_AND_MAPK	0.865934	0.908067	0.0566484	-0.245152	-0.684291	15	IFN-beta
REACTOME_GASTRIN_CREB_SIGNALLING_PATHWAY_VIA_PKC_AND_MAPK	0.990689	0.994851	0.0428451	0.169681	0.461913	15	TNF-alpha
REACTOME_GENE_AND_PROTEIN_EXPRESSION_BY_JAK_STAT_SIGNALING_AFTER_INTERLEUKIN_12_STIMULATION	3.78394e-05	0.000393233	0.557332	0.647332	2.05277	31	poly I:C
REACTOME_GENE_AND_PROTEIN_EXPRESSION_BY_JAK_STAT_SIGNALING_AFTER_INTERLEUKIN_12_STIMULATION	0.0032371	0.0281256	0.431708	0.553817	1.81248	31	TNF-alpha
REACTOME_GENE_AND_PROTEIN_EXPRESSION_BY_JAK_STAT_SIGNALING_AFTER_INTERLEUKIN_12_STIMULATION	0.0201187	0.0935343	0.352488	0.486166	1.5646	31	poly dA:dT
REACTOME_GENE_AND_PROTEIN_EXPRESSION_BY_JAK_STAT_SIGNALING_AFTER_INTERLEUKIN_12_STIMULATION	0.0222354	0.104754	0.352488	0.481212	1.52625	31	LPS
REACTOME_GENE_AND_PROTEIN_EXPRESSION_BY_JAK_STAT_SIGNALING_AFTER_INTERLEUKIN_12_STIMULATION	0.0809353	0.259188	0.2114	0.423996	1.37112	31	IFN-beta
REACTOME_GENE_SILENCING_BY_RNA	1.4172e-05	0.000366398	0.593325	-0.52384	-2.06138	66	IFN-beta
REACTOME_GENE_SILENCING_BY_RNA	0.000450263	0.00619843	0.498493	-0.466637	-1.83678	66	TNF-alpha
REACTOME_GENE_SILENCING_BY_RNA	0.00269279	0.023019	0.431708	-0.427035	-1.67939	66	LPS
REACTOME_GENE_SILENCING_BY_RNA	0.051475	0.116838	0.321776	-0.327849	-1.36173	66	poly I:C
REACTOME_GENE_SILENCING_BY_RNA	0.0696056	0.235725	0.261664	-0.34634	-1.35871	66	poly dA:dT
REACTOME_GENERATION_OF_SECOND_MESSENGER_MOLECULES	0.212121	0.336096	0.120433	0.517298	1.2637	10	poly I:C
REACTOME_GENERATION_OF_SECOND_MESSENGER_MOLECULES	0.368914	0.574227	0.0922597	0.454937	1.08436	10	IFN-beta
REACTOME_GENERATION_OF_SECOND_MESSENGER_MOLECULES	0.463063	0.669869	0.0776799	0.418809	1.00963	10	LPS
REACTOME_GENERATION_OF_SECOND_MESSENGER_MOLECULES	0.68381	0.811494	0.0610364	0.339975	0.832541	10	TNF-alpha
REACTOME_GENERATION_OF_SECOND_MESSENGER_MOLECULES	0.681818	0.865542	0.0609039	0.333501	0.817695	10	poly dA:dT
REACTOME_GLOBAL_GENOME_NUCLEOTIDE_EXCISION_REPAIR_GG_NER_	3.7067e-05	0.00078582	0.557332	-0.46811	-1.88833	83	poly dA:dT
REACTOME_GLOBAL_GENOME_NUCLEOTIDE_EXCISION_REPAIR_GG_NER_	0.000453383	0.00539984	0.498493	-0.430413	-1.76874	83	IFN-beta
REACTOME_GLOBAL_GENOME_NUCLEOTIDE_EXCISION_REPAIR_GG_NER_	0.00480579	0.0358742	0.407018	-0.385277	-1.57973	83	LPS
REACTOME_GLOBAL_GENOME_NUCLEOTIDE_EXCISION_REPAIR_GG_NER_	0.0372255	0.154488	0.321776	-0.330727	-1.35555	83	TNF-alpha
REACTOME_GLOBAL_GENOME_NUCLEOTIDE_EXCISION_REPAIR_GG_NER_	0.901934	0.928639	0.0333093	0.194448	0.75597	83	poly I:C
REACTOME_GLUCAGON_LIKE_PEPTIDE_1_GLP1_REGULATES_INSULIN_SECRETION	0.0019979	0.0100846	0.431708	0.589693	1.83014	28	poly I:C
REACTOME_GLUCAGON_LIKE_PEPTIDE_1_GLP1_REGULATES_INSULIN_SECRETION	0.2939	0.515785	0.105125	0.352734	1.13066	28	TNF-alpha
REACTOME_GLUCAGON_LIKE_PEPTIDE_1_GLP1_REGULATES_INSULIN_SECRETION	0.313274	0.556635	0.09855	0.366643	1.13192	28	LPS
REACTOME_GLUCAGON_LIKE_PEPTIDE_1_GLP1_REGULATES_INSULIN_SECRETION	0.403571	0.603462	0.0845557	0.323764	1.02567	28	IFN-beta
REACTOME_GLUCAGON_LIKE_PEPTIDE_1_GLP1_REGULATES_INSULIN_SECRETION	0.573503	0.788473	0.0672065	0.294735	0.926033	28	poly dA:dT
REACTOME_GLUCAGON_SIGNALING_IN_METABOLIC_REGULATION	0.0448	0.108785	0.271289	0.510107	1.4882	22	poly I:C
REACTOME_GLUCAGON_SIGNALING_IN_METABOLIC_REGULATION	0.128146	0.361264	0.188204	-0.428086	-1.31484	22	LPS
REACTOME_GLUCAGON_SIGNALING_IN_METABOLIC_REGULATION	0.159193	0.382879	0.165657	-0.413627	-1.29008	22	IFN-beta
REACTOME_GLUCAGON_SIGNALING_IN_METABOLIC_REGULATION	0.336226	0.589089	0.10673	-0.368526	-1.12228	22	poly dA:dT
REACTOME_GLUCAGON_SIGNALING_IN_METABOLIC_REGULATION	0.409766	0.606637	0.0934449	-0.330466	-1.02495	22	TNF-alpha
REACTOME_GLUCAGON_TYPE_LIGAND_RECEPTORS	0.17734	0.297909	0.131458	0.489408	1.28467	14	poly I:C
REACTOME_GLUCAGON_TYPE_LIGAND_RECEPTORS	0.200456	0.456953	0.147331	-0.452484	-1.24161	14	LPS
REACTOME_GLUCAGON_TYPE_LIGAND_RECEPTORS	0.482684	0.657641	0.0852885	-0.353447	-0.973047	14	IFN-beta
REACTOME_GLUCAGON_TYPE_LIGAND_RECEPTORS	0.565032	0.78246	0.0760837	-0.335861	-0.909601	14	poly dA:dT
REACTOME_GLUCAGON_TYPE_LIGAND_RECEPTORS	0.707983	0.825835	0.0640704	-0.304565	-0.83754	14	TNF-alpha
REACTOME_GLUCONEOGENESIS	5.84478e-05	0.000548271	0.557332	0.689162	2.05674	24	poly I:C
REACTOME_GLUCONEOGENESIS	0.233929	0.500051	0.117766	0.384016	1.17184	24	poly dA:dT
REACTOME_GLUCONEOGENESIS	0.334532	0.574935	0.0956031	0.365847	1.09784	24	LPS
REACTOME_GLUCONEOGENESIS	0.387037	0.589416	0.0888945	0.337611	1.04997	24	TNF-alpha
REACTOME_GLUCONEOGENESIS	0.892727	0.926828	0.0465084	0.229871	0.69781	24	IFN-beta
REACTOME_GLUCOSE_METABOLISM	0.00170445	0.015056	0.45506	-0.409368	-1.64787	74	IFN-beta
REACTOME_GLUCOSE_METABOLISM	0.00289256	0.0262061	0.431708	-0.409552	-1.65205	74	TNF-alpha
REACTOME_GLUCOSE_METABOLISM	0.0351617	0.0923095	0.287857	0.37215	1.41962	74	poly I:C
REACTOME_GLUCOSE_METABOLISM	0.0321637	0.137474	0.321776	-0.349047	-1.39668	74	LPS
REACTOME_GLUCOSE_METABOLISM	0.127404	0.342762	0.193813	-0.310169	-1.23837	74	poly dA:dT
REACTOME_GLUCURONIDATION	0.0197714	0.0612796	0.352488	0.676204	1.65189	10	poly I:C
REACTOME_GLUCURONIDATION	0.060436	0.212691	0.321776	0.643274	1.57527	10	TNF-alpha
REACTOME_GLUCURONIDATION	0.126894	0.342762	0.170932	0.566305	1.38849	10	poly dA:dT
REACTOME_GLUCURONIDATION	0.2603	0.48715	0.113787	0.4987	1.18867	10	IFN-beta
REACTOME_GLUCURONIDATION	0.273874	0.523074	0.107972	0.491017	1.1837	10	LPS
REACTOME_GLUTAMATE_AND_GLUTAMINE_METABOLISM	0.136964	0.247328	0.152145	0.504861	1.30472	13	poly I:C
REACTOME_GLUTAMATE_AND_GLUTAMINE_METABOLISM	0.419295	0.614734	0.0845557	0.39394	1.02161	13	IFN-beta
REACTOME_GLUTAMATE_AND_GLUTAMINE_METABOLISM	0.4371	0.677378	0.0899861	-0.390015	-1.02757	13	poly dA:dT
REACTOME_GLUTAMATE_AND_GLUTAMINE_METABOLISM	0.682226	0.824048	0.0583453	0.323296	0.827545	13	LPS
REACTOME_GLUTAMATE_AND_GLUTAMINE_METABOLISM	0.829832	0.894834	0.05653	-0.277431	-0.745546	13	TNF-alpha
REACTOME_GLUTAMATE_NEUROTRANSMITTER_RELEASE_CYCLE	0.0149995	0.0753529	0.38073	-0.598514	-1.63603	15	poly dA:dT
REACTOME_GLUTAMATE_NEUROTRANSMITTER_RELEASE_CYCLE	0.0221946	0.115757	0.352488	-0.574343	-1.60316	15	IFN-beta
REACTOME_GLUTAMATE_NEUROTRANSMITTER_RELEASE_CYCLE	0.0568182	0.214332	0.287857	-0.540567	-1.50574	15	LPS
REACTOME_GLUTAMATE_NEUROTRANSMITTER_RELEASE_CYCLE	0.0624016	0.216871	0.321776	-0.542059	-1.52564	15	TNF-alpha
REACTOME_GLUTAMATE_NEUROTRANSMITTER_RELEASE_CYCLE	0.234848	0.360644	0.142901	-0.403803	-1.18567	15	poly I:C
REACTOME_GLUTATHIONE_CONJUGATION	5.57293e-05	0.00053219	0.557332	0.690832	2.06172	24	poly I:C
REACTOME_GLUTATHIONE_CONJUGATION	0.0462963	0.174641	0.287857	0.466956	1.45224	24	TNF-alpha
REACTOME_GLUTATHIONE_CONJUGATION	0.0629496	0.228516	0.24134	0.485009	1.45543	24	LPS
REACTOME_GLUTATHIONE_CONJUGATION	0.210714	0.462437	0.125033	0.390997	1.19315	24	poly dA:dT
REACTOME_GLUTATHIONE_CONJUGATION	0.310909	0.526135	0.100633	0.363667	1.10397	24	IFN-beta
REACTOME_GLYCEROPHOSPHOLIPID_BIOSYNTHESIS	0.012215	0.0427322	0.38073	0.388061	1.53781	94	poly I:C
REACTOME_GLYCEROPHOSPHOLIPID_BIOSYNTHESIS	0.0538721	0.2069	0.252961	0.333656	1.34163	94	LPS
REACTOME_GLYCEROPHOSPHOLIPID_BIOSYNTHESIS	0.0669014	0.221842	0.231127	0.324469	1.30869	94	TNF-alpha
REACTOME_GLYCEROPHOSPHOLIPID_BIOSYNTHESIS	0.192177	0.418851	0.128143	0.292014	1.1733	94	IFN-beta
REACTOME_GLYCEROPHOSPHOLIPID_BIOSYNTHESIS	0.409699	0.651551	0.0802023	0.254698	1.02139	94	poly dA:dT
REACTOME_GLYCOGEN_BREAKDOWN_GLYCOGENOLYSIS_	0.0722222	0.24537	0.227987	0.56214	1.47624	14	IFN-beta
REACTOME_GLYCOGEN_BREAKDOWN_GLYCOGENOLYSIS_	0.175698	0.297033	0.132147	0.492337	1.29235	14	poly I:C
REACTOME_GLYCOGEN_BREAKDOWN_GLYCOGENOLYSIS_	0.123827	0.340244	0.172324	0.500647	1.34093	14	poly dA:dT
REACTOME_GLYCOGEN_BREAKDOWN_GLYCOGENOLYSIS_	0.203422	0.433007	0.132147	0.469011	1.24432	14	TNF-alpha
REACTOME_GLYCOGEN_BREAKDOWN_GLYCOGENOLYSIS_	0.234458	0.48142	0.11725	0.470235	1.22669	14	LPS
REACTOME_GLYCOGEN_METABOLISM	0.00432765	0.0194377	0.407018	0.564179	1.70758	25	poly I:C
REACTOME_GLYCOGEN_METABOLISM	0.0651408	0.230934	0.234393	0.461192	1.42979	25	IFN-beta
REACTOME_GLYCOGEN_METABOLISM	0.082397	0.25026	0.213928	0.432741	1.35183	25	TNF-alpha
REACTOME_GLYCOGEN_METABOLISM	0.0923913	0.285412	0.197822	0.442781	1.35567	25	poly dA:dT
REACTOME_GLYCOGEN_METABOLISM	0.330948	0.571573	0.0959207	0.361895	1.09012	25	LPS
REACTOME_GLYCOGEN_STORAGE_DISEASES	0.0492611	0.11394	0.261664	0.566373	1.48669	14	poly I:C
REACTOME_GLYCOGEN_STORAGE_DISEASES	0.0787992	0.257007	0.21925	0.534414	1.43138	14	poly dA:dT
REACTOME_GLYCOGEN_STORAGE_DISEASES	0.207407	0.430238	0.128789	0.474732	1.2467	14	IFN-beta
REACTOME_GLYCOGEN_STORAGE_DISEASES	0.21673	0.440103	0.127505	0.46466	1.23277	14	TNF-alpha
REACTOME_GLYCOGEN_STORAGE_DISEASES	0.298401	0.543178	0.101714	0.448589	1.17023	14	LPS
REACTOME_GLYCOGEN_SYNTHESIS	0.0643564	0.136984	0.227987	0.54303	1.44681	15	poly I:C
REACTOME_GLYCOGEN_SYNTHESIS	0.467412	0.654012	0.078921	0.367039	0.999169	15	TNF-alpha
REACTOME_GLYCOGEN_SYNTHESIS	0.628114	0.781456	0.0618406	0.330702	0.874995	15	LPS
REACTOME_GLYCOGEN_SYNTHESIS	0.566914	0.78246	0.0689567	0.337681	0.919067	15	poly dA:dT
REACTOME_GLYCOGEN_SYNTHESIS	0.71298	0.816154	0.0571259	0.298026	0.807124	15	IFN-beta
REACTOME_GLYCOLYSIS	0.000267163	0.00434537	0.498493	-0.499125	-1.92275	59	TNF-alpha
REACTOME_GLYCOLYSIS	0.000734213	0.00778266	0.477271	-0.468524	-1.79551	59	IFN-beta
REACTOME_GLYCOLYSIS	0.00354358	0.0286732	0.431708	-0.433013	-1.67383	59	LPS
REACTOME_GLYCOLYSIS	0.0520292	0.199822	0.321776	-0.365793	-1.38867	59	poly dA:dT
REACTOME_GLYCOLYSIS	0.177143	0.297909	0.121543	0.326177	1.19326	59	poly I:C
REACTOME_GLYCOSAMINOGLYCAN_METABOLISM	7.89063e-05	0.000708819	0.538434	0.47454	1.87359	93	poly I:C
REACTOME_GLYCOSAMINOGLYCAN_METABOLISM	3.54167e-05	0.000788968	0.557332	0.487686	1.94992	93	LPS
REACTOME_GLYCOSAMINOGLYCAN_METABOLISM	0.000591163	0.00620428	0.477271	0.434565	1.73844	93	poly dA:dT
REACTOME_GLYCOSAMINOGLYCAN_METABOLISM	0.00376141	0.031048	0.431708	0.413509	1.67349	93	TNF-alpha
REACTOME_GLYCOSAMINOGLYCAN_METABOLISM	0.0235207	0.11919	0.352488	0.36567	1.46435	93	IFN-beta
REACTOME_GLYCOSPHINGOLIPID_METABOLISM	0.000105199	0.00189367	0.538434	0.599209	1.96508	37	LPS
REACTOME_GLYCOSPHINGOLIPID_METABOLISM	0.00040539	0.00265255	0.498493	0.581043	1.92732	37	poly I:C
REACTOME_GLYCOSPHINGOLIPID_METABOLISM	0.00148736	0.0121277	0.45506	0.540753	1.80838	37	poly dA:dT
REACTOME_GLYCOSPHINGOLIPID_METABOLISM	0.00444288	0.0343756	0.407018	0.510967	1.74217	37	TNF-alpha
REACTOME_GLYCOSPHINGOLIPID_METABOLISM	0.0192915	0.102759	0.352488	0.460268	1.56023	37	IFN-beta
REACTOME_GLYOXYLATE_METABOLISM_AND_GLYCINE_DEGRADATION	0.0692432	0.145342	0.216543	0.472863	1.39415	23	poly I:C
REACTOME_GLYOXYLATE_METABOLISM_AND_GLYCINE_DEGRADATION	0.151448	0.37225	0.169571	-0.412349	-1.30271	23	IFN-beta
REACTOME_GLYOXYLATE_METABOLISM_AND_GLYCINE_DEGRADATION	0.291971	0.550692	0.104733	0.379149	1.1375	23	poly dA:dT
REACTOME_GLYOXYLATE_METABOLISM_AND_GLYCINE_DEGRADATION	0.55303	0.723854	0.0711327	0.307624	0.936355	23	TNF-alpha
REACTOME_GLYOXYLATE_METABOLISM_AND_GLYCINE_DEGRADATION	0.890485	0.956315	0.0460458	0.234133	0.694417	23	LPS
REACTOME_GOLGI_ASSOCIATED_VESICLE_BIOGENESIS	7.73854e-06	0.000107932	0.593325	0.582772	2.07881	53	poly I:C
REACTOME_GOLGI_ASSOCIATED_VESICLE_BIOGENESIS	0.0106244	0.0577533	0.38073	0.429995	1.54952	53	poly dA:dT
REACTOME_GOLGI_ASSOCIATED_VESICLE_BIOGENESIS	0.0135399	0.0792943	0.38073	0.428455	1.55573	53	TNF-alpha
REACTOME_GOLGI_ASSOCIATED_VESICLE_BIOGENESIS	0.0489865	0.193753	0.266351	0.393352	1.40537	53	LPS
REACTOME_GOLGI_ASSOCIATED_VESICLE_BIOGENESIS	0.0928196	0.285348	0.193813	0.367086	1.33717	53	IFN-beta
REACTOME_GOLGI_CISTERNAE_PERICENTRIOLAR_STACK_REORGANIZATION	0.0200214	0.0618736	0.352488	0.619766	1.62685	14	poly I:C
REACTOME_GOLGI_CISTERNAE_PERICENTRIOLAR_STACK_REORGANIZATION	0.0110366	0.0684137	0.38073	-0.631905	-1.73965	14	IFN-beta
REACTOME_GOLGI_CISTERNAE_PERICENTRIOLAR_STACK_REORGANIZATION	0.0381477	0.157185	0.321776	-0.566924	-1.53538	14	poly dA:dT
REACTOME_GOLGI_CISTERNAE_PERICENTRIOLAR_STACK_REORGANIZATION	0.163866	0.386854	0.157403	-0.453107	-1.24602	14	TNF-alpha
REACTOME_GOLGI_CISTERNAE_PERICENTRIOLAR_STACK_REORGANIZATION	0.551253	0.737788	0.0808589	-0.337902	-0.927196	14	LPS
REACTOME_GOLGI_TO_ER_RETROGRADE_TRANSPORT	1.71978e-10	7.01141e-09	0.826657	0.565322	2.2995	114	poly I:C
REACTOME_GOLGI_TO_ER_RETROGRADE_TRANSPORT	0.00167371	0.0154272	0.45506	0.399512	1.64539	114	LPS
REACTOME_GOLGI_TO_ER_RETROGRADE_TRANSPORT	0.0115183	0.0704838	0.38073	0.348795	1.45262	114	TNF-alpha
REACTOME_GOLGI_TO_ER_RETROGRADE_TRANSPORT	0.0170802	0.0834702	0.352488	0.355798	1.4646	114	poly dA:dT
REACTOME_GOLGI_TO_ER_RETROGRADE_TRANSPORT	0.297909	0.518529	0.100633	0.265836	1.09104	114	IFN-beta
REACTOME_GPCR_LIGAND_BINDING	0.03657	0.0954783	0.266351	0.32101	1.35887	143	poly I:C
REACTOME_GPCR_LIGAND_BINDING	0.0628099	0.224927	0.231127	0.301135	1.27947	143	poly dA:dT
REACTOME_GPCR_LIGAND_BINDING	0.112219	0.320889	0.2114	-0.262626	-1.19771	143	IFN-beta
REACTOME_GPCR_LIGAND_BINDING	0.203833	0.457847	0.12564	0.265343	1.12698	143	LPS
REACTOME_GPCR_LIGAND_BINDING	0.445578	0.63228	0.0766747	0.232347	1.00594	143	TNF-alpha
REACTOME_GPVI_MEDIATED_ACTIVATION_CASCADE	0.215781	0.339863	0.116234	0.406141	1.19744	23	poly I:C
REACTOME_GPVI_MEDIATED_ACTIVATION_CASCADE	0.202247	0.457847	0.145516	-0.387387	-1.21129	23	LPS
REACTOME_GPVI_MEDIATED_ACTIVATION_CASCADE	0.328194	0.581748	0.10925	-0.366279	-1.12146	23	poly dA:dT
REACTOME_GPVI_MEDIATED_ACTIVATION_CASCADE	0.487751	0.663203	0.0862866	-0.308264	-0.973886	23	IFN-beta
REACTOME_GPVI_MEDIATED_ACTIVATION_CASCADE	0.729958	0.838305	0.0628004	-0.267767	-0.841367	23	TNF-alpha
REACTOME_GRB2_EVENTS_IN_ERBB2_SIGNALING	0.18851	0.441105	0.133555	0.504922	1.29245	13	LPS
REACTOME_GRB2_EVENTS_IN_ERBB2_SIGNALING	0.56654	0.729687	0.0701132	0.355311	0.922425	13	TNF-alpha
REACTOME_GRB2_EVENTS_IN_ERBB2_SIGNALING	0.701299	0.808018	0.0585938	0.314255	0.814964	13	IFN-beta
REACTOME_GRB2_EVENTS_IN_ERBB2_SIGNALING	0.705441	0.87356	0.0588438	0.305979	0.803883	13	poly dA:dT
REACTOME_GRB2_EVENTS_IN_ERBB2_SIGNALING	0.920792	0.940195	0.0406579	0.247298	0.639097	13	poly I:C
REACTOME_GRB2_SOS_PROVIDES_LINKAGE_TO_MAPK_SIGNALING_FOR_INTEGRINS_	0.049665	0.194981	0.321776	-0.56655	-1.52669	13	LPS
REACTOME_GRB2_SOS_PROVIDES_LINKAGE_TO_MAPK_SIGNALING_FOR_INTEGRINS_	0.0546218	0.196268	0.282013	-0.548114	-1.47296	13	TNF-alpha
REACTOME_GRB2_SOS_PROVIDES_LINKAGE_TO_MAPK_SIGNALING_FOR_INTEGRINS_	0.101512	0.303962	0.206588	-0.520921	-1.39094	13	IFN-beta
REACTOME_GRB2_SOS_PROVIDES_LINKAGE_TO_MAPK_SIGNALING_FOR_INTEGRINS_	0.1258	0.341917	0.183024	-0.528158	-1.39154	13	poly dA:dT
REACTOME_GRB2_SOS_PROVIDES_LINKAGE_TO_MAPK_SIGNALING_FOR_INTEGRINS_	0.549505	0.65452	0.0646485	0.361996	0.935511	13	poly I:C
REACTOME_GROWTH_HORMONE_RECEPTOR_SIGNALING	0.032196	0.141609	0.321776	-0.560954	-1.67301	18	TNF-alpha
REACTOME_GROWTH_HORMONE_RECEPTOR_SIGNALING	0.0814978	0.26154	0.234393	-0.504742	-1.45252	18	poly dA:dT
REACTOME_GROWTH_HORMONE_RECEPTOR_SIGNALING	0.100223	0.301654	0.2114	-0.477978	-1.40995	18	IFN-beta
REACTOME_GROWTH_HORMONE_RECEPTOR_SIGNALING	0.189474	0.308994	0.164406	-0.396987	-1.22301	18	poly I:C
REACTOME_GROWTH_HORMONE_RECEPTOR_SIGNALING	0.26009	0.511494	0.126254	-0.396346	-1.15292	18	LPS
REACTOME_HATS_ACETYLATE_HISTONES	0.000225562	0.00317714	0.518848	-0.452943	-1.82982	78	LPS
REACTOME_HATS_ACETYLATE_HISTONES	0.000560665	0.00600308	0.477271	-0.42843	-1.7256	78	poly dA:dT
REACTOME_HATS_ACETYLATE_HISTONES	0.00660742	0.0467759	0.407018	-0.380636	-1.55774	78	TNF-alpha
REACTOME_HATS_ACETYLATE_HISTONES	0.0272753	0.0763924	0.352488	-0.337767	-1.43536	78	poly I:C
REACTOME_HATS_ACETYLATE_HISTONES	0.184149	0.410789	0.156312	-0.284907	-1.15363	78	IFN-beta
REACTOME_HCMV_EARLY_EVENTS	0.00226184	0.0217959	0.431708	-0.427066	-1.67851	65	TNF-alpha
REACTOME_HCMV_EARLY_EVENTS	0.0031704	0.0250793	0.431708	-0.436712	-1.7086	65	IFN-beta
REACTOME_HCMV_EARLY_EVENTS	0.00495293	0.036714	0.407018	-0.399931	-1.56323	65	LPS
REACTOME_HCMV_EARLY_EVENTS	0.0700935	0.236621	0.261664	-0.345837	-1.35095	65	poly dA:dT
REACTOME_HCMV_EARLY_EVENTS	0.577904	0.673163	0.0550211	0.251908	0.936022	65	poly I:C
REACTOME_HCMV_INFECTION	0.00129293	0.0122367	0.45506	-0.393374	-1.64278	89	IFN-beta
REACTOME_HCMV_INFECTION	0.0122012	0.0737153	0.38073	-0.357979	-1.49285	89	TNF-alpha
REACTOME_HCMV_INFECTION	0.0835381	0.27846	0.245042	-0.308017	-1.2556	89	LPS
REACTOME_HCMV_INFECTION	0.169559	0.291301	0.119888	0.302914	1.19457	89	poly I:C
REACTOME_HCMV_INFECTION	0.261391	0.517989	0.130777	-0.269547	-1.10927	89	poly dA:dT
REACTOME_HCMV_LATE_EVENTS	0.00164854	0.0149355	0.45506	-0.47578	-1.78597	53	IFN-beta
REACTOME_HCMV_LATE_EVENTS	0.00846636	0.0564424	0.38073	-0.425378	-1.61689	53	TNF-alpha
REACTOME_HCMV_LATE_EVENTS	0.0804878	0.275216	0.248911	-0.348327	-1.30579	53	LPS
REACTOME_HCMV_LATE_EVENTS	0.160093	0.395567	0.168238	-0.323106	-1.21059	53	poly dA:dT
REACTOME_HCMV_LATE_EVENTS	0.878788	0.912356	0.0366082	0.206712	0.737364	53	poly I:C
REACTOME_HDACS_DEACETYLATE_HISTONES	0.0318631	0.0850753	0.321776	0.477639	1.5248	32	poly I:C
REACTOME_HDACS_DEACETYLATE_HISTONES	0.127013	0.343452	0.165657	0.402087	1.30878	32	IFN-beta
REACTOME_HDACS_DEACETYLATE_HISTONES	0.508651	0.701905	0.0707899	0.302188	0.964298	32	LPS
REACTOME_HDACS_DEACETYLATE_HISTONES	0.693002	0.819846	0.0686326	-0.251825	-0.860526	32	TNF-alpha
REACTOME_HDACS_DEACETYLATE_HISTONES	0.650362	0.84587	0.0610364	0.271163	0.873753	32	poly dA:dT
REACTOME_HDMS_DEMETHYLATE_HISTONES	0.0072998	0.0483612	0.407018	-0.533023	-1.68396	23	IFN-beta
REACTOME_HDMS_DEMETHYLATE_HISTONES	0.136483	0.24688	0.195789	-0.389683	-1.26934	23	poly I:C
REACTOME_HDMS_DEMETHYLATE_HISTONES	0.244944	0.491743	0.130777	-0.370052	-1.15709	23	LPS
REACTOME_HDMS_DEMETHYLATE_HISTONES	0.585903	0.789764	0.0758887	-0.296044	-0.906418	23	poly dA:dT
REACTOME_HDMS_DEMETHYLATE_HISTONES	0.852321	0.908913	0.0554793	-0.235646	-0.74044	23	TNF-alpha
REACTOME_HDR_THROUGH_HOMOLOGOUS_RECOMBINATION_HRR_	1.45341e-06	2.70282e-05	0.643552	-0.526944	-2.15311	63	poly I:C
REACTOME_HDR_THROUGH_HOMOLOGOUS_RECOMBINATION_HRR_	1.70658e-06	6.46062e-05	0.643552	-0.556898	-2.14702	63	poly dA:dT
REACTOME_HDR_THROUGH_HOMOLOGOUS_RECOMBINATION_HRR_	1.42088e-05	0.000350262	0.593325	-0.516542	-2.02064	63	LPS
REACTOME_HDR_THROUGH_HOMOLOGOUS_RECOMBINATION_HRR_	3.48616e-05	0.000802062	0.557332	-0.513491	-1.99643	63	IFN-beta
REACTOME_HDR_THROUGH_HOMOLOGOUS_RECOMBINATION_HRR_	0.000193013	0.003354	0.518848	-0.486456	-1.89645	63	TNF-alpha
REACTOME_HDR_THROUGH_MMEJ_ALT_NHEJ_	0.0025463	0.0188747	0.431708	-0.740274	-1.80569	10	poly dA:dT
REACTOME_HDR_THROUGH_MMEJ_ALT_NHEJ_	0.120805	0.349133	0.191892	-0.564983	-1.39131	10	LPS
REACTOME_HDR_THROUGH_MMEJ_ALT_NHEJ_	0.207547	0.433007	0.138022	-0.478923	-1.2197	10	TNF-alpha
REACTOME_HDR_THROUGH_MMEJ_ALT_NHEJ_	0.232906	0.462467	0.130777	-0.492211	-1.20979	10	IFN-beta
REACTOME_HDR_THROUGH_MMEJ_ALT_NHEJ_	0.789216	0.845019	0.0662842	-0.300587	-0.76962	10	poly I:C
REACTOME_HDR_THROUGH_SINGLE_STRAND_ANNEALING_SSA_	1.85828e-06	6.79233e-05	0.643552	-0.652062	-2.23876	36	poly dA:dT
REACTOME_HDR_THROUGH_SINGLE_STRAND_ANNEALING_SSA_	4.7027e-05	0.000996972	0.557332	-0.595293	-2.04246	36	LPS
REACTOME_HDR_THROUGH_SINGLE_STRAND_ANNEALING_SSA_	0.00013748	0.00231315	0.518848	-0.592708	-2.03867	36	IFN-beta
REACTOME_HDR_THROUGH_SINGLE_STRAND_ANNEALING_SSA_	0.000488581	0.00301102	0.477271	-0.531599	-1.94799	36	poly I:C
REACTOME_HDR_THROUGH_SINGLE_STRAND_ANNEALING_SSA_	0.00028179	0.00445817	0.498493	-0.573937	-2.01868	36	TNF-alpha
REACTOME_HEDGEHOG_LIGAND_BIOGENESIS	1.09874e-06	2.19747e-05	0.643552	0.598845	2.17581	57	poly I:C
REACTOME_HEDGEHOG_LIGAND_BIOGENESIS	0.232719	0.456579	0.13649	-0.294269	-1.12913	57	TNF-alpha
REACTOME_HEDGEHOG_LIGAND_BIOGENESIS	0.341014	0.55187	0.109684	-0.27702	-1.05683	57	IFN-beta
REACTOME_HEDGEHOG_LIGAND_BIOGENESIS	0.389771	0.630774	0.0857844	0.286394	1.04521	57	poly dA:dT
REACTOME_HEDGEHOG_LIGAND_BIOGENESIS	0.57913	0.757874	0.0646485	0.258513	0.93663	57	LPS
REACTOME_HEDGEHOG_OFF_STATE	0.001126	0.00612084	0.45506	0.435996	1.74933	102	poly I:C
REACTOME_HEDGEHOG_OFF_STATE	0.0169813	0.0926729	0.352488	-0.341863	-1.45774	102	TNF-alpha
REACTOME_HEDGEHOG_OFF_STATE	0.044534	0.186585	0.321776	-0.316971	-1.36261	102	IFN-beta
REACTOME_HEDGEHOG_OFF_STATE	0.689573	0.828739	0.0713053	-0.210516	-0.88824	102	LPS
REACTOME_HEDGEHOG_OFF_STATE	0.695652	0.87305	0.0718276	-0.215032	-0.901436	102	poly dA:dT
REACTOME_HEDGEHOG_ON_STATE	0.0110626	0.0688147	0.38073	-0.37934	-1.55469	79	TNF-alpha
REACTOME_HEDGEHOG_ON_STATE	0.025479	0.072797	0.352488	0.391814	1.51078	79	poly I:C
REACTOME_HEDGEHOG_ON_STATE	0.222749	0.44974	0.142057	-0.275897	-1.11526	79	IFN-beta
REACTOME_HEDGEHOG_ON_STATE	0.69403	0.832208	0.0734381	-0.2216	-0.894856	79	LPS
REACTOME_HEDGEHOG_ON_STATE	0.758373	0.900197	0.0670513	-0.21271	-0.858163	79	poly dA:dT
REACTOME_HEME_BIOSYNTHESIS	0.0183422	0.0875797	0.352488	-0.61535	-1.62126	13	poly dA:dT
REACTOME_HEME_BIOSYNTHESIS	0.0224573	0.116121	0.352488	-0.617371	-1.64848	13	IFN-beta
REACTOME_HEME_BIOSYNTHESIS	0.128151	0.331905	0.179782	-0.489653	-1.31585	13	TNF-alpha
REACTOME_HEME_BIOSYNTHESIS	0.301124	0.54656	0.116234	-0.415015	-1.11835	13	LPS
REACTOME_HEME_BIOSYNTHESIS	0.912541	0.9373	0.0410713	0.255023	0.659059	13	poly I:C
REACTOME_HEME_DEGRADATION	0.0905172	0.281373	0.21925	-0.556206	-1.43676	12	poly dA:dT
REACTOME_HEME_DEGRADATION	0.146868	0.366089	0.169571	-0.507846	-1.32455	12	IFN-beta
REACTOME_HEME_DEGRADATION	0.18896	0.421678	0.146416	-0.467911	-1.22761	12	TNF-alpha
REACTOME_HEME_DEGRADATION	0.193258	0.449241	0.149208	-0.470298	-1.22903	12	LPS
REACTOME_HEME_DEGRADATION	0.401515	0.527393	0.105125	-0.38181	-1.03798	12	poly I:C
REACTOME_HEMOSTASIS	8.87953e-17	9.4123e-15	1.05746	0.462874	2.15793	417	poly I:C
REACTOME_HEMOSTASIS	0.00225548	0.0196386	0.431708	0.289972	1.40012	417	LPS
REACTOME_HEMOSTASIS	0.00363484	0.0303381	0.431708	0.28542	1.39224	417	TNF-alpha
REACTOME_HEMOSTASIS	0.00599376	0.0356932	0.407018	0.278108	1.33964	417	poly dA:dT
REACTOME_HEMOSTASIS	0.0943396	0.287356	0.173748	0.243622	1.17623	417	IFN-beta
REACTOME_HEPARAN_SULFATE_HEPARIN_HS_GAG_METABOLISM	0.00132427	0.0132088	0.45506	0.549803	1.80306	37	LPS
REACTOME_HEPARAN_SULFATE_HEPARIN_HS_GAG_METABOLISM	0.00318544	0.0216969	0.431708	0.520628	1.74108	37	poly dA:dT
REACTOME_HEPARAN_SULFATE_HEPARIN_HS_GAG_METABOLISM	0.00765072	0.0303737	0.407018	0.511607	1.697	37	poly I:C
REACTOME_HEPARAN_SULFATE_HEPARIN_HS_GAG_METABOLISM	0.00920229	0.0598431	0.38073	0.488114	1.66425	37	TNF-alpha
REACTOME_HEPARAN_SULFATE_HEPARIN_HS_GAG_METABOLISM	0.0143047	0.0824074	0.38073	0.475359	1.61139	37	IFN-beta
REACTOME_HIV_ELONGATION_ARREST_AND_RECOVERY	0.207207	0.433007	0.126876	0.362039	1.18485	31	TNF-alpha
REACTOME_HIV_ELONGATION_ARREST_AND_RECOVERY	0.364632	0.492998	0.0828962	0.33283	1.05544	31	poly I:C
REACTOME_HIV_ELONGATION_ARREST_AND_RECOVERY	0.630045	0.759722	0.0730744	-0.258514	-0.875574	31	IFN-beta
REACTOME_HIV_ELONGATION_ARREST_AND_RECOVERY	0.683849	0.824048	0.0561767	0.269166	0.853712	31	LPS
REACTOME_HIV_ELONGATION_ARREST_AND_RECOVERY	0.82491	0.931208	0.0497903	0.236516	0.761163	31	poly dA:dT
REACTOME_HIV_INFECTION	2.20144e-05	0.000253644	0.57561	0.393462	1.73448	214	poly I:C
REACTOME_HIV_INFECTION	0.0222778	0.115757	0.352488	-0.272992	-1.31607	214	IFN-beta
REACTOME_HIV_INFECTION	0.112745	0.311223	0.208955	-0.243107	-1.15444	214	TNF-alpha
REACTOME_HIV_INFECTION	0.421995	0.660293	0.102822	-0.217219	-1.01222	214	poly dA:dT
REACTOME_HIV_INFECTION	0.501333	0.697393	0.0949752	-0.206356	-0.98357	214	LPS
REACTOME_HIV_LIFE_CYCLE	0.00820512	0.0536878	0.38073	-0.323569	-1.47905	141	IFN-beta
REACTOME_HIV_LIFE_CYCLE	0.116751	0.332678	0.208955	-0.275063	-1.21531	141	poly dA:dT
REACTOME_HIV_LIFE_CYCLE	0.155814	0.396074	0.170932	-0.255905	-1.15254	141	LPS
REACTOME_HIV_LIFE_CYCLE	0.284987	0.411562	0.0850427	0.260597	1.09804	141	poly I:C
REACTOME_HIV_LIFE_CYCLE	0.196602	0.430256	0.154191	-0.254512	-1.13435	141	TNF-alpha
REACTOME_HIV_TRANSCRIPTION_ELONGATION	0.220379	0.447074	0.142901	-0.332769	-1.16636	40	IFN-beta
REACTOME_HIV_TRANSCRIPTION_ELONGATION	0.509091	0.620272	0.0642141	0.292113	0.982433	40	poly I:C
REACTOME_HIV_TRANSCRIPTION_ELONGATION	0.492991	0.689406	0.0883594	-0.271248	-0.963475	40	LPS
REACTOME_HIV_TRANSCRIPTION_ELONGATION	0.54562	0.72149	0.0699459	0.272793	0.940977	40	TNF-alpha
REACTOME_HIV_TRANSCRIPTION_ELONGATION	0.704762	0.87356	0.0704501	-0.246915	-0.855063	40	poly dA:dT
REACTOME_HIV_TRANSCRIPTION_INITIATION	0.190647	0.422775	0.132846	0.344901	1.20737	44	TNF-alpha
REACTOME_HIV_TRANSCRIPTION_INITIATION	0.561664	0.660781	0.0585938	0.276521	0.945015	44	poly I:C
REACTOME_HIV_TRANSCRIPTION_INITIATION	0.613913	0.755805	0.0618406	0.257051	0.900903	44	IFN-beta
REACTOME_HIV_TRANSCRIPTION_INITIATION	0.949827	0.985143	0.0414044	0.187238	0.65051	44	poly dA:dT
REACTOME_HIV_TRANSCRIPTION_INITIATION	0.947644	0.986528	0.0419082	0.198822	0.678646	44	LPS
REACTOME_HOMOLOGOUS_DNA_PAIRING_AND_STRAND_EXCHANGE	1.37232e-06	5.59484e-05	0.643552	-0.644978	-2.23743	41	poly dA:dT
REACTOME_HOMOLOGOUS_DNA_PAIRING_AND_STRAND_EXCHANGE	4.78099e-06	7.13782e-05	0.610527	-0.586148	-2.20079	41	poly I:C
REACTOME_HOMOLOGOUS_DNA_PAIRING_AND_STRAND_EXCHANGE	4.31371e-06	0.000152418	0.610527	-0.6152	-2.18935	41	LPS
REACTOME_HOMOLOGOUS_DNA_PAIRING_AND_STRAND_EXCHANGE	6.92392e-05	0.00134683	0.538434	-0.581561	-2.05199	41	IFN-beta
REACTOME_HOMOLOGOUS_DNA_PAIRING_AND_STRAND_EXCHANGE	0.000297688	0.00450784	0.498493	-0.54859	-1.98867	41	TNF-alpha
REACTOME_HOMOLOGY_DIRECTED_REPAIR	1.02551e-10	1.81174e-08	0.839089	-0.576849	-2.42499	99	poly dA:dT
REACTOME_HOMOLOGY_DIRECTED_REPAIR	2.01677e-07	1.01799e-05	0.690132	-0.509531	-2.12399	99	LPS
REACTOME_HOMOLOGY_DIRECTED_REPAIR	3.12391e-06	0.000122642	0.627257	-0.47997	-2.04138	99	IFN-beta
REACTOME_HOMOLOGY_DIRECTED_REPAIR	1.70312e-05	0.000207507	0.57561	-0.411435	-1.86936	99	poly I:C
REACTOME_HOMOLOGY_DIRECTED_REPAIR	2.30118e-05	0.000530273	0.57561	-0.45376	-1.9189	99	TNF-alpha
REACTOME_HOST_INTERACTIONS_OF_HIV_FACTORS	0.000161464	0.00126024	0.518848	0.439302	1.80248	120	poly I:C
REACTOME_HOST_INTERACTIONS_OF_HIV_FACTORS	0.0037161	0.0280621	0.431708	-0.349016	-1.55637	120	IFN-beta
REACTOME_HOST_INTERACTIONS_OF_HIV_FACTORS	0.00510984	0.0376141	0.407018	-0.347707	-1.51685	120	TNF-alpha
REACTOME_HOST_INTERACTIONS_OF_HIV_FACTORS	0.0833333	0.27846	0.237794	-0.282376	-1.22842	120	LPS
REACTOME_HOST_INTERACTIONS_OF_HIV_FACTORS	0.224691	0.485077	0.144631	-0.25862	-1.11349	120	poly dA:dT
REACTOME_HS_GAG_BIOSYNTHESIS	0.0242441	0.0710205	0.352488	0.540401	1.55436	21	poly I:C
REACTOME_HS_GAG_BIOSYNTHESIS	0.0247561	0.114093	0.352488	0.534612	1.53571	21	LPS
REACTOME_HS_GAG_BIOSYNTHESIS	0.0659134	0.220404	0.24134	0.479663	1.41934	21	TNF-alpha
REACTOME_HS_GAG_BIOSYNTHESIS	0.116667	0.332678	0.176694	0.460346	1.34595	21	poly dA:dT
REACTOME_HS_GAG_BIOSYNTHESIS	0.35009	0.557115	0.0928481	0.368491	1.0891	21	IFN-beta
REACTOME_HS_GAG_DEGRADATION	0.033562	0.142303	0.321776	0.544199	1.56453	19	poly dA:dT
REACTOME_HS_GAG_DEGRADATION	0.0685921	0.242359	0.231127	0.514808	1.42558	19	LPS
REACTOME_HS_GAG_DEGRADATION	0.183871	0.304339	0.127505	0.438624	1.22969	19	poly I:C
REACTOME_HS_GAG_DEGRADATION	0.190128	0.422507	0.134273	0.430311	1.24321	19	TNF-alpha
REACTOME_HS_GAG_DEGRADATION	0.400362	0.601641	0.0857844	0.366305	1.05357	19	IFN-beta
REACTOME_HSF1_ACTIVATION	0.00830341	0.0324783	0.38073	0.550555	1.69052	27	poly I:C
REACTOME_HSF1_ACTIVATION	0.0336365	0.153902	0.321776	-0.471966	-1.55028	27	IFN-beta
REACTOME_HSF1_ACTIVATION	0.069869	0.225796	0.252961	-0.417406	-1.3634	27	TNF-alpha
REACTOME_HSF1_ACTIVATION	0.190367	0.443492	0.152145	-0.377896	-1.23312	27	LPS
REACTOME_HSF1_ACTIVATION	0.570175	0.785938	0.0770737	-0.28797	-0.923275	27	poly dA:dT
REACTOME_HSF1_DEPENDENT_TRANSACTIVATION	0.021153	0.064804	0.352488	0.475566	1.53224	33	poly I:C
REACTOME_HSF1_DEPENDENT_TRANSACTIVATION	0.0198059	0.101421	0.352488	-0.456994	-1.59052	33	TNF-alpha
REACTOME_HSF1_DEPENDENT_TRANSACTIVATION	0.0855107	0.282372	0.237794	-0.407599	-1.36227	33	LPS
REACTOME_HSF1_DEPENDENT_TRANSACTIVATION	0.417607	0.613108	0.0959207	-0.301308	-1.02538	33	IFN-beta
REACTOME_HSF1_DEPENDENT_TRANSACTIVATION	0.449664	0.682993	0.0911073	-0.296001	-0.998141	33	poly dA:dT
REACTOME_HSP90_CHAPERONE_CYCLE_FOR_STEROID_HORMONE_RECEPTORS_SHR_	1.92169e-06	3.45253e-05	0.627257	0.62686	2.1423	44	poly I:C
REACTOME_HSP90_CHAPERONE_CYCLE_FOR_STEROID_HORMONE_RECEPTORS_SHR_	0.201405	0.425278	0.149208	-0.328713	-1.17154	44	IFN-beta
REACTOME_HSP90_CHAPERONE_CYCLE_FOR_STEROID_HORMONE_RECEPTORS_SHR_	0.262332	0.489563	0.12564	-0.304604	-1.12044	44	TNF-alpha
REACTOME_HSP90_CHAPERONE_CYCLE_FOR_STEROID_HORMONE_RECEPTORS_SHR_	0.463869	0.669869	0.0916795	-0.272774	-0.983236	44	LPS
REACTOME_HSP90_CHAPERONE_CYCLE_FOR_STEROID_HORMONE_RECEPTORS_SHR_	0.633218	0.827634	0.0601186	0.259073	0.900081	44	poly dA:dT
REACTOME_HYALURONAN_METABOLISM	0.052748	0.200405	0.321776	0.570534	1.52812	14	poly dA:dT
REACTOME_HYALURONAN_METABOLISM	0.0586146	0.220324	0.248911	0.57451	1.49871	14	LPS
REACTOME_HYALURONAN_METABOLISM	0.0912548	0.268695	0.204295	0.534596	1.41832	14	TNF-alpha
REACTOME_HYALURONAN_METABOLISM	0.244663	0.371552	0.10925	0.456192	1.19747	14	poly I:C
REACTOME_HYALURONAN_METABOLISM	0.224074	0.451556	0.123257	0.468742	1.23097	14	IFN-beta
REACTOME_HYALURONAN_UPTAKE_AND_DEGRADATION	0.0890152	0.278336	0.206588	0.588179	1.44213	10	poly dA:dT
REACTOME_HYALURONAN_UPTAKE_AND_DEGRADATION	0.154955	0.394837	0.149208	0.544609	1.3129	10	LPS
REACTOME_HYALURONAN_UPTAKE_AND_DEGRADATION	0.2397	0.465352	0.119348	0.509391	1.21415	10	IFN-beta
REACTOME_HYALURONAN_UPTAKE_AND_DEGRADATION	0.245714	0.470139	0.118815	0.478176	1.17097	10	TNF-alpha
REACTOME_HYALURONAN_UPTAKE_AND_DEGRADATION	0.412458	0.534115	0.0802023	0.432527	1.05661	10	poly I:C
REACTOME_IKK_COMPLEX_RECRUITMENT_MEDIATED_BY_RIP1	0.0613718	0.227016	0.245042	0.518812	1.43667	19	LPS
REACTOME_IKK_COMPLEX_RECRUITMENT_MEDIATED_BY_RIP1	0.190128	0.422507	0.134273	0.432121	1.24844	19	TNF-alpha
REACTOME_IKK_COMPLEX_RECRUITMENT_MEDIATED_BY_RIP1	0.445161	0.563765	0.0739901	0.366204	1.02666	19	poly I:C
REACTOME_IKK_COMPLEX_RECRUITMENT_MEDIATED_BY_RIP1	0.526316	0.748852	0.0714786	0.33384	0.959766	19	poly dA:dT
REACTOME_IKK_COMPLEX_RECRUITMENT_MEDIATED_BY_RIP1	0.721014	0.821801	0.0561767	0.285907	0.822329	19	IFN-beta
REACTOME_IL_6_TYPE_CYTOKINE_RECEPTOR_LIGAND_INTERACTIONS	0.0637255	0.136739	0.282013	-0.577311	-1.47814	10	poly I:C
REACTOME_IL_6_TYPE_CYTOKINE_RECEPTOR_LIGAND_INTERACTIONS	0.210291	0.460554	0.142057	-0.507806	-1.2505	10	LPS
REACTOME_IL_6_TYPE_CYTOKINE_RECEPTOR_LIGAND_INTERACTIONS	0.237179	0.462467	0.129443	-0.488159	-1.19983	10	IFN-beta
REACTOME_IL_6_TYPE_CYTOKINE_RECEPTOR_LIGAND_INTERACTIONS	0.257384	0.517989	0.122679	-0.482185	-1.17616	10	poly dA:dT
REACTOME_IL_6_TYPE_CYTOKINE_RECEPTOR_LIGAND_INTERACTIONS	0.358491	0.568701	0.100633	-0.421876	-1.07442	10	TNF-alpha
REACTOME_IMMUNOREGULATORY_INTERACTIONS_BETWEEN_A_LYMPHOID_AND_A_NON_LYMPHOID_CELL	0.00324704	0.0254953	0.431708	0.522758	1.80665	41	IFN-beta
REACTOME_IMMUNOREGULATORY_INTERACTIONS_BETWEEN_A_LYMPHOID_AND_A_NON_LYMPHOID_CELL	0.00449619	0.0345359	0.407018	0.508815	1.77273	41	TNF-alpha
REACTOME_IMMUNOREGULATORY_INTERACTIONS_BETWEEN_A_LYMPHOID_AND_A_NON_LYMPHOID_CELL	0.011104	0.0398992	0.38073	0.478942	1.61548	41	poly I:C
REACTOME_IMMUNOREGULATORY_INTERACTIONS_BETWEEN_A_LYMPHOID_AND_A_NON_LYMPHOID_CELL	0.00757311	0.0486515	0.407018	0.480655	1.61199	41	LPS
[truncated: 3,301 more rows]
