# Supplementary material for: Transcriptomic profiling implicates PAF1 in both active and repressive immune regulatory networks
Source: BMC Genomics. 2022 Nov 30;23:787. doi: 10.1186/s12864-022-09013-6 (PMC9713194; doi:10.1186/s12864-022-09013-6)
Supplement: Supplementary file 4 — Additional file 4: Table S3. Associated promoter and enhancer motifs. [file 12864_2022_9013_MOESM4_ESM.xlsx]

## Sheet: (A) Promoter Motif Enrich
Term	Count	%	p-value	Fold Enrichment	p-adj	associated
REL	15	32.6087	0.00128932	2.49667	0.00790704	down
CREBP1CJUN	11	23.913	0.0175979	2.25385	0.0348002	down
NFKAPPAB65	18	39.1304	0.00110204	2.21529	0.00745998	down
FOXD3	27	58.6957	2.41271e-05	2.10763	0.00106159	down
EGR3	13	28.2609	0.0147559	2.07855	0.0312896	down
FOXO3	21	45.6522	0.00077639	2.04891	0.00655496	down
MAX	13	28.2609	0.016731	2.04374	0.0338467	down
IRF1	19	41.3043	0.00197078	2.03246	0.00847393	down
POU6F1	32	69.5652	3.40987e-06	1.99503	0.00059037	down
GATA6	12	26.087	0.0292286	1.97616	0.0491961	down
HLF	30	65.2174	1.73211e-05	1.96467	0.00101617	down
E4BP4	32	69.5652	6.70875e-06	1.93922	0.00059037	down
AP1FJ	21	45.6522	0.00226187	1.8886	0.00947833	down
LHX3	26	56.5217	0.000324357	1.87886	0.00475723	down
CEBPA	20	43.4783	0.00354056	1.87462	0.012982	down
NMYC	22	47.8261	0.00174561	1.87274	0.00847393	down
STAT5B	23	50	0.00134016	1.8575	0.00790704	down
GATA3	16	34.7826	0.0147146	1.848	0.0312896	down
HFH3	28	60.8696	0.000233793	1.81889	0.00374069	down
IK1	24	52.1739	0.00134991	1.80889	0.00790704	down
HFH1	30	65.2174	0.000155095	1.76993	0.00374069	down
TAL1BETAE47	19	41.3043	0.0104338	1.75102	0.0258394	down
TGIF	28	60.8696	0.00047328	1.7505	0.00535501	down
HNF3B	27	58.6957	0.000778995	1.74163	0.00655496	down
S8	30	65.2174	0.000217145	1.74075	0.00374069	down
NFE2	23	50	0.0036395	1.72861	0.0130725	down
RSRFC4	31	67.3913	0.000157487	1.7278	0.00374069	down
BACH2	28	60.8696	0.000620662	1.72442	0.00606869	down
RORA2	31	67.3913	0.000170284	1.72141	0.00374069	down
NKX22	29	63.0435	0.000422674	1.7213	0.00531362	down
SRY	27	58.6957	0.00105333	1.71101	0.00744703	down
ARP1	31	67.3913	0.000195257	1.71024	0.00374069	down
RORA1	29	63.0435	0.000486819	1.70847	0.00535501	down
IK3	28	60.8696	0.00105782	1.67341	0.00744703	down
ATF6	29	63.0435	0.000847355	1.65838	0.00677884	down
CHX10	26	56.5217	0.00252241	1.65719	0.0102767	down
MSX1	26	56.5217	0.00268204	1.65065	0.0102767	down
NFKAPPAB	22	47.8261	0.00896206	1.64905	0.0238988	down
HAND1E47	29	63.0435	0.000945164	1.64855	0.00723256	down
NKX61	27	58.6957	0.00197182	1.64774	0.00847393	down
BACH1	31	67.3913	0.000581811	1.62187	0.00602345	down
HMX1	28	60.8696	0.00193146	1.61617	0.00847393	down
ROAZ	28	60.8696	0.00197404	1.6141	0.00847393	down
GATA2	21	45.6522	0.0154165	1.60916	0.0319211	down
NGFIC	18	39.1304	0.0314541	1.6047	0.0522256	down
ZIC2	14	30.4348	0.0722047	1.59937	0.0941335	down
FOXO1	25	54.3478	0.00582214	1.59934	0.0172973	down
STAT	21	45.6522	0.0169347	1.59559	0.0338694	down
HSF1	18	39.1304	0.0337684	1.5921	0.0545251	down
SOX5	29	63.0435	0.00185948	1.58785	0.00847393	down
PAX6	33	71.7391	0.000396274	1.58548	0.00531362	down
HSF2	25	54.3478	0.00664231	1.58449	0.0188556	down
SPZ1	19	41.3043	0.0289691	1.5821	0.0491961	down
MYB	27	58.6957	0.00399693	1.57683	0.0136932	down
TBP	21	45.6522	0.0194386	1.57567	0.0371869	down
IRF7	27	58.6957	0.00430002	1.56951	0.0140149	down
TST1	26	56.5217	0.00592807	1.56635	0.0172973	down
NF1	22	47.8261	0.0166118	1.56545	0.0338467	down
MEIS1BHOXA9	30	65.2174	0.00178591	1.56103	0.00847393	down
FREAC2	19	41.3043	0.0332967	1.55905	0.0542612	down
NFY	29	63.0435	0.00268595	1.55497	0.0102767	down
GR	31	67.3913	0.00139272	1.55195	0.00790704	down
FREAC4	27	58.6957	0.00513693	1.55169	0.0158614	down
CREBP1	28	60.8696	0.00419932	1.54265	0.0139449	down
NKX25	38	82.6087	5.86785e-05	1.53929	0.00206548	down
HNF1	33	71.7391	0.000782126	1.53681	0.00655496	down
NKX3A	27	58.6957	0.00599507	1.53621	0.0172973	down
CREB	25	54.3478	0.0105707	1.53212	0.0258394	down
TATA	32	69.5652	0.00125499	1.53107	0.00790704	down
HNF4	28	60.8696	0.0048893	1.52826	0.015623	down
NFAT	24	52.1739	0.0141615	1.52626	0.0311553	down
IK2	17	36.9565	0.0608375	1.51886	0.0811166	down
PAX3	25	54.3478	0.0128189	1.51034	0.0300817	down
OLF1	26	56.5217	0.0101265	1.50943	0.025461	down
FREAC7	28	60.8696	0.00597737	1.50925	0.0172973	down
ZIC3	22	47.8261	0.0255576	1.50691	0.0458993	down
LYF1	22	47.8261	0.0260336	1.50439	0.046282	down
ISRE	25	54.3478	0.0139373	1.50088	0.0311553	down
FREAC3	24	52.1739	0.0180213	1.49731	0.0352417	down
TCF11MAFG	30	65.2174	0.00394707	1.49408	0.0136932	down
CART1	27	58.6957	0.0092359	1.49285	0.0242615	down
P300	21	45.6522	0.0344521	1.49264	0.0546065	down
GFI1	25	54.3478	0.0154021	1.48957	0.0319211	down
PBX1	33	71.7391	0.00158941	1.48627	0.00847393	down
BRACH	31	67.3913	0.00404573	1.46687	0.0136932	down
COUP	23	50	0.0290689	1.46349	0.0491961	down
HOXA3	23	50	0.0293499	1.46225	0.0491961	down
RP58	29	63.0435	0.00769007	1.46091	0.0209333	down
MEIS1AHOXA9	19	41.3043	0.0626284	1.45368	0.0828767	down
CEBPB	31	67.3913	0.00497097	1.45042	0.015623	down
STAT3	26	56.5217	0.0182303	1.44662	0.0352586	down
MIF1	23	50	0.0346288	1.44091	0.0546065	down
FOXO4	30	65.2174	0.00773106	1.43721	0.0209333	down
AP1	33	71.7391	0.00323137	1.43575	0.0121004	down
SOX9	24	52.1739	0.0320786	1.42753	0.0527647	down
ARNT	26	56.5217	0.0221853	1.42549	0.040673	down
MEIS1	25	54.3478	0.0287416	1.41848	0.0491961	down
AP2REP	24	52.1739	0.0350599	1.41669	0.0546065	down
EN1	29	63.0435	0.0134266	1.41075	0.0310931	down
ELK1	27	58.6957	0.0212401	1.40867	0.0397687	down
P53	36	78.2609	0.00167286	1.40765	0.00847393	down
CDPCR3HD	24	52.1739	0.0379159	1.4071	0.0570359	down
FOXJ2	36	78.2609	0.00176034	1.4046	0.00847393	down
CDC5	24	52.1739	0.0393528	1.40254	0.0581049	down
AP4	35	76.087	0.00265878	1.40251	0.0102767	down
POU3F2	32	69.5652	0.00764439	1.39467	0.0209333	down
FAC1	25	54.3478	0.0382502	1.3855	0.0570512	down
AHRARNT	28	60.8696	0.0220267	1.38483	0.040673	down
RREB1	20	43.4783	0.0851556	1.37914	0.110201	down
CDP	32	69.5652	0.00958196	1.37748	0.0248004	down
SREBP1	32	69.5652	0.010055	1.37381	0.025461	down
COMP1	26	56.5217	0.0362254	1.37223	0.0556034	down
NFKB	26	56.5217	0.0363318	1.3719	0.0556034	down
CHOP	25	54.3478	0.043207	1.37133	0.0618246	down
CDPCR1	20	43.4783	0.0899451	1.37033	0.114224	down
USF	31	67.3913	0.0137803	1.36843	0.0311553	down
OCT	24	52.1739	0.0519344	1.36829	0.0708563	down
LMO2COM	31	67.3913	0.0139865	1.36722	0.0311553	down
E47	32	69.5652	0.0120348	1.36007	0.0290154	down
BRN2	26	56.5217	0.0406803	1.35949	0.0591714	down
MYOD	29	63.0435	0.024011	1.35783	0.0435663	down
STAT5A	30	65.2174	0.0196889	1.35726	0.0372608	down
MZF1	25	54.3478	0.0507244	1.35256	0.0697461	down
IRF2	21	45.6522	0.0936154	1.34421	0.11603	down
TAXCREB	28	60.8696	0.0350162	1.33969	0.0546065	down
ER	26	56.5217	0.049989	1.33668	0.0692761	down
E2F	29	63.0435	0.0375678	1.31638	0.0569994	down
RFX1	31	67.3913	0.0280587	1.31015	0.0491961	down
HTF	27	58.6957	0.0555517	1.30894	0.0746343	down
TCF11	25	54.3478	0.0883032	1.2863	0.113441	down
MRF2	25	54.3478	0.0917546	1.28162	0.115349	down
GCNF	28	60.8696	0.068436	1.27265	0.0898861	down
TAL1BETAITF2	26	56.5217	0.090211	1.26975	0.114224	down
MEF2	37	80.4348	0.0125635	1.26958	0.0298807	down
MYCMAX	31	67.3913	0.0459572	1.26874	0.0647078	down
AML1	38	82.6087	0.0143578	1.24592	0.0311973	down
PAX2	28	60.8696	0.0934877	1.24037	0.11603	down
YY1	34	73.913	0.0426833	1.23482	0.0615759	down
SRF	34	73.913	0.0474298	1.22721	0.0662512	down
PAX4	37	80.4348	0.039617	1.20211	0.0581049	down
GATA1	38	82.6087	0.0456745	1.18169	0.0647078	down
AREB6	39	84.7826	0.0552134	1.15972	0.0746343	down
GATA6	26	26.8041	0.000323226	2.09529	0.00406341	up
FOXO3	36	37.1134	0.000563724	1.71884	0.00620096	up
FOXD3	44	45.3608	0.000115818	1.68079	0.00368159	up
STAT	44	45.3608	0.000224286	1.63601	0.00368159	up
FREAC2	40	41.2371	0.000868428	1.60619	0.00727825	up
GATA	55	56.701	2.65083e-05	1.58501	0.00368159	up
CHX10	50	51.5464	0.000170501	1.55955	0.00368159	up
HFH3	49	50.5155	0.000225595	1.55767	0.00368159	up
FREAC3	51	52.5773	0.000138394	1.55704	0.00368159	up
NFAT	50	51.5464	0.000181422	1.55603	0.00368159	up
HNF3B	49	50.5155	0.000271936	1.54674	0.00368159	up
STAT5B	39	40.2062	0.00241952	1.54133	0.014684	up
MAX	20	20.6186	0.0501172	1.53866	0.125305	up
IK2	35	36.0825	0.005589	1.53027	0.0252221	up
HFH1	53	54.6392	0.000137083	1.53017	0.00368159	up
RSRFC4	56	57.732	6.53733e-05	1.52739	0.00368159	up
NKX61	51	52.5773	0.000256087	1.52309	0.00368159	up
LHX3	43	44.3299	0.00148583	1.52062	0.0113698	up
FREAC4	54	55.6701	0.000132821	1.51868	0.00368159	up
NFKAPPAB65	25	25.7732	0.0312143	1.50566	0.0872214	up
TAL1ALPHAE47	23	23.7113	0.0442075	1.49286	0.117887	up
GFI1	51	52.5773	0.000490631	1.48703	0.00575673	up
E4BP4	50	51.5464	0.000655514	1.48278	0.0067865	up
SOX5	55	56.701	0.000255011	1.47368	0.00368159	up
IRF2	47	48.4536	0.00142254	1.47223	0.0113698	up
NFE2	40	41.2371	0.00489371	1.47116	0.0232782	up
TBP	40	41.2371	0.00504723	1.46871	0.0233766	up
NKX3A	52	53.6082	0.000809883	1.44784	0.00727825	up
LYF1	43	44.3299	0.00465024	1.43892	0.0227345	up
POU6F1	47	48.4536	0.00260075	1.43393	0.0149809	up
CDC5	50	51.5464	0.00163678	1.42989	0.0116606	up
HSF1	33	34.0206	0.0211494	1.42838	0.0689315	up
SRY	46	47.4227	0.00344394	1.42651	0.0182214	up
SOX9	49	50.5155	0.00208144	1.42627	0.0133205	up
FREAC7	54	55.6701	0.00084117	1.42438	0.00727825	up
CEBPA	31	31.9588	0.028573	1.42192	0.0867044	up
IRF1	27	27.8351	0.0479898	1.41339	0.125305	up
GRE	51	52.5773	0.00307013	1.38348	0.0168857	up
BACH1	54	55.6701	0.00187799	1.38254	0.0127125	up
IRF7	48	49.4845	0.00651276	1.36544	0.0277039	up
IK1	37	38.1443	0.02551	1.36469	0.0801742	up
S8	48	49.4845	0.00676857	1.36297	0.0277039	up
NFKAPPAB	37	38.1443	0.0276612	1.3572	0.0854101	up
GATA3	24	24.7423	0.0949041	1.35651	0.181556	up
RP58	55	56.701	0.00263868	1.35587	0.0149809	up
HLF	42	43.299	0.0182796	1.34601	0.0643441	up
HNF1	59	60.8247	0.00165633	1.34459	0.0116606	up
POU3F2	63	64.9485	0.000772431	1.34367	0.00727825	up
OCT	48	49.4845	0.00979435	1.33917	0.0383068	up
HAND1E47	48	49.4845	0.0103979	1.33529	0.0397833	up
BACH2	44	45.3608	0.0189895	1.32607	0.0655325	up
AP1FJ	30	30.9278	0.0747293	1.3203	0.151477	up
CDPCR3HD	46	47.4227	0.016595	1.31978	0.0621431	up
TGIF	43	44.3299	0.0242469	1.31553	0.0775901	up
NFKAPPAB50	22	22.6804	0.149253	1.30643	0.257534	up
FAC1	48	49.4845	0.0172903	1.30178	0.0632364	up
TATA	55	56.701	0.00958165	1.28777	0.0383068	up
AP1	60	61.8557	0.00599174	1.27746	0.0263637	up
CDPCR1	38	39.1753	0.0611492	1.27412	0.13977	up
MSX1	41	42.268	0.0485021	1.27379	0.125305	up
CART1	47	48.4536	0.0296313	1.27169	0.0872214	up
STAT1	39	40.2062	0.0592081	1.26999	0.137113	up
NKX25	64	65.9794	0.00397944	1.26866	0.0200109	up
TAL1BETAITF2	53	54.6392	0.0176056	1.26663	0.0632364	up
TAL1BETAE47	28	28.866	0.132887	1.26277	0.236244	up
IK3	43	44.3299	0.050136	1.2576	0.125305	up
MIF1	41	42.268	0.0588385	1.25696	0.137113	up
BRN2	49	50.5155	0.0319584	1.2538	0.0878857	up
FOXO1	40	41.2371	0.0666925	1.25225	0.143145	up
FOXJ2	65	67.0103	0.00663583	1.24106	0.0277039	up
STAT5A	56	57.732	0.0205404	1.23982	0.0682098	up
MAZR	20	20.6186	0.237636	1.2394	0.35444	up
EN1	52	53.6082	0.0311665	1.2379	0.0872214	up
NCX	43	44.3299	0.0640469	1.23725	0.142064	up
ISRE	42	43.299	0.071311	1.23392	0.151029	up
STAT3	45	46.3918	0.0645436	1.22524	0.142064	up
GCNF	55	56.701	0.0302654	1.22333	0.0872214	up
RORA2	45	46.3918	0.0665186	1.22283	0.143145	up
SPZ1	30	30.9278	0.158856	1.22245	0.268833	up
MEIS1BHOXA9	48	49.4845	0.0543001	1.22225	0.130915	up
MEIS1	44	45.3608	0.0720819	1.2217	0.151029	up
NKX22	42	43.299	0.0835607	1.21994	0.166257	up
FOXO4	52	53.6082	0.0418982	1.21908	0.113447	up
CREBP1	45	46.3918	0.0748778	1.21326	0.151477	up
ROAZ	43	44.3299	0.0850176	1.21303	0.166257	up
HSF2	39	40.2062	0.110958	1.20961	0.201326	up
TST1	41	42.268	0.100235	1.20873	0.185699	up
E47	58	59.7938	0.0312213	1.20634	0.0872214	up
BRACH	52	53.6082	0.0527282	1.2041	0.128891	up
AML1	75	77.3196	0.00352005	1.20337	0.0182214	up
CEBPB	52	53.6082	0.0645745	1.1906	0.142064	up
AP2REP	41	42.268	0.129443	1.18434	0.232469	up
P300	34	35.0515	0.179477	1.18262	0.289798	up
PAX3	40	41.2371	0.138124	1.18257	0.243099	up
ER	47	48.4536	0.0974467	1.18245	0.184415	up
RREB1	35	36.0825	0.174351	1.18107	0.284128	up
CDP	56	57.732	0.058386	1.17965	0.137113	up
NGFIC	27	27.8351	0.243906	1.17792	0.360735	up
E2F	53	54.6392	0.0738134	1.17731	0.151477	up
GR	48	49.4845	0.100232	1.17594	0.185699	up
ZIC2	21	21.6495	0.309258	1.17401	0.438947	up
PPARA	50	51.5464	0.092324	1.17394	0.178561	up
TCF11MAFG	48	49.4845	0.108283	1.16983	0.198518	up
PBX1	53	54.6392	0.0845721	1.16813	0.166257	up
P53	61	62.8866	0.0505491	1.16722	0.125305	up
MEIS1AHOXA9	31	31.9588	0.236787	1.16067	0.35444	up
OCT1	84	86.5979	0.00211917	1.15916	0.0133205	up
NFY	44	45.3608	0.155091	1.15453	0.26501	up
MRF2	46	47.4227	0.143632	1.154	0.250289	up
RORA1	40	41.2371	0.183385	1.15319	0.290773	up
COUP	37	38.1443	0.206009	1.15211	0.315283	up
MYOGNF1	42	43.299	0.182797	1.14597	0.290773	up
EVI1	76	78.3505	0.0202547	1.14298	0.0682098	up
LUN1	44	45.3608	0.18685	1.13681	0.292502	up
TCF11	45	46.3918	0.1878	1.13304	0.292502	up
HMX1	40	41.2371	0.227023	1.12985	0.344448	up
AHR	29	29.8969	0.312528	1.12693	0.440039	up
NRSF	47	48.4536	0.197372	1.12227	0.304715	up
CP2	34	35.0515	0.29212	1.1184	0.417993	up
AP2GAMMA	9	9.27835	0.550445	1.11609	0.654584	up
COMP1	43	44.3299	0.24908	1.11058	0.363179	up
NFKB	43	44.3299	0.249686	1.11032	0.363179	up
SRF	62	63.9175	0.170508	1.09512	0.283107	up
MEF2	65	67.0103	0.161664	1.09145	0.27098	up
CMYB	36	37.1134	0.345631	1.08869	0.471559	up
MZF1	41	42.268	0.323846	1.0855	0.448794	up
EGR2	7	7.21649	0.621192	1.08539	0.71226	up
NMYC	26	26.8041	0.421828	1.08308	0.534113	up
PAX4	68	70.1031	0.172995	1.08114	0.284128	up
OLF1	38	39.1753	0.356704	1.07958	0.482922	up
NF1	31	31.9588	0.39788	1.07946	0.514904	up
LMO2COM	50	51.5464	0.290178	1.07914	0.417993	up
HNF4	40	41.2371	0.376029	1.06839	0.497602	up
SP1	20	20.6186	0.502244	1.0626	0.60962	up
MYCMAX	53	54.6392	0.331578	1.06149	0.45592	up
PAX6	45	46.3918	0.382386	1.05801	0.502239	up
HOXA3	34	35.0515	0.434709	1.0578	0.535026	up
MYB	37	38.1443	0.421438	1.05743	0.534113	up
SEF1	42	43.299	0.40088	1.05654	0.514999	up
MYOD	46	47.4227	0.390804	1.05399	0.509493	up
ARP1	39	40.2062	0.425187	1.05291	0.53452	up
ARNT	39	40.2062	0.444407	1.04637	0.543164	up
PPARG	69	71.134	0.318235	1.04433	0.444518	up
HTF	44	45.3608	0.432574	1.04385	0.535026	up
PAX2	48	49.4845	0.428746	1.04056	0.535026	up
ZIC1	11	11.3402	0.61169	1.03826	0.708273	up
GATA1	68	70.1031	0.373303	1.0348	0.497602	up
AREB6	71	73.1959	0.367654	1.03318	0.493947	up
EGR3	13	13.4021	0.623228	1.01716	0.71226	up
AHRARNT	42	43.299	0.529824	1.01653	0.634347	up
USF	47	48.4536	0.524636	1.01528	0.632438	up
XBP1	39	40.2062	0.563326	1.00786	0.665405	up
CDPCR3	43	44.3299	0.573532	1.00328	0.672944	up
RFX1	48	49.4845	0.609777	0.99273	0.708273	up
SREBP1	47	48.4536	0.629724	0.987423	0.715042	up
TAXCREB	42	43.299	0.64182	0.983387	0.724104	up
HEN1	45	46.3918	0.667657	0.976577	0.748456	up
CEBP	60	61.8557	0.72397	0.97025	0.794785	up
CHOP	36	37.1134	0.6897	0.966352	0.768274	up
AP4	49	50.5155	0.731563	0.960866	0.794785	up
CREB	32	32.9897	0.702963	0.959693	0.778123	up
ATF6	34	35.0515	0.727519	0.951471	0.794785	up
PAX5	42	43.299	0.773073	0.942166	0.829639	up
YY1	53	54.6392	0.811898	0.941958	0.848086	up
HOX13	33	34.0206	0.765333	0.935719	0.826372	up
ZID	34	35.0515	0.810838	0.917806	0.848086	up
ZIC3	27	27.8351	0.814356	0.905019	0.848086	up
CREBP1CJUN	9	9.27835	0.783185	0.902412	0.835398	up
CETS1P54	17	17.5258	0.800029	0.895656	0.848086	up
ELK1	33	34.0206	0.938029	0.842537	0.959843	up
AP2	16	16.4948	0.879548	0.832821	0.910591	up
GATA2	20	20.6186	0.96886	0.749964	0.981139	up
ATF	18	18.5567	0.96999	0.735509	0.981139	up
CREL	9	9.27835	0.9312	0.733064	0.958428	up
NRF2	14	14.433	0.995236	0.611863	0.995236	up
EGR1	3	3.09278	0.981823	0.513562	0.987433	up

## Sheet: (B) Enhancer Regions
Gene	Score	TSSdistance	NumGenesAway	AnatomicalEntities	Chromosome	Start	End	associated
DLC1	99.8861	221219	24	Common myeloid progenitor CD34+;Endothelial cell of umbilical vein;Endothelial cells of umbilical vein;Endothelial cells of umbilical vein (CB);EPC (VB);HepG2;K562;MM.1S;Osteoblasts	08	13382401	13384400	down
PALMD	0.0020427	-381390	20	Common myeloid progenitor CD34+;Esophagus;Foreskin keratinocytes;H1 trophoblast;H1-hESC;H9;H9 hepatocytes;HCT116;HeLa-S3;hESC endodermal cells;HUES48;HUES64;iPS DF 19.11;iPS DF 6.9;iPS-15b;iPS-20b;Keratinocytes;Large intestine (fetal);Mammary epithelial cells;Mammary myoepithelial cells;MCF-7;muscle of leg;muscle of trunk;Pancreas;PC-3;PC-9;Placenta;Small intestine (fetal);Stomach;Stomach (fetal)	01	99263845	99265600	down
MEG3	99.6818	-23560	4	HCT116;K562	14	100755824	100755873	down
MEG3	99.6818	-23908	4	A549;Fibroblast of foreskin;Foreskin keratinocytes;HepG2;hESC endodermal cells;K562;Keratinocytes;Mammary epithelial cells;PC-3;Sigmoid colon	14	100755401	100755601	down
DLC1	99.5796	270334	29	A549;A673;adrenal gland;Endothelial cells of umbilical vein;Fibroblast of foreskin;Foreskin keratinocytes;GM23338 bipolar neurons;H1 mesenchymal stem cells;Heart (fetal);HepG2;Keratinocytes;Kidney (fetal);Left ventricle;Lung (fetal);Mammary epithelial cells;NHLF;Ovary;Small intestine	08	13333972	13334600	down
IQGAP2	99.4832	339416	28	A549;A673;Astrocytes;Fibroblast of dermis;Fibroblast of foreskin;Foreskin keratinocytes;H9 neural progenitor cells;H9 neuron cells;HUES48;HUES6;HUES64;iPS-20b;Keratinocytes;Lung (fetal);Natural killer cells (PB);NHLF;Osteoblasts;SK-N-SH	05	76742401	76743000	down
IQGAP2	99.4591	341416	28	H1-hESC;HUES48;HUES6;HUES64;iPS-20b;Lung (fetal);UCSF-4	05	76744601	76744800	down
MEG8	99.3903	115436	67	CD14-positive monocyte;fibroblast of lung;foreskin fibroblast;IMR-90;muscle of leg;muscle of trunk;stomach	14	101004150	101006019	down
MEG8	99.3903	119050	67	foreskin fibroblast	14	101008624	101008773	down
HOXD11	99.1452	362785	50	A673;Cortex neurosphere;Foreskin keratinocytes;H1-hESC;H9 neural progenitor cells;H9 neuron cells;HUES48;HUES6;HUES64;iPS-15b;iPS-20b;Keratinocytes;SK-N-SH;UCSF-4	02	176466601	176467400	down
HOXD11	99.1204	369152	50	keratinocyte;mammary epithelial cell;thymus	02	176473293	176473442	down
LPAR1	98.5431	111947	7	Aorta;Brain - Cingulate gyrus;Fibroblast of foreskin;H1 mesenchymal stem cells;Muscle leg (fetal);PC-3;Sigmoid colon;Small intestine;Spleen	09	110926722	110927379	down
LRRK1	98.0366	-306516	40	CD14+CD16- monocytes (CB);Eosinophil (VB);M0 macrophage (VB);Neutrophils (VB)	15	100611602	100613399	down
HOXD11	98.0023	75185	16	Endothelial cells of umbilical vein;Endothelial cells of umbilical vein (CB);Foreskin melanocytes	02	176179201	176179600	down
ITGBL1	97.8576	-53908	2	Aorta;astrocyte;Astrocytes;Endothelial cells of umbilical vein (CB);Fibroblast of dermis;Fibroblast of foreskin;fibroblast of lung;foreskin fibroblast;Foreskin keratinocytes;H1 mesenchymal stem cells;H1 trophoblast;IMR-90;mesenchymal stem cell;Mesenchymal stem cells (BM;Osteoblasts;Panc1;skeletal muscle myoblast;Skeletal muscle myoblasts;SK-N-SH;VB)	13	101397370	101399999	down
MEG3	97.5459	462709	169	Endothelial cells of umbilical vein;Endothelial cells of umbilical vein (CB);H9 neural progenitor cells;PC-9	14	101241801	101242434	down
LPAR1	97.4409	366397	28	Adrenal gland (fetal);CD14+ monocytes;CD14+CD16- monocytes (CB);HSMM myotube;M0 macrophage (VB);M1 macrophage (CB);M1 macrophage (VB);M2 macrophage (VB);MCF-7;PC-3;Sigmoid colon;Skeletal muscle myoblasts;Small intestine	09	110671601	110673600	down
LPAR1	97.2995	331297	26	Cortex neurosphere;H9 neural progenitor cells;H9 neuron cells;Heart (fetal);Lung (fetal)	09	110707601	110707800	down
RSPO3	97.2531	-306470	18	Astrocytes;Endothelial cells of umbilical vein;Endothelial cells of umbilical vein (CB);EPC (VB);Fibroblast of dermis;HeLa-S3;Osteoblasts	06	126811202	126813199	down
MEG3	97.2231	-80708	18	Adrenal gland (fetal);CD14+CD16- monocytes (CB);CD14+CD16- monocytes (VB);Common myeloid progenitor CD34+;Eosinophil (VB);Erythroblasts (CB);H1 neural progenitor cells;HepG2;M0 macrophage (VB);M1 macrophage (CB);M1 macrophage (VB);M2 macrophage (CB);Neutrophilic myelocytes (BM);Neutrophils (CB);Neutrophils (VB);Ovary;Placenta;SK-N-SH;Stomach (fetal)	14	100697602	100699800	down
PALMD	63.3694	-111112	4	Endothelial cells of umbilical vein;Endothelial cells of umbilical vein (CB);EPC (VB);H1 neural progenitor cells;HeLa-S3;hESC endodermal cells;Keratinocytes;Left ventricle;MCF-7;Muscle leg (fetal);muscle of leg;Muscle trunk (fetal)	01	99534002	99535999	down
LPAR1	96.9194	191197	14	CD14+CD16- monocytes (CB);Common myeloid progenitor CD34+;Eosinophil (VB);HSMM myotube;M0 macrophage (VB);M1 macrophage (CB);M1 macrophage (VB)	09	110847401	110848200	down
MRC2	96.6632	-484117	98	A549;Common myeloid progenitor CD34+;common myeloid progenitor, CD34-positive;Foreskin keratinocytes;GM12878;GM23338 bipolar neurons;H1-hESC;H9 hepatocytes;HCT116;HepG2;iPS-20b;K562;Mammary epithelial cells;Mammary myoepithelial cells;MCF-7;placenta;UCSF-4	17	62142706	62144400	down
IQGAP2	96.4213	15216	0	CD14+CD16- monocytes (VB);Central memory CD4+ ab T cells (VB);Effector memory CD8+ ab T cells (VB);Erythroblasts (CB);iPS DF 19.11;M0 macrophage (VB);M1 macrophage (CB);M1 macrophage (VB);M2 macrophage (CB);M2 macrophage (VB);Neutrophils (VB);Pancreas	05	76417601	76419400	down
MEG3	96.173	595092	188	Aorta;H1 neural progenitor cells;H1 trophoblast;H1-hESC;Muscle trunk (fetal)	14	101374401	101374600	down
MEG3	96.1395	593755	188		14	101373064	101373263	down
LHX9	96.0991	-98348	6	A673;H1-hESC;H9;HUES64;iPS DF 19.11;iPS-15b;iPS-20b	01	197813002	197814105	down
HOXD11	96.0205	-129364	17		02	175974674	175975029	down
ZNF569	96.0012	-565139	103	astrocyte;Astrocytes;B cell;CD14-positive monocyte;CD19 primary cells;CD20+ B cells;common myeloid progenitor, CD34-positive;endothelial cell of umbilical vein;fibroblast of lung;foreskin fibroblast;GM12878;H1-hESC;H2171;H9;IMR-90;iPS DF 19.11;iPS DF 6.9;MCF-7;mesenchymal stem cell;mesendoderm;myotube;natural killer cell;Osteoblasts;Pancreatic islets;stomach;testis;thymus	19	38030629	38038198	down
LHX9	95.9198	-102801	7	CD8+ ab T cells (PB);GM23338 bipolar neurons;H1-hESC;H9;Heart (fetal);HepG2;HUES48;HUES6;HUES64;iPS DF 6.9;iPS-15b;iPS-20b;Lung (fetal);Natural killer cells (PB);Right ventricle;Sigmoid colon	01	197808601	197809600	down
LHX9	95.9198	-100602	6	Fibroblast of dermis;H1 mesenchymal stem cells;H1-hESC;H9;HepG2;HUES48;HUES6;HUES64;iPS DF 19.11;iPS DF 6.9;iPS-15b;iPS-20b;Placenta;UCSF-4	01	197810001	197812599	down
MEG8	95.8784	362552	143	CD14+CD16- monocytes (CB);CD14+CD16- monocytes (VB);CD4+ ab T cells (VB);Common myeloid progenitor CD34+;Neutrophils (CB)	14	101252001	101252400	down
MEG8	95.854	365052	143	H1 trophoblast;hESC endodermal cells;Muscle leg (fetal);Muscle trunk (fetal);Placenta;Psoas muscle;Right ventricle	14	101254601	101254801	down
MEG8	95.854	365651	143	H1 trophoblast;hESC endodermal cells;Muscle leg (fetal);Placenta;Psoas muscle;Right ventricle	14	101255000	101255600	down
PALMD	0.0746805	-42012	2	u87	01	99604000	99604201	down
HOXD11	95.5621	-815615	60	H1-hESC;HUES48;HUES6;HUES64;iPS-15b;iPS-20b;UCSF-4	02	175288401	175288800	down
MRC2	94.8216	66031	10	adrenal gland;Adrenal gland (fetal);CD14+CD16- monocytes (CB);CD14+CD16- monocytes (VB);endothelial cell of umbilical vein;Endothelial cells of umbilical vein (CB);Erythroblasts (CB);Esophagus;female gonad;foreskin fibroblast;Foreskin keratinocytes;foreskin melanocyte;Foreskin melanocytes;H1 trophoblast;H1-hESC;H2171;H9;hESC endodermal cells;iPS DF 19.11;K562;Keratinocytes;Left ventricle;Lung;M0 …	17	62691802	62695599	down
HOXD11	94.6085	549885	68	A673;B cells (VB);Endothelial cells of umbilical vein (CB);EPC (VB);HCT116;HUES6;HUES64;M1 macrophage (VB);M2 macrophage (VB);Panc1;SK-N-SH	02	176653601	176654600	down
ZFP30	93.1747	-235711	53	B cell;CD20+ B cells;common myeloid progenitor, CD34-positive;GM12878;H1-hESC;H9;Intestine (fetal);iPS DF 19.11;iPS DF 6.9;large intestine;Large intestine (fetal);natural killer cell;Sigmoid colon;small intestine	19	37926055	37930041	down
NTRK3	93.1663	-662805	103	A549;A673;Aorta;astrocyte;Astrocytes;CD14+CD16- monocytes (CB);CD14+CD16- monocytes (VB);Central memory CD4+ ab T cells (VB);Erythroblasts (CB);fibroblast of lung;foreskin fibroblast;Foreskin keratinocytes;foreskin melanocyte;H1 mesenchymal stem cells;HCT116;Heart (fetal);HeLa-S3;HSMM (myotube);HSMM myotube;IMR-90;K562;keratinocyte;Left ventricle;M0 macrophage (CB);M0 macrophage (VB);M1 macrophag…	15	88917602	88921599	down
MEG3	93.0779	507410	173	female gonad;HepG2	14	101286744	101286893	down
MEG3	93.0779	509531	173	Esophagus;H1 trophoblast;H1-hESC;H9;H9 hepatocytes;HepG2;hESC endodermal cells;HUES48;HUES6;HUES64;iPS-15b;iPS-20b;large intestine;Large intestine (fetal);Lung (fetal);MCF-7;Ovary;Placenta;Sigmoid colon;small intestine;UCSF-4	14	101287679	101290200	down
HOXD11	92.4187	345823	49	H1-hESC;H9;iPS DF 19.11;iPS DF 6.9	02	176449693	176450384	down
ZFP30	91.7323	-231691	53	A549;B cell;B cells;B cells (VB);CD20+ B cells;Cortex neurosphere;GM12878;HepG2;Intestine (fetal);large intestine;Large intestine (fetal);small intestine	19	37922588	37925468	down
PALMD	69414.4	1970	0	Adipose nuclei;adrenal gland;blood vessel endothelial cell;endothelial cell of lymphatic vessel;endothelial cell of umbilical vein;Endothelial cell of umbilical vein;female gonad;GM12878;HeLa;HeLa-S3;HepG2;K562;keratinocyte;Left ventricle;mammary epithelial cell;Mammary epithelial cells;Muscle (fetal);muscle of leg;muscle of trunk;myotube;NHEK;pancreas;placenta;psoas muscle;Skeletal muscle;skelet…	01	99644484	99651682	down
ZFP30	91.7039	-228651	53	B cell;B cells;B cells (PB);B cells (VB);CD14+CD16- monocytes (CB);CD14+CD16- monocytes (VB);CD20+ B cells;CD4+ ab T cells (VB);CD8+ ab T cells (CB);Common myeloid progenitor CD34+;common myeloid progenitor, CD34-positive;EPC (VB);Foreskin keratinocytes;Ganglion eminence neurosphere;GM12878;H1 neural progenitor cells;H9 neural progenitor cells;H9 neuron cells;HepG2;hESC endodermal cells;iPS DF 19…	19	37920202	37921774	down
ZFP30	91.4921	-222850	53	B cell;B cells;B cells (PB);B cells (VB);CD14+CD16- monocytes (CB);CD14+CD16- monocytes (VB);CD20+ B cells;CD4+ ab T cells (VB);CD8+ ab T cells (CB);Central memory CD4+ ab T cells (VB);Common myeloid progenitor CD34+;common myeloid progenitor, CD34-positive;Endothelial cells of umbilical vein (CB);EPC (VB);Erythroblasts (CB);GM12878;H9;iPS DF 19.11;M0 macrophage (VB);M1 macrophage (CB);M1 macroph…	19	37913975	37916399	down
LHX9	91.3425	555899	21	Astrocytes;Common myeloid progenitor CD34+;Cortex neurosphere;Fibroblast of foreskin;Foreskin keratinocytes;Foreskin melanocytes;GM23338 bipolar neurons;H1 mesenchymal stem cells;H9 neural progenitor cells;HeLa-S3;HSMM myotube;HUES48;Lung (fetal);Mammary epithelial cells;Mammary myoepithelial cells;Osteoblasts;PC-3;Sigmoid colon;Skeletal muscle myoblasts;SK-N-SH	01	198467401	198468200	down
MEG3	90.7806	397957	162	adrenal gland;H1 neural progenitor cells;H9 hepatocytes;H9 neural progenitor cells;HUES6;Kidney (fetal);Lung (fetal);muscle of leg;muscle of trunk;Ovary;Small intestine (fetal);stomach	14	101176372	101178360	down
MEG8	90.3214	327075	138	H1 neural progenitor cells;H9 hepatocytes;HepG2;large intestine;Large intestine (fetal);small intestine;Small intestine (fetal);stomach;Stomach (fetal)	14	101215331	101218117	down
MEG8	90.0724	411424	150	H1 trophoblast;H1-hESC;H9;HUES48;HUES6;HUES64;iPS DF 19.11;iPS-20b;mesendoderm;trophoblast cell	14	101300202	101301944	down
MMD	89.9421	220323	20	Common myeloid progenitor CD34+;H9 neural progenitor cells;iPS-20b	17	55201002	55202199	down
ZNF160	89.8037	242754	46	fibroblast of lung;placenta	19	52860280	52861080	down
DSE	89.7341	151580	20	Adipose nuclei;Aorta;astrocyte;B cell;B cells;B cells (PB);B cells (VB);CD14+ monocytes (PB);CD14+CD16- monocytes (CB);CD14+CD16- monocytes (VB);CD20+ B cells;Common myeloid progenitor CD34+;Erythroblasts (CB);fibroblast of dermis;Fibroblast of dermis;Fibroblast of foreskin;fibroblast of lung;foreskin fibroblast;GM12878;GM23338 bipolar neurons;H1 mesenchymal stem cells;H1 neural progenitor cells;…	06	116403402	116408100	down
MEG3	89.6493	437315	164	H1 neural progenitor cells;H9 hepatocytes;HepG2;large intestine;Large intestine (fetal);small intestine;Small intestine (fetal);stomach;Stomach (fetal)	14	101215331	101218117	down
HOXD11	89.3622	-733121	57		02	175370962	175371227	down
MEG3	89.2153	395292	162	Common myeloid progenitor CD34+;H9 hepatocytes;iPS DF 19.11;MCF-7;Muscle leg (fetal);Muscle trunk (fetal);Sigmoid colon;SK-N-SH;Stomach (fetal);Thymus;UCSF-4	14	101174001	101175400	down
KRT19	88.8259	573607	119	A673;astrocyte;Astrocytes;Brain germinal matrix;CD14+CD16- monocytes (CB);CD14+CD16- monocytes (VB);Esophagus;fibroblast of dermis;Fibroblast of dermis;Fibroblast of foreskin;fibroblast of lung;foreskin fibroblast;Foreskin keratinocytes;H1 mesenchymal stem cells;H1 trophoblast;H9 hepatocytes;HCT116;HepG2;HUES48;HUES6;HUES64;IMR-90;keratinocyte;Keratinocytes;Kidney (fetal);M0 macrophage (CB);M1 ma…	17	40948802	40960600	down
MEG8	87.6786	208618	126	A549;Adrenal gland (fetal);blood vessel endothelial cell;CD8+ ab T cells (CB);ciliated epithelial cell;Common myeloid progenitor CD34+;DND-41;endothelial cell of lymphatic vessel;endothelial cell of umbilical vein;Endothelial cells of umbilical vein;Endothelial cells of umbilical vein (CB);Erythroblasts (CB);H9 hepatocytes;H9 neural progenitor cells;hESC endodermal cells;iPS-20b;mesendoderm;Osteo…	14	101096602	101099932	down
HOXD11	87.6024	286685	44	A673;Endothelial cells of umbilical vein;Fibroblast of dermis;HSMM myotube;HUES6;iPS DF 19.11;Left ventricle;Osteoblasts;Ovary;PC-3;Placenta;Right ventricle;Skeletal muscle myoblasts;SK-N-SH	02	176390800	176391001	down
MMD	87.4074	-208777	33	GM23338 bipolar neurons;hESC endodermal cells;HUES48;HUES6;HUES64;iPS-15b	17	55630601	55630800	down
SFRP4	86.9795	117593	9	Aorta;astrocyte;Astrocytes;fibroblast of lung;H1 mesenchymal stem cells;Mesenchymal stem cells (BM;myotube;Osteoblasts;skeletal muscle myoblast;Skeletal muscle myoblasts;VB)	07	37907202	37909002	down
MEG3	86.093	-302662	46	A549;adrenal gland;Adrenal gland (fetal);astrocyte;Astrocytes;fibroblast of lung;H1 mesenchymal stem cells;H1 trophoblast;H2171;H9 hepatocytes;HCT116;HeLa-S3;HepG2;hESC endodermal cells;IMR-90;iPS DF 19.11;large intestine;Large intestine (fetal);MCF-7;mesenchymal stem cell;Mesenchymal stem cells (BM;mesendoderm;Osteoblasts;Panc1;pancreas;PC-3;PC-9;Sigmoid colon;SK-N-SH;small intestine;Small intes…	14	100475065	100478428	down
DLC1	85.7281	250984	26	A549;Adipose nuclei;Adrenal gland (fetal);astrocyte;Astrocytes;endothelial cell of umbilical vein;Endothelial cell of umbilical vein;Endothelial cells of umbilical vein;Endothelial cells of umbilical vein (CB);EPC (VB);fibroblast of dermis;Fibroblast of dermis;Fibroblast of foreskin;fibroblast of lung;foreskin fibroblast;Foreskin keratinocytes;foreskin melanocyte;Foreskin melanocytes;H1 mesenchym…	08	13351402	13355869	down
LRRK1	84.8993	142117	6	H9	15	101060513	101061755	down
KRT19	83.8967	-4826	1	Esophagus;Foreskin keratinocytes;H1 trophoblast;HeLa-S3;iPS DF 19.11;K562;Lung;MCF-7;Panc1;PANC-1;PC-3;PC-9;placenta;Stomach	17	41532302	41533966	down
MEG3	82.9758	-176209	27	Brain (fetal);CD14+CD16- monocytes (CB);CD14+CD16- monocytes (VB);HUES48;M0 macrophage (VB);M1 macrophage (CB);Neutrophils (VB)	14	100602601	100603799	down
PALMD	0.0173569	119588	14	adrenal gland;B cell;CD14-positive monocyte;common myeloid progenitor, CD34-positive;fibroblast of lung;GM12878;H1-hESC;H9;HCT116;HeLa-S3;HepG2;iPS DF 6.9;K562;keratinocyte;mammary epithelial cell;MCF-7;mesendoderm;muscle of leg;natural killer cell;Panc1;pancreas;placenta;psoas muscle;small intestine;stomach;T-cell;thymus;trophoblast cell	01	99764000	99767401	down
MEG3	82.9609	-173208	27	H2171;HUES6;HUES64;K562;Kidney (fetal);M1 macrophage (VB);Mammary epithelial cells;Mammary myoepithelial cells	14	100605801	100606600	down
DCDC1	81.3035	-294290	19	A673;Cortex neurosphere;eye;GM23338 bipolar neurons;H1 neural progenitor cells;H9 neural progenitor cells;H9 neuron cells;hESC endodermal cells;HUES48;HUES6;HUES64;iPS-15b;iPS-20b;midbrain (mesencephalon);UCSF-4	11	31662401	31665798	down
ZFP30	7206.85	-852244	153	adrenal gland;B cell;CD14-positive monocyte;common myeloid progenitor, CD34-positive;fibroblast of lung;foreskin melanocyte;GM12878;H1-hESC;H9;HCT116;HeLa-S3;HepG2;IMR-90;iPS DF 19.11;iPS DF 6.9;K562;keratinocyte;mammary epithelial cell;MCF-7;mesenchymal stem cell;mesendoderm;natural killer cell;Panc1;placenta;psoas muscle;T-cell	19	38543551	38545610	down
DSE	80.9674	177830	22	HUES48;HUES6;HUES64;iPS-15b	06	116431801	116432200	down
KRT19	79.7674	9984	4	HCC1954;keratinocyte;Mammary epithelial cells;Panc1;PANC-1	17	41518249	41518398	down
TFCP2L1	79.2776	99785	10	Adrenal gland (fetal);astrocyte;Common myeloid progenitor CD34+;Cortex neurosphere;Esophagus;Foreskin keratinocytes;H1 mesenchymal stem cells;H1 neural progenitor cells;hESC endodermal cells;HSMM myotube;keratinocyte;Keratinocytes;mammary epithelial cell;Mammary epithelial cells;Mammary myoepithelial cells;MCF-7;Muscle leg (fetal);myotube;Pancreas;PC-3;PC-9;Psoas muscle;Right ventricle;skeletal m…	02	121184201	121186649	down
TBX3	76.5497	-7663	3	adrenal gland;Adrenal gland;B cells;Bladder;fibroblast of gingiva;fibroblast of lung;foreskin fibroblast;Foreskin keratinocytes;H1 trophoblast;H1-hESC;IMR90;IMR-90;internal male genitalia;Lung;NHLF;placenta;Placenta;prostate gland;SK-N-SH;stomach;thyroid gland;urothelial cell	12	114690050	114693626	down
GRIN2B	73.7596	21711	1	A549;B cells;Cortex neurosphere;Foreskin melanocytes;H1 neural progenitor cells;H1-hESC;H9;H9 neural progenitor cells;hESC endodermal cells;HUES48;HUES6;HUES64;iPS DF 19.11;iPS-15b;iPS-20b;Kidney (fetal);Ovary;UCSF-4	12	13959201	13961400	down
PALMD	73.5383	13025	0	Adipose nuclei;adrenal gland;Adrenal gland (fetal);endothelial cell of umbilical vein;Endothelial cell of umbilical vein;Endothelial cells of umbilical vein;EPC (VB);Esophagus;female gonad;fibroblast of dermis;foreskin fibroblast;Foreskin keratinocytes;foreskin melanocyte;Foreskin melanocytes;H1 mesenchymal stem cells;HeLa;HeLa-S3;hESC endodermal cells;keratinocyte;Keratinocytes;Left ventricle;Lu…	01	99654002	99664273	down
PALMD	72.9285	6817	0	Adipose nuclei;endothelial cell of umbilical vein;Endothelial cell of umbilical vein;Left ventricle;Muscle (fetal);neural stem progenitor cell;Skeletal muscle	01	99652432	99653428	down
LRRK1	72.0028	147184	7	Foreskin melanocytes;H1 trophoblast;H9;HUES6;iPS DF 6.9;Mammary myoepithelial cells;Placenta;Psoas muscle;UCSF-4	15	101066001	101066400	down
TFCP2L1	71.5782	102742	10	Esophagus;Mammary epithelial cells	02	121181609	121183326	down
LDLRAD4	71.5002	347194	43	Brain - Angular gyrus;Brain - Anterior caudate;Brain - Cingulate gyrus;Brain - Hippocampus middle;Brain - Inferior temporal lobe;muscle of trunk;thymus	18	13564576	13564808	down
MMD	68.8143	-15083	1	Adipose nuclei;B cell;GM12878;placenta	17	55436018	55437996	down
SNAP25	68.6848	-32519	2	MCF-7;pancreas;stomach	20	10185720	10186902	down
PDE11A	67.2278	110058	11	astrocyte;Astrocytes;fibroblast of lung;Foreskin keratinocytes;HSMM myotube;IMR-90;Keratinocytes;Mammary epithelial cells;mesenchymal stem cell;myotube;Osteoblasts;skeletal muscle myoblast;Skeletal muscle myoblasts;SK-N-SH	02	177997398	177999164	down
LRRK1	67.1188	144684	6	Aorta;B cell;B cells (PB);DND-41;female gonad;H1-hESC;H9;HepG2;hESC endodermal cells;HUES6;iPS DF 19.11;iPS DF 6.9;iPS-20b;neural stem progenitor cell;Ovary;pancreas;Right atrium;SK-N-SH;Stomach (fetal)	15	101062202	101065199	down
MRC2	66.9746	41330	3	CD8+ ab T cells (PB);Esophagus;Foreskin keratinocytes;GM23338 bipolar neurons;Keratinocytes;Mammary epithelial cells;Mammary myoepithelial cells;PC-3;Psoas muscle;SK-N-SH	17	62668800	62669200	down
NPTX1	64.4204	-423573	40	B cell;B cells (VB);CD20+ B cells;CD4+ ab T cells;Effector memory CD8+ ab T cells (VB);endothelial cell of umbilical vein;EPC (VB);Foreskin keratinocytes;foreskin melanocyte;GM12878;H1 neural progenitor cells;hESC endodermal cells;iPS DF 19.11;keratinocyte;Keratinocytes;Lung;M0 macrophage (VB);mammary epithelial cell;Mammary myoepithelial cells;MCF-7;MM.1S;MM1S;Neutrophils (CB);NHEK;pancreas;Sigm…	17	80900032	80902800	down
DLC1	64.3015	307119	32	A673;Cortex neurosphere;Foreskin melanocytes;H1-hESC;hESC endodermal cells;HUES48;HUES6;HUES64;iPS-15b;iPS-20b;Lung (fetal);Stomach (fetal);UCSF-4	08	13297001	13298000	down
FAT3	62.7963	-113335	11	Foreskin keratinocytes;H1 trophoblast;H1-hESC;hESC endodermal cells;HUES48;HUES6;HUES64;iPS DF 19.11;iPS-20b;Mammary epithelial cells;Placenta;UCSF-4	11	92111001	92111600	down
DLC1	62.1088	309419	32	A549;A673;Endothelial cells of umbilical vein;EPC (VB);Right ventricle	08	13294601	13295800	down
P2RY6	61.7611	16381	0	CD14-positive monocyte;large intestine;Large intestine (fetal);placenta;small intestine;Spleen	11	73279568	73282190	down
COL11A1	67747.7	385	0	adrenal gland;foreskin melanocyte;H1-hESC;H9;iPS DF 19.11;iPS DF 6.9;mesenchymal stem cell;mesendoderm;muscle of leg;neural stem progenitor cell;Panc1;stomach;trophoblast cell	01	103105801	103111173	down
ANKRD30A	61.7409	181516	20	testis	10	37306954	37307274	down
COL11A1	61.547	-37279	2	myotube;skeletal muscle myoblast	01	103145556	103146746	down
NPTX1	59.8541	-413647	39	adrenal gland;astrocyte;CD14-positive monocyte;CD4+ CD25- IL17- PMA Th primary cells;CD4+ CD25- IL17+ PMA Th17 primary cells;common myeloid progenitor, CD34-positive;endothelial cell of umbilical vein;female gonad;fibroblast of dermis;fibroblast of lung;foreskin fibroblast;foreskin melanocyte;GM12878;HCT116;HeLa-S3;IMR-90;K562;keratinocyte;mammary epithelial cell;mesenchymal stem cell;muscle of l…	17	80889117	80893862	down
NPTX1	59.8494	-421658	40	adrenal gland;Adrenal gland (fetal);CD20+ B cells;CD4+ ab T cells;CD4+ ab T cells (VB);Central memory CD4+ ab T cells (VB);Effector memory CD8+ ab T cells (VB);Endothelial cells of umbilical vein (CB);EPC (VB);GM12878;HCT116;keratinocyte;Keratinocytes;Lung;MM1S;NHEK;Sigmoid colon;Stomach (fetal);T-cell;Thymus (fetal)	17	80899002	80900000	down
COL11A1	59.4286	-71931	3	A673;astrocyte;Astrocytes;Cortex neurosphere;Fibroblast of foreskin;Foreskin melanocytes;H1 neural progenitor cells;H9 neuron cells;Heart (fetal);HSMM myotube;HUES48;HUES64;Osteoblasts;Panc1;skeletal muscle myoblast;Skeletal muscle myoblasts;SK-N-SH	01	103180405	103181201	down
TFCP2L1	59.2988	96009	9	CD14+ monocytes;CD14+CD16- monocytes (CB);CD14+CD16- monocytes (VB);Eosinophil (VB);Erythroblasts (CB);M0 macrophage (CB);M0 macrophage (VB);M1 macrophage (CB);M1 macrophage (VB);M2 macrophage (CB);Neutrophilic myelocytes (BM);Neutrophils (CB);Neutrophils (VB)	02	121187601	121190800	down
TFCP2L1	58.2513	111403	10	Common myeloid progenitor CD34+;Cortex neurosphere;Esophagus;Foreskin keratinocytes;keratinocyte;Keratinocytes;Left ventricle;mammary epithelial cell;Mammary epithelial cells;Mammary myoepithelial cells;Muscle trunk (fetal);PC-3;Psoas muscle;SK-N-SH;Thymus;Thymus (fetal);UCSF-4	02	121171925	121175689	down
NPTX1	57.8017	-170500	30	A673;adrenal gland;Adrenal gland (fetal);astrocyte;Astrocytes;B cells (VB);CD14+CD16- monocytes (CB);CD14+CD16- monocytes (VB);CD4+ ab memory T cells (PB);CD4+ ab T cells;CD4+ ab T cells (PB);CD4+ ab T cells (VB);CD8+ ab T cells (CB);Central memory CD4+ ab T cells (VB);DND-41;Effector memory CD4+ ab T cells (PB);Effector memory CD8+ ab T cells (VB);Endothelial cells of umbilical vein;Endothelial …	17	80645202	80651484	down
ST6GAL2	56.853	-66491	7	A549;Aorta;Esophagus;Fibroblast of dermis;H1-hESC;HUES48;HUES6;HUES64;iPS-20b;Osteoblasts;Psoas muscle;UCSF-4	02	106953801	106954000	down
ST6GAL2	56.6258	-73716	9	astrocyte;Astrocytes;Fibroblast of dermis;H1 trophoblast;hESC endodermal cells;mesendoderm;Osteoblasts;SK-N-SH;trophoblast cell	02	106960067	106962185	down
APOC1	56.4531	21529	7	adrenal gland;Adrenal gland (fetal);female gonad;HepG2;iPS-15b;iPS-20b;M0 macrophage (VB);Neutrophils (VB);Ovary;Spleen	19	44934329	44937222	down
MRC2	55.9695	47725	4	Aorta;Erythroblasts (CB);Fibroblast of foreskin;Foreskin melanocytes;iPS DF 19.11;Lung;Muscle leg (fetal);muscle of leg;Osteoblasts;stomach;Stomach (fetal)	17	62674801	62675989	down
DLC1	55.6795	337650	33	A549;adrenal gland;Adrenal gland (fetal);astrocyte;Astrocytes;endothelial cell of umbilical vein;Endothelial cell of umbilical vein;Endothelial cells of umbilical vein;Endothelial cells of umbilical vein (CB);EPC (VB);Fibroblast of foreskin;fibroblast of lung;foreskin fibroblast;H1 mesenchymal stem cells;HepG2;HSMM myotube;IMR-90;keratinocyte;Left ventricle;mesenchymal stem cell;myotube;NHLF;Oste…	08	13264195	13269744	down
LRRK1	55.534	138184	5	A673;CD14+ monocytes (PB);HepG2;iPS DF 19.11;iPS DF 6.9;Neutrophils (CB);Neutrophils (VB);placenta	15	101056401	101058000	down
LPAR1	55.1704	-92603	7	CD14+CD16- monocytes (CB);CD14+CD16- monocytes (VB);M0 macrophage (CB);M0 macrophage (VB);M1 macrophage (CB);M1 macrophage (VB);M2 macrophage (CB);M2 macrophage (VB)	09	111131001	111132200	down
LRRK1	54.6526	162126	10	H1-ESC;H9	15	101080674	101081612	down
ARL4C	54.5	173480	24	CD4+ ab memory T cells (PB);CD4+ ab T cells;CD4+ ab T cells (VB);CD4+ CD25- CD45RA+ naive primary cells;CD8+ ab T cells (CB);Central memory CD4+ ab T cells (VB);Effector memory CD4+ ab T cells (PB);Effector memory CD8+ ab T cells (VB);Fibroblast of dermis;H1 neural progenitor cells;T cell;T cells (PB);Thymus	02	234322802	234324399	down
P2RY6	53.9506	-11591	1	GM23338 bipolar neurons;M2 macrophage (VB);MCF-7;MM.1S;PC-9;SK-N-SH	11	73252584	73253229	down
PDE11A	53.9329	298999	28	large intestine;small intestine	02	177808410	177810270	down
NPTX1	52.6361	-142958	30	A549;B cells (VB);CD4+ ab T cells;CD4+ ab T cells (VB);CD8+ ab T cells (CB);Central memory CD4+ ab T cells (VB);DND-41;Effector memory CD8+ ab T cells (VB);Endothelial cells of umbilical vein (CB);EPC (VB);Erythroblasts (CB);Foreskin keratinocytes;H1 neural progenitor cells;H1 trophoblast;H9 neuron cells;HCT116;iPS DF 19.11;Keratinocytes;Lung;MCF-7;mesendoderm;NHLF;PC-3;PC-9;Psoas muscle;T cells …	17	80618602	80623000	down
PDE11A	52.6142	137223	14	HepG2;large intestine;small intestine	02	177970497	177971734	down
DSE	52.4818	145229	20	A549;Adipose nuclei;Adrenal gland (fetal);Aorta;astrocyte;Astrocytes;B cells (PB);B cells (VB);CD14+CD16- monocytes (CB);CD14+CD16- monocytes (VB);CD20+ B cells;Endothelial cells of umbilical vein (CB);EPC (VB);female gonad;fibroblast of dermis;Fibroblast of dermis;Fibroblast of foreskin;fibroblast of lung;Foreskin keratinocytes;GM12878;H1 mesenchymal stem cells;H1 neural progenitor cells;H1 trop…	06	116395601	116403199	down
CGAS	51.8531	-127391	29	adrenal gland;astrocyte;B cell;basophil;CD14+ monocytes;CD14-positive monocyte;common myeloid progenitor, CD34-positive;endothelial cell of umbilical vein;epithelial cell of prostate;female gonad;fibroblast of dermis;fibroblast of gingiva;fibroblast of lung;foreskin fibroblast;foreskin melanocyte;GM12878;H1-ESC;H1-hESC;H9;HCT116;HeLa-S3;HepG2;HSMM (myotube);IMR-90;iPS DF 19.11;iPS DF 6.9;K562;ker…	06	73577158	73582217	down
NPTX1	51.8313	-127610	30	B cell;GM12878;keratinocyte;T-cell	17	80604981	80605925	down
KRT19	51.3785	-9875	2	adrenal gland;Colon crypt;Endothelial cells of umbilical vein (CB);EPC (VB);fibroblast of lung;Foreskin keratinocytes;GM23338 bipolar neurons;H1 neural progenitor cells;H1 trophoblast;HCT-116;HepG2;hESC endodermal cells;iPS DF 19.11;keratinocyte;Lung;Lung (fetal);M1 macrophage (VB);mammary epithelial cell;Mammary epithelial cells;MCF-7;mesenchymal stem cell;mesendoderm;NHLF;PANC-1;PC-3;PC-9;place…	17	41534567	41541799	down
MMD	51.2986	-19771	1	Adipose nuclei;Duodenum smooth muscle;GM12878;stomach	17	55441620	55441769	down
TFCP2L1	50.4874	-8461	1	CD14+CD16- monocytes (VB);Foreskin keratinocytes;M0 macrophage (VB);Mammary epithelial cells;stomach	02	121293201	121294141	down
DCDC1	49.8029	-409857	31	Aorta;astrocyte;Astrocytes;Endothelial cells of umbilical vein (CB);fibroblast of lung;Foreskin keratinocytes;H1 trophoblast;Heart (fetal);Mesenchymal stem cells (BM;Muscle leg (fetal);muscle of leg;muscle of trunk;Muscle trunk (fetal);myotube;neural stem progenitor cell;Osteoblasts;psoas muscle;trophoblast cell;VB)	11	31778853	31780481	down
P2RY6	49.3578	-4197	0	Aorta;M0 macrophage (VB);M1 macrophage (CB);M1 macrophage (VB);M2 macrophage (CB);Placenta;Spleen	11	73260201	73260400	down
NPTX1	49.2805	-314639	34	adrenal gland;astrocyte;Brain - Cingulate gyrus;Brain - Hippocampus middle;Brain - Inferior temporal lobe;CD4+ CD25- IL17- PMA Th primary cells;DND-41;endothelial cell of umbilical vein;female gonad;fibroblast of dermis;fibroblast of lung;foreskin fibroblast;foreskin melanocyte;GM12878;HCT116;HeLa-S3;HepG2;IMR90;IMR-90;Jurkat;K562;keratinocyte;mammary epithelial cell;MCF-7;melanocyte;mesenchymal …	17	80788113	80796851	down
ZFP30	4576.47	-502495	88	Pancreatic islets	19	38191743	38197921	down
LHX9	102.558	-129001	8	B cells (VB);CD14+CD16- monocytes (CB);CD14+CD16- monocytes (VB);Colon crypt;Endothelial cells of umbilical vein (CB);Eosinophil (VB);Erythroblasts (CB);Esophagus;Fibroblast of dermis;fibroblast of lung;Foreskin keratinocytes;H1 mesenchymal stem cells;H1 trophoblast;K562;keratinocyte;large intestine;Large intestine (fetal);M0 macrophage (CB);M0 macrophage (VB);M1 macrophage (CB);M1 macrophage (VB…	01	197781201	197784600	down
DLC1	48.5849	291319	29	A549;A673;Adrenal gland (fetal);Common myeloid progenitor CD34+;Cortex neurosphere;Endothelial cells of umbilical vein;Endothelial cells of umbilical vein (CB);Foreskin melanocytes;Heart (fetal);hESC endodermal cells;Osteoblasts;Right ventricle;SK-N-SH	08	13312601	13314000	down
LDLRAD4	48.5719	371503	44	A673;B cell;B cells;B cells (PB);B cells (VB);Brain - Angular gyrus;Brain - Anterior caudate;Brain - Cingulate gyrus;Brain - Hippocampus middle;Brain - Inferior temporal lobe;CD14+ monocytes;CD14+CD16- monocytes (CB);CD14+CD16- monocytes (VB);CD14-positive monocyte;CD8+ ab T cells (CB);Central memory CD4+ ab T cells (VB);DND-41;Erythroblasts (CB);GM12878;hESC endodermal cells;Left ventricle;Lung;…	18	13582401	13595600	down
PALMD	48.5272	20095	1	Adipose nuclei;u87	01	99665469	99666947	down
COL11A1	48.4841	-102229	4	H1 mesenchymal stem cells;HSMM myotube;Osteoblasts;Skeletal muscle myoblasts	01	103211001	103211200	down
FAT3	47.1811	-100608	11	astrocyte;Astrocytes;Foreskin keratinocytes;GM23338 bipolar neurons;Mammary epithelial cells;Osteoblasts;PC-3;SK-N-SH;trophoblast cell	11	92123655	92124401	down
FAT3	46.8819	-120135	11	A673;H1-hESC;H9;HUES48;HUES6;HUES64;iPS-15b;iPS-20b;UCSF-4	11	92104001	92105000	down
MEG3	46.4695	-65188	14	Adrenal gland;H2171;Muscle (fetal)	14	100713622	100714820	down
NPTX1	45.6365	-273779	33	Brain - Cingulate gyrus;Brain - Hippocampus middle;Brain - Inferior temporal lobe;DND-41;endothelial cell of umbilical vein;fibroblast of dermis;foreskin fibroblast;H1-hESC;H9;IMR-90;iPS DF 19.11;iPS DF 6.9;Jurkat;mesenchymal stem cell;neural stem progenitor cell;NHLF;psoas muscle;RPMI-8402;skin fibroblast;thymus;Thymus;Thymus (fetal)	17	80749991	80753252	down
MMD	45.5821	13723	1	A549;Adipose nuclei;adrenal gland;Brain (fetal);H9 hepatocytes;HepG2;large intestine;M1 macrophage (VB);small intestine;Small intestine (fetal)	17	55407359	55409043	down
LHX9	62722.8	5346	1	A549;A673;Adrenal gland (fetal);Astrocytes;B cells;B cells (PB);B cells (VB);CD14+ monocytes;CD14+ monocytes (PB);CD14+CD16- monocytes (CB);CD14+CD16- monocytes (VB);CD4+ ab T cells (PB);CD4+CD25+ ab regulatory T cells (PB);CD8+ ab T cells (PB);Common myeloid progenitor CD34+;Cortex neurosphere;DND-41;Effector memory CD8+ ab T cells (VB);Endothelial cells of umbilical vein;Endothelial cells of um…	01	197915694	197918801	down
DCDC1	45.3658	-426079	33	hindbrain (rhombencephalon);neural tube;Pancreatic islets	11	31794904	31796873	down
FAT3	45.2058	-122835	11	H9 neural progenitor cells;Kidney (fetal)	11	92101002	92102599	down
LPAR1	45.1345	122428	7	Osteoblasts	09	110916037	110917103	down
P2RY6	44.9834	-6937	0	astrocyte;fibroblast of dermis;fibroblast of lung;foreskin fibroblast;HCT116;HeLa-S3;HSMM (myotube);IMR-90;keratinocyte;mesenchymal stem cell;myotube;Panc1;placenta;psoas muscle;sensory epithelial cell;skeletal muscle myoblast;Spleen;trophoblast cell;vascular associated smooth muscle cell	11	73255957	73259165	down
FN1	44.4907	78699	15		02	215357335	215357601	down
LPAR1	43.9201	-194300	10	H1 neural progenitor cells;H1-hESC;H9;hESC endodermal cells;iPS DF 19.11;iPS DF 6.9;iPS-20b;mesendoderm;Muscle leg (fetal);muscle of leg;muscle of trunk;Muscle trunk (fetal);myotube;neural stem progenitor cell;skeletal muscle myoblast	09	111232002	111234594	down
ARL4C	42.9431	21691	4	CD4+ ab memory T cells (PB);CD4+ ab T cells;CD4+ ab T cells (PB);CD4+ CD25- IL17- PMA Th primary cells;CD4+ CD25- IL17+ PMA Th17 primary cells;CD8+ ab T cells (PB);Effector memory CD8+ ab T cells (VB);GM12878;M1 macrophage (VB);MM.1S;natural killer cell;Osteoblasts;T cells (PB);T-cell;UCSF-4	02	234474980	234475800	down
KRT19	42.8569	-39193	5	B cells (PB);B cells (VB);CD14+CD16- monocytes (VB);CD4+ ab T cells;CD8+ ab T cells (PB);Central memory CD4+ ab T cells (VB);Effector memory CD8+ ab T cells (VB);M1 macrophage (VB);M2 macrophage (VB);Neutrophilic myelocytes (BM);T cells (PB);T helper 17 cells	17	41567001	41568000	down
NPTX1	42.4213	-293896	34	Brain - Cingulate gyrus;DND-41;Jurkat;RPMI-8402;Thymus;Thymus (fetal)	17	80771564	80771913	down
ARL4C	42.3061	-384066	32	adrenal gland;astrocyte;endothelial cell of umbilical vein;fibroblast of lung;foreskin fibroblast;H1-hESC;HCT116;HeLa-S3;HepG2;IMR-90;keratinocyte;mammary epithelial cell;MCF-7;mesenchymal stem cell;Panc1;pancreas;placenta;stomach	02	234879079	234883215	down
DUSP16	42.1673	-429434	101	adrenal gland;astrocyte;CD14-positive monocyte;common myeloid progenitor, CD34-positive;female gonad;fibroblast of dermis;fibroblast of lung;foreskin fibroblast;H1-hESC;H9;hair follicle cell;IMR-90;iPS DF 19.11;iPS DF 6.9;large intestine;MCF-7;mesenchymal cell;mesenchymal stem cell;monocyte;Osteoblasts;placenta;skeletal muscle myoblast;small intestine;stomach;trophoblast cell	12	12990438	12994156	down
LRRK1	41.9521	105173	4	Adrenal gland (fetal);CD14+ monocytes;CD14+CD16- monocytes (CB);CD14+CD16- monocytes (VB);Central memory CD4+ ab T cells (VB);Erythroblasts (CB);Esophagus;female gonad;fibroblast of lung;HepG2;hESC endodermal cells;IMR-90;Large intestine (fetal);Left ventricle;Lung;Lung (fetal);M0 macrophage (VB);M1 macrophage (CB);mesenchymal cell;Muscle leg (fetal);muscle of leg;muscle of trunk;Muscle trunk (fe…	15	101022979	101025400	down
MRC2	41.7564	-156569	20	A549;A673;adrenal gland;Adrenal gland (fetal);Aorta;B cells (VB);CD14+ monocytes (PB);CD14+CD16- monocytes (CB);CD14+CD16- monocytes (VB);CD4+ ab memory T cells (PB);CD4+ ab T cells;CD4+ ab T cells (VB);CD8+ ab T cells (CB);Central memory CD4+ ab T cells (VB);Colon crypt;Common myeloid progenitor CD34+;common myeloid progenitor, CD34-positive;Effector memory CD8+ ab T cells (VB);Endothelial cells…	17	62469801	62472400	down
IQGAP2	41.4923	-11197	0	B cells (VB);CD14+CD16- monocytes (CB);CD14+CD16- monocytes (VB);CD34 primary cells;CD4+ ab T cells;CD4+ ab T cells (VB);CD8+ ab T cells (CB);Central memory CD4+ ab T cells (VB);Common myeloid progenitor CD34+;Effector memory CD8+ ab T cells (VB);Eosinophil (VB);Erythroblasts (CB);HepG2;iPS DF 19.11;iPS-20b;M0 macrophage (VB);M1 macrophage (CB);M1 macrophage (VB);M2 macrophage (CB);natural killer…	05	76388776	76395399	down
P2RY6	41.3735	-15025	1	foreskin melanocyte;Foreskin melanocytes;H1 trophoblast;HepG2;Lung;M0 macrophage (VB);M1 macrophage (VB);MCF-7;MM.1S;Neutrophilic myelocytes (BM);Neutrophils (CB);Neutrophils (VB);Osteoblasts;placenta;Placenta;Sigmoid colon;Small intestine;trophoblast cell	11	73248146	73250800	down
MMD	40.8462	26923	1	Adipose nuclei;CD14+ monocytes;CD14+ monocytes (PB);CD14+CD16- monocytes (CB);CD14+CD16- monocytes (VB);CD14-positive monocyte;CD4+ ab T cells;Central memory CD4+ ab T cells (VB);Effector memory CD8+ ab T cells (VB);H9 hepatocytes;HepG2;HSMM myotube;large intestine;Large intestine (fetal);M0 macrophage (CB);M0 macrophage (VB);M1 macrophage (CB);M1 macrophage (VB);M2 macrophage (CB);M2 macrophage …	17	55393401	55396600	down
NPTX1	40.1571	-276753	33	Brain - Cingulate gyrus;Brain - Hippocampus middle;Brain - Inferior temporal lobe;Jurkat;RPMI-8402;Thymus (fetal)	17	80753660	80755532	down
MMD	39.68	15872	1	Adipose nuclei	17	55405212	55406892	down
LRRK1	39.5551	131433	5	female gonad;placenta	15	101049926	101050973	down
DLC1	39.0287	346705	33	A549;A673;Adipose nuclei;adrenal gland;Adrenal gland (fetal);astrocyte;Astrocytes;Common myeloid progenitor CD34+;endothelial cell of umbilical vein;Endothelial cell of umbilical vein;Endothelial cells of umbilical vein;Endothelial cells of umbilical vein (CB);EPC (VB);Fibroblast of foreskin;fibroblast of lung;foreskin fibroblast;H1 mesenchymal stem cells;H9 hepatocytes;hESC endodermal cells;HSMM…	08	13256883	13258946	down
LRRK1	38.8706	127718	4	EPC (VB);female gonad;Fibroblast of foreskin;fibroblast of lung;H1-hESC;H9;H9 neuron cells;HUES6;IMR-90;iPS DF 19.11;iPS DF 6.9;Left ventricle;Lung;Muscle leg (fetal);muscle of leg;muscle of trunk;Ovary;Right atrium;Sigmoid colon;Small intestine;Spleen;Stomach (fetal);UCSF-4	15	101044471	101048999	down
DLC1	38.7906	465916	42	Adipose nuclei	08	13138025	13139383	down
DLC1	38.5531	350919	33	Adrenal gland (fetal);Astrocytes;Endothelial cell of umbilical vein;Endothelial cells of umbilical vein (CB);EPC (VB);female gonad;fibroblast of dermis;Fibroblast of dermis;Fibroblast of foreskin;fibroblast of lung;foreskin fibroblast;H1 mesenchymal stem cells;IMR-90;Large intestine (fetal);Muscle leg (fetal);muscle of leg;muscle of trunk;Muscle trunk (fetal);Osteoblasts;Ovary;Small intestine;Sma…	08	13252602	13254799	down
DLC1	38.2289	132150	14	Adipose nuclei;adrenal gland;female gonad;fibroblast of dermis;fibroblast of lung;foreskin fibroblast;IMR-90;large intestine;Muscle (fetal);muscle of leg;muscle of trunk;myotube;Osteoblasts;pancreas;psoas muscle;skin fibroblast;small intestine;stomach;thymus	08	13470269	13474671	down
MRC2	37.8077	-69069	10	A549;A673;Cortex neurosphere;Fibroblast of dermis;Fibroblast of foreskin;GM23338 bipolar neurons;HUES48;Lung (fetal);MCF-7;NHLF;PC-3;Skeletal muscle myoblasts;SK-N-SH	17	62557801	62559400	down
LPAR1	36.664	-197353	10	muscle of leg;myotube;skeletal muscle myoblast	09	111235503	111237199	down
MEG8	36.6603	99653	60	A549;Foreskin keratinocytes;H1 mesenchymal stem cells;HCT116;keratinocyte;M0 macrophage (VB);M1 macrophage (CB);mammary epithelial cell;Mammary epithelial cells;Panc1;PC-3	14	100987901	100990703	down
SNAP25	35.9104	64250	1	A673;Adrenal gland (fetal);Astrocytes;Fibroblast of dermis;Fibroblast of foreskin;foreskin fibroblast;H1 mesenchymal stem cells;H1 trophoblast;HSMM myotube;HUES48;HUES6;HUES64;iPS-15b;iPS-20b;myotube;NHLF;Osteoblasts;PC-3;Skeletal muscle myoblasts;trophoblast cell;UCSF-4	20	10282560	10283600	down
TCEAL3	35.8146	-68464	11	female gonad;foreskin fibroblast;keratinocyte;MCF-7;placenta;placental epithelial cell	0X	103537993	103539981	down
LPAR1	34.2677	-105903	7	CD14+CD16- monocytes (CB);CD14+CD16- monocytes (VB);Common myeloid progenitor CD34+;M0 macrophage (VB);M1 macrophage (VB)	09	111144801	111145000	down
ST6GAL2	0.00195992	400010	46	CD8 naive primary cells;CD8 primary cells;Esophagus;Mesenchymal stem cells (BM;Small intestine;Small intestine (fetal);Stomach (fetal);Thymus;Thymus (fetal);VB)	02	106487200	106487600	down
IQGAP2	34.216	161753	9	CD14+ monocytes	05	76563909	76566167	down
GRIN2B	33.8701	322555	11		12	13659327	13659587	down
MMD	33.7963	30440	1	Adipose nuclei	17	55390420	55392548	down
MRC2	33.534	-206001	30	B cells (VB);CD14+CD16- monocytes (CB);CD14+CD16- monocytes (VB);CD8+ ab T cells (CB);Central memory CD4+ ab T cells (VB);Effector memory CD8+ ab T cells (VB);EPC (VB);Erythroblasts (CB);Foreskin melanocytes;HCT116;M0 macrophage (VB);M1 macrophage (VB);M2 macrophage (VB);Neutrophils (VB);NHLF	17	62421138	62422200	down
NPTX1	33.2864	-20458	2	myotube;neural stem progenitor cell	17	80498001	80498600	down
NPTX1	33.0656	-23888	3	A549;A673;astrocyte;Astrocytes;Foreskin keratinocytes;H9 neural progenitor cells;HeLa-S3;HSMM myotube;IMR-90;iPS DF 19.11;keratinocyte;Keratinocytes;mammary epithelial cell;Mammary epithelial cells;Mammary myoepithelial cells;myotube;Osteoblasts;skeletal muscle myoblast;Thymus	17	80500463	80502999	down
LRRK1	33.0561	205847	15	adrenal gland;astrocyte;B cell;CD14-positive monocyte;common myeloid progenitor, CD34-positive;endothelial cell of umbilical vein;female gonad;fibroblast of dermis;fibroblast of lung;foreskin fibroblast;GM12878;H1-hESC;HCT116;HeLa-S3;IMR-90;iPS DF 19.11;large intestine;mammary epithelial cell;mesenchymal stem cell;mesendoderm;MM1S;muscle of leg;muscle of trunk;myotube;natural killer cell;neural s…	15	101120396	101129332	down
NPTX1	32.9361	-260402	33	B cell;CD14-positive monocyte;common myeloid progenitor, CD34-positive;GM12878;natural killer cell;T-cell;thymus;Thymus;Thymus (fetal)	17	80736739	80739751	down
FN1	32.8353	-319134	24	CD14+ monocytes;CD14+CD16- monocytes (CB);CD14+CD16- monocytes (VB);Endothelial cells of umbilical vein (CB);EPC (VB);Foreskin melanocytes;Lung;M0 macrophage (CB);M0 macrophage (VB);M1 macrophage (CB);M1 macrophage (VB);M2 macrophage (CB);M2 macrophage (VB);Osteoblasts	02	215753002	215757599	down
IQGAP2	32.313	168216	10	B cells;B cells (VB);Common myeloid progenitor CD34+;Endothelial cells of umbilical vein (CB);Eosinophil (VB);M0 macrophage (CB);M0 macrophage (VB);M1 macrophage (CB);M1 macrophage (VB);M2 macrophage (CB);M2 macrophage (VB);Neutrophilic myelocytes (BM);Neutrophils (CB)	05	76570202	76572799	down
IQGAP2	32.2382	29948	0	CD34 primary cells	05	76432289	76434176	down
IQGAP2	32.0028	156356	9	CD34 primary cells	05	76559186	76560095	down
MRC2	31.4357	-136669	17	CD14+CD16- monocytes (CB);CD34 primary cells;CD4+ ab T cells (VB);CD8+ ab T cells (CB);Common myeloid progenitor CD34+;Effector memory CD8+ ab T cells (VB);Eosinophil (VB);EPC (VB);iPS DF 19.11;M0 macrophage (VB);Neutrophils (CB)	17	62490401	62491600	down
MRC2	31.3167	-144563	18	CD34 primary cells	17	62482557	62483657	down
MRC2	31.3005	40939	3	Esophagus;mammary epithelial cell;MCF-7	17	62668460	62668758	down
MMD	31.1342	37378	1	adrenal gland;Adrenal gland (fetal);Erythroblasts (CB);Heart (fetal);HepG2;K562;Kidney (fetal);SK-N-SH;Stomach (fetal);trophoblast cell	17	55383801	55385290	down
ST6GAL2	0.00244345	344337	43	A549;A673;Adrenal gland (fetal);Aorta;Astrocytes;B cells;B cells (PB);B cells (VB);CD14+ monocytes;CD14+ monocytes (PB);CD14+CD16- monocytes (VB);CD4+ ab memory T cells (PB);CD4+ ab T cells;CD4+ ab T cells (PB);CD4+CD25+ ab regulatory T cells (PB);CD8+ ab T cells (CB);CD8+ ab T cells (PB);Common myeloid progenitor CD34+;Cortex neurosphere;DND-41;Effector memory CD4+ ab T cells (PB);Effector memor…	02	106542745	106543401	down
CGAS	30.8892	-213303	63	CD14+CD16- monocytes (CB);CD14+CD16- monocytes (VB);endothelial cell of umbilical vein;Endothelial cells of umbilical vein;Endothelial cells of umbilical vein (CB);EPC (VB);Erythroblasts (CB);HSMM myotube;large intestine;Large intestine (fetal);M0 macrophage (CB);M0 macrophage (VB);M1 macrophage (CB);M1 macrophage (VB);M2 macrophage (CB);Muscle leg (fetal);Muscle trunk (fetal);small intestine;Sma…	06	73664001	73667199	down
MRC2	30.7671	-85554	14	adrenal gland;Adrenal gland (fetal);Brain (fetal);CD4+ ab T cells (VB);Foreskin melanocytes;H1-hESC;H9;HepG2;HUES48;HUES64;iPS DF 19.11;iPS-15b;iPS-20b;M0 macrophage (VB);M1 macrophage (CB);M1 macrophage (VB);MCF-7;Mesenchymal stem cells (BM;Neutrophils (CB);Neutrophils (VB);Placenta;UCSF-4;VB)	17	62540558	62543674	down
NPTX1	30.706	-14458	1	A549;A673;Cortex neurosphere;Fibroblast of dermis;Ganglion eminence neurosphere;GM23338 bipolar neurons;H1 neural progenitor cells;H1-hESC;H9 neural progenitor cells;H9 neuron cells;HepG2;hESC endodermal cells;iPS DF 19.11;neural stem progenitor cell;NHLF;Pancreas;SK-N-SH;UCSF-4	17	80490801	80493800	down
LDLRAD4	30.0225	-579160	116	A549;Endothelial cells of umbilical vein (CB);EPC (VB);Erythroblasts (CB);fibroblast of dermis;fibroblast of lung;Foreskin keratinocytes;H1 mesenchymal stem cells;K562;keratinocyte;Left ventricle;M0 macrophage (VB);M1 macrophage (CB);M1 macrophage (VB);M2 macrophage (CB);mesenchymal stem cell;Osteoblasts	18	12637475	12639200	down
MEG8	29.6818	104152	64	A549;Astrocytes;Endothelial cells of umbilical vein;Fibroblast of foreskin;Foreskin keratinocytes;H9 neuron cells;HeLa-S3;HSMM myotube;Keratinocytes;Mammary epithelial cells;PC-3	14	100993201	100994401	down
LRRK1	29.6616	234484	17	CD14+CD16- monocytes (CB);CD14+CD16- monocytes (VB);CD8+ ab T cells (CB);Eosinophil (VB);iPS DF 19.11;M1 macrophage (VB);M2 macrophage (VB);MM1S;Neutrophilic myelocytes (BM);Neutrophils (CB)	15	101152202	101154799	down
MRC2	29.621	5952	2	astrocyte;fibroblast of lung;foreskin fibroblast;H1-hESC;IMR-90;iPS DF 19.11;iPS DF 6.9;K562;mesendoderm;myotube;psoas muscle;skeletal muscle myoblast;stomach;trophoblast cell	17	62632456	62634787	down
MRC2	29.5695	-120569	16	A549;Adrenal gland (fetal);Astrocytes;B cells (VB);CD14+CD16- monocytes (VB);CD4+ ab T cells;CD4+ ab T cells (VB);CD8+ ab T cells (CB);Central memory CD4+ ab T cells (VB);Common myeloid progenitor CD34+;Erythroblasts (CB);Foreskin melanocytes;H1 mesenchymal stem cells;Large intestine (fetal);M0 macrophage (VB);M1 macrophage (CB);M1 macrophage (VB);M2 macrophage (CB);M2 macrophage (VB);Neutrophils…	17	62505601	62508600	down
COL11A1	29.2611	-3295	0	A549;Astrocytes;Cortex neurosphere;Endothelial cells of umbilical vein;Endothelial cells of umbilical vein (CB);Fibroblast of foreskin;Foreskin keratinocytes;Foreskin melanocytes;H9 neuron cells;HeLa-S3;HSMM myotube;HUES64;iPS-20b;Mammary epithelial cells;Mammary myoepithelial cells;Osteoblasts;Panc1;Skeletal muscle myoblasts;SK-N-SH	01	103111525	103112809	down
SNAP25	29.0883	89471	3	A549;A673;adrenal gland;Aorta;astrocyte;Astrocytes;CD14+ monocytes;CD14+CD16- monocytes (CB);CD14+CD16- monocytes (VB);CD8+ ab T cells (CB);Central memory CD4+ ab T cells (VB);Common myeloid progenitor CD34+;DND-41;endothelial cell of umbilical vein;Endothelial cells of umbilical vein;Endothelial cells of umbilical vein (CB);Eosinophil (VB);EPC (VB);fibroblast of dermis;Fibroblast of dermis;Fibro…	20	10306002	10310599	down
IQGAP2	29.0794	186916	10	GM12878;M1 macrophage (VB);MM.1S	05	76590001	76590401	down
MEG3	29.0433	-75408	18	Esophagus;GM23338 bipolar neurons;H1 trophoblast;HepG2;K562;Muscle leg (fetal);Muscle trunk (fetal);PC-3;Placenta;Right ventricle;SK-N-SH;Small intestine (fetal)	14	100703601	100704400	down
DLC1	28.4729	365124	33	Adipose nuclei;Adrenal gland (fetal);EPC (VB);Erythroblasts (CB);fibroblast of lung;Foreskin keratinocytes;H1 mesenchymal stem cells;Heart (fetal);IMR-90;large intestine;Large intestine (fetal);Left ventricle;Lung;Osteoblasts;Placenta;Right ventricle;Sigmoid colon;small intestine;Small intestine (fetal);stomach;Stomach (fetal)	08	13238256	13240735	down
LPAR1	28.3459	203234	15	A549;astrocyte;fibroblast of dermis;Fibroblast of foreskin;fibroblast of lung;foreskin fibroblast;H1 mesenchymal stem cells;H1 trophoblast;H9 neuron cells;HSMM myotube;IMR-90;Kidney (fetal);mesenchymal stem cell;skeletal muscle myoblast;Skeletal muscle myoblasts;trophoblast cell	09	110834602	110836925	down
CGAS	28.326	626203	59	astrocyte;Astrocytes;B cells (VB);CD14+CD16- monocytes (CB);CD14+CD16- monocytes (VB);fibroblast of lung;Foreskin keratinocytes;foreskin melanocyte;Foreskin melanocytes;H1 trophoblast;keratinocyte;M0 macrophage (CB);M0 macrophage (VB);M1 macrophage (CB);M1 macrophage (VB);M2 macrophage (CB);mammary epithelial cell;Mammary epithelial cells;Mesenchymal stem cells (BM;Neutrophilic myelocytes (BM);Ne…	06	72824401	72827787	down
LPAR1	28.2224	-213603	10	A673;H1 mesenchymal stem cells;H1-hESC;H9;hESC endodermal cells;HUES48;iPS DF 19.11;Psoas muscle	09	111252401	111252800	down
ST6GAL2	28.203	13091	0	Aorta	02	106873966	106874672	down
SNAP25	28.1571	-212830	18	A549;Adrenal gland (fetal);Common myeloid progenitor CD34+;Foreskin keratinocytes;GM23338 bipolar neurons;H1-hESC;hESC endodermal cells;HUES48;HUES6;HUES64;iPS-15b;iPS-20b;Lung (fetal);MCF-7;Ovary;SK-N-SH;UCSF-4	20	10005000	10007000	down
DLC1	28.132	427319	37	CD14+CD16- monocytes (CB);CD14+CD16- monocytes (VB);Erythroblasts (CB);M0 macrophage (VB);M1 macrophage (CB);M1 macrophage (VB);M2 macrophage (CB);Neutrophils (VB);Osteoblasts	08	13176801	13177800	down
NPTX1	27.8915	-194958	30	adrenal gland;Adrenal gland (fetal);B cells;B cells (VB);CD14+CD16- monocytes (CB);CD14+CD16- monocytes (VB);CD4+ ab T cells (VB);CD8+ ab T cells (CB);Central memory CD4+ ab T cells (VB);DND-41;Endothelial cells of umbilical vein;Endothelial cells of umbilical vein (CB);EPC (VB);Foreskin melanocytes;H1 mesenchymal stem cells;H1 trophoblast;HepG2;hESC endodermal cells;iPS DF 19.11;Lung;M0 macropha…	17	80670602	80674999	down
FN1	27.869	861066	54	B cells (VB);Brain germinal matrix;CD14+ monocytes;Common myeloid progenitor CD34+;Ganglion eminence neurosphere;GM23338 bipolar neurons;H1 trophoblast;HeLa-S3;hESC endodermal cells	02	214574002	214576199	down
DSE	27.8639	574730	67	H1-hESC;H9;HUES48;HUES6;HUES64;iPS-15b;iPS-20b;Lung (fetal);Mammary myoepithelial cells;UCSF-4	06	116828601	116829200	down
ST6GAL2	27.803	19809	1	Aorta;Astrocytes;Cortex neurosphere;Ganglion eminence neurosphere;H1 neural progenitor cells;hESC endodermal cells	02	106866402	106868799	down
MMD	27.7744	18412	1	Adipose nuclei	17	55401928	55405096	down
LPAR1	27.4932	-169703	9	H1-hESC;HUES48;HUES6;HUES64;UCSF-4	09	111208601	111208800	down
MRC2	27.4827	-13619	6	adrenal gland;Adrenal gland (fetal);astrocyte;female gonad;fibroblast of dermis;Fibroblast of foreskin;fibroblast of lung;foreskin fibroblast;GM23338 bipolar neurons;HSMM myotube;IMR-90;Kidney (fetal);M0 macrophage (VB);mesendoderm;Muscle leg (fetal);muscle of leg;muscle of trunk;Muscle trunk (fetal);myotube;Osteoblasts;skeletal muscle myoblast;SK-N-SH;stomach;Stomach (fetal)	17	62612732	62615369	down
FAT3	26.992	-116035	11	H1 neural progenitor cells;H1 trophoblast;H1-hESC;H9;HUES6;iPS DF 19.11;iPS DF 6.9;iPS-20b;SK-N-SH;UCSF-4	11	92108401	92108800	down
PALMD	26.9141	-79688	2	A549;HepG2;mammary epithelial cell;Osteoblasts;PC-3;u87	01	99565693	99567156	down
PDE11A	26.7414	255770	21	mesendoderm;neural stem progenitor cell	02	177852494	177852643	down
FAT3	26.7029	43564	2	A549;A673;astrocyte;Endothelial cells of umbilical vein (CB);H1 mesenchymal stem cells;H1 neural progenitor cells;H1 trophoblast;iPS DF 19.11;large intestine;Large intestine (fetal);mesendoderm;myotube;PC-9;placenta;Placenta;skeletal muscle myoblast;small intestine;Small intestine (fetal);trophoblast cell	11	92266399	92270000	down
ST6GAL2	26.6623	-603791	34	Common myeloid progenitor CD34+;GM23338 bipolar neurons;H1-hESC;H9;HUES48;HUES6;HUES64;iPS-15b;iPS-20b;SK-N-SH;UCSF-4	02	107490201	107492200	down
MEG8	26.3619	112113	66	A549;Aorta;astrocyte;Astrocytes;fibroblast of dermis;Fibroblast of dermis;fibroblast of lung;foreskin fibroblast;Foreskin keratinocytes;H1 mesenchymal stem cells;HSMM myotube;Keratinocytes;mammary epithelial cell;Mammary epithelial cells;Mammary myoepithelial cells;NHLF;Osteoblasts;PC-3;Sigmoid colon;Skeletal muscle myoblasts;Small intestine	14	101001324	101002200	down
ST6GAL2	26.2508	38910	1	Aorta;Common myeloid progenitor CD34+;Cortex neurosphere;GM23338 bipolar neurons;H1 neural progenitor cells;H1-hESC;hESC endodermal cells;HUES48;HUES6;HUES64;iPS-20b;Lung (fetal);Muscle leg (fetal);Ovary;SK-N-SH;Stomach (fetal);UCSF-4	02	106847600	106849400	down
FAT3	26.1971	-277336	17	A673;Astrocytes;Cortex neurosphere;Fibroblast of dermis;Fibroblast of foreskin;GM23338 bipolar neurons;H9 neuron cells;Heart (fetal);hESC endodermal cells;HSMM myotube;Kidney (fetal);Left ventricle;Lung (fetal);Mammary myoepithelial cells;MCF-7;Muscle leg (fetal);NHLF;Osteoblasts;Ovary;PC-3;Psoas muscle;Skeletal muscle myoblasts;SK-N-SH;Small intestine;Stomach;Stomach (fetal)	11	91946400	91948200	down
IQGAP2	25.9423	136566	6	CD14+ monocytes;CD34 primary cells;CD4 memory primary cells;CD4+ CD25- IL17- PMA Th primary cells	05	76538393	76541309	down
MRC2	25.8995	-116370	15	A673;Adrenal gland (fetal);B cells;CD14+CD16- monocytes (CB);CD14+CD16- monocytes (VB);CD4+ ab T cells;CD4+ ab T cells (VB);Effector memory CD8+ ab T cells (VB);Endothelial cells of umbilical vein (CB);Eosinophil (VB);Foreskin keratinocytes;iPS DF 19.11;Keratinocytes;M0 macrophage (VB);M1 macrophage (CB);M1 macrophage (VB);M2 macrophage (CB);M2 macrophage (VB);Neutrophilic myelocytes (BM);Neutrop…	17	62509801	62512799	down
IQGAP2	25.8336	165215	9	Common myeloid progenitor CD34+;M0 macrophage (VB);M1 macrophage (CB);M1 macrophage (VB);M2 macrophage (CB);M2 macrophage (VB);Neutrophils (VB)	05	76567801	76569199	down
INHBB	25.6743	52408	5	A549;A673;adrenal gland;Brain (fetal);Eosinophil (VB);GM23338 bipolar neurons;HCT116;HepG2;HSMM myotube;iPS DF 6.9;Lung (fetal);Mammary myoepithelial cells;MCF-7;myotube;Panc1;PC-3;PC-9;placenta;skeletal muscle myoblast;UCSF-4	02	120395201	120401887	down
PAF1	25.5819	45690	10	Brain - Angular gyrus;Brain - Anterior caudate;Brain - Hippocampus middle	19	39344428	39346499	down
FAT3	25.5323	358665	12	GM23338 bipolar neurons;H1 neural progenitor cells;H9 neuron cells;HUES48;HUES64;iPS-20b;UCSF-4	11	92583201	92583400	down
MRC2	25.3209	-142070	17	Aorta;CD4+ ab T cells;CD4+ ab T cells (VB);CD8+ ab T cells (CB);Central memory CD4+ ab T cells (VB);Effector memory CD8+ ab T cells (VB);Foreskin keratinocytes;Foreskin melanocytes;H1 mesenchymal stem cells;hESC endodermal cells;iPS DF 19.11;M0 macrophage (VB);MCF-7;MM.1S;T cells (PB);Thymus;Thymus (fetal)	17	62484401	62486799	down
ITGBL1	25.2947	-118192	4	Brain (fetal);H1-hESC;H9;H9 neural progenitor cells;H9 neuron cells;HUES48;HUES6;HUES64;iPS-20b;UCSF-4	13	101334001	101334800	down
MMD	25.1534	34423	1	M0 macrophage (CB);M0 macrophage (VB);M1 macrophage (CB);M1 macrophage (VB);M2 macrophage (CB);M2 macrophage (VB)	17	55387001	55388000	down
TCEAL3	25.0367	134097	18	H1-hESC;H9;iPS DF 19.11;iPS DF 6.9;iPS-15b;mesendoderm;UCSF-4	0X	103739801	103743294	down
ST6GAL2	71945.8	1437	0	common myeloid progenitor, CD34-positive;H1-hESC;iPS DF 19.11;neural stem progenitor cell;neuron;stomach	02	106883945	106888001	down
ZFP30	1915.46	-312474	59	adrenal gland;amniotic epithelial cell;astrocyte;Astrocytes;B cell;blood vessel endothelial cell;bronchial smooth muscle cell;CD14-positive monocyte;CD19 primary cells;CD20+ B cells;common myeloid progenitor, CD34-positive;dendritic cell;endothelial cell of lymphatic vessel;endothelial cell of umbilical vein;Endothelial cell of umbilical vein;enteric smooth muscle cell;female gonad;fibroblast of …	19	38002403	38007219	down
ALDH1A3	24.864	-183261	29	Endothelial cells of umbilical vein (CB);EPC (VB);Esophagus;female gonad;Fibroblast of dermis;fibroblast of lung;Lung;MCF-7;mesenchymal stem cell;Mesenchymal stem cells (BM;Muscle leg (fetal);muscle of leg;muscle of trunk;Muscle trunk (fetal);Osteoblasts;Ovary;pancreas;PC-3;PC-9;Placenta;Right atrium;Small intestine;Spleen;stomach;Stomach (fetal);u87;VB)	15	100693402	100695503	down
MRC2	24.6539	-138769	17	CD34 primary cells;CD4+ ab T cells (VB);CD8+ ab T cells (CB);Central memory CD4+ ab T cells (VB);Effector memory CD8+ ab T cells (VB);Foreskin keratinocytes;iPS DF 19.11;M0 macrophage (VB);MCF-7;Neutrophils (VB);Pancreas;Right ventricle	17	62488202	62489599	down
ST6GAL2	24.3428	34609	1	A549;Adrenal gland (fetal);Aorta;Brain (fetal);Common myeloid progenitor CD34+;Cortex neurosphere;GM23338 bipolar neurons;H1 mesenchymal stem cells;H1 neural progenitor cells;H1-hESC;H9;H9 neural progenitor cells;H9 neuron cells;Heart (fetal);hESC endodermal cells;HUES48;HUES6;HUES64;iPS DF 6.9;iPS-15b;iPS-20b;Kidney (fetal);Left ventricle;Lung (fetal);Mammary myoepithelial cells;Muscle leg (feta…	02	106850601	106855000	down
P2RY6	24.2019	128220	12	A673;B cell;B cells;Brain - Hippocampus middle;CD14+ monocytes;CD14+ monocytes (PB);CD14-positive monocyte;CD20+ B cells;common myeloid progenitor, CD34-positive;Endothelial cells of umbilical vein;EPC (VB);Fibroblast of foreskin;foreskin fibroblast;Foreskin melanocytes;GM12878;H1-hESC;H9;HCT116;iPS DF 19.11;iPS DF 6.9;M0 macrophage (VB);natural killer cell;neural stem progenitor cell;Neutrophils…	11	73391402	73394033	down
FN1	24.1866	10147	3	myoblast;sensory epithelial cell;skeletal muscle cell	02	215426006	215426033	down
MRC2	24.1572	97481	12	adrenal gland;B cell;common myeloid progenitor, CD34-positive;GM12878;H2171;HeLa-S3;keratinocyte;mammary epithelial cell;MCF-7;natural killer cell;pancreas;small intestine;T-cell;thymus;trophoblast cell	17	62723781	62726521	down
ITGBL1	24.0776	21569	0	A549;Aorta;astrocyte;Endothelial cells of umbilical vein (CB);EPC (VB);fibroblast of dermis;Fibroblast of foreskin;fibroblast of lung;foreskin fibroblast;H1-hESC;HeLa-S3;HSMM myotube;IMR-90;iPS DF 19.11;Lung;myotube;NHLF;Osteoblasts;Right atrium;skeletal muscle myoblast;Skeletal muscle myoblasts;SK-N-SH;Thymus	13	101473125	101475199	down
IQGAP2	23.8424	158415	9	CD14+ monocytes;CD14+CD16- monocytes (VB);CD34 primary cells;Common myeloid progenitor CD34+;Effector memory CD8+ ab T cells (VB);M0 macrophage (VB);M1 macrophage (VB);Mammary myoepithelial cells	05	76561001	76562399	down
ST6GAL2	23.8223	78475	4	Aorta	02	106808118	106809751	down
LPAR1	23.6519	-212402	10	A673;Cortex neurosphere;Foreskin keratinocytes;GM23338 bipolar neurons;H1-hESC;H9;H9 neural progenitor cells;HeLa-S3;HUES48;HUES6;HUES64;iPS-15b;iPS-20b;SK-N-SH;UCSF-4	09	111251000	111251800	down
KRT19	23.4115	-126338	17	acinar cell;Bladder;blood vessel;Colon crypt;corneal epithelial cell;dendritic cell;Duodenum smooth muscle;epithelial cell of Malassez;epithelial cell of prostate;esophagus;Esophagus;gallbladder;Gastric;gingival epithelial cell;H1-hESC;HCC1954;HCT116;HeLa;HeLa-S3;Intestine (fetal);iPS DF 19.11;iPS DF 6.9;keratinocyte;kidney;large intestine;lung;Lung;mammary epithelial cell;Mammary epithelial cell…	17	41649756	41659535	down
ARL4C	23.0711	91580	15	B cells;B cells (VB);CD14+ monocytes (PB);CD14+CD16- monocytes (CB);CD14+CD16- monocytes (VB);CD14-positive monocyte;CD8+ ab T cells (CB);dendritic cell;endothelial cell of umbilical vein;Endothelial cells of umbilical vein (CB);Eosinophil (VB);EPC (VB);GM23338 bipolar neurons;H1 neural progenitor cells;Lung;M0 macrophage (VB);M1 macrophage (CB);M1 macrophage (VB);M2 macrophage (CB);M2 macrophage…	02	234404602	234406399	down
MEG3	23.0095	-848408	145	A673;Astrocytes;Brain (fetal);Fibroblast of dermis;Foreskin melanocytes;GM12878;HeLa-S3;MCF-7;PC-3;SK-N-SH	14	99930801	99931201	down
FN1	22.9297	-313899	24	astrocyte;basophil;CD14-positive monocyte;dendritic cell;fibroblast of dermis;fibroblast of lung;foreskin fibroblast;hair follicle cell;HepG2;macrophage;mammary epithelial cell;mesenchymal cell;mesenchymal stem cell;monocyte;muscle of leg;muscle of trunk;Osteoblasts;u87	02	215747770	215752361	down
DCDC1	22.9092	-890091	85	A673;Common myeloid progenitor CD34+;DND-41;fibroblast of lung;GM12878;H9 hepatocytes;IMR-90;K562;M0 macrophage (VB);NHLF;Ovary;stomach;Stomach (fetal)	11	32259402	32260400	down
DCDC1	22.9092	-892691	85	Cortex neurosphere;Foreskin melanocytes;H1-hESC;H9;H9 neuron cells;HUES48;HUES6;HUES64;iPS DF 6.9;iPS-20b;UCSF-4	11	32262201	32262800	down
GRIN2B	22.6887	-185096	11	B cell;B cells (VB);CD8+ ab T cells (PB);H9 neural progenitor cells;iPS DF 6.9;M1 macrophage (VB);M2 macrophage (VB);UCSF-4	12	14166801	14167415	down
GRIN2B	22.6692	-193289	12	Cortex neurosphere;GM12878;H1-hESC;H9;H9 neuron cells;HUES48;HUES6;HUES64;iPS DF 19.11;iPS-15b;iPS-20b;UCSF-4	12	14175001	14175600	down
ARL4C	22.6379	93880	15	A549;Astrocytes;basophil;CD4+ ab T cells;Cortex neurosphere;dendritic cell;DND-41;Fibroblast of dermis;H1 mesenchymal stem cells;H1 neural progenitor cells;HSMM myotube;M1 macrophage (VB);Mammary myoepithelial cells;monocyte;Skeletal muscle myoblasts;Spleen	02	234403000	234403401	down
FN1	22.1914	9467	2	Astrocytes;Fibroblast of dermis;Mesenchymal stem cells (BM;Osteoblasts;VB)	02	215426400	215427000	down
NPTX1	22.1731	-197858	31	CD14+ monocytes;CD4+ ab T cells;Foreskin keratinocytes;GM23338 bipolar neurons;HepG2;K562;Keratinocytes;Left ventricle;Lung (fetal);Mammary epithelial cells;Mammary myoepithelial cells;NHLF;Ovary;Pancreas;RPMI-8402;Thymus (fetal)	17	80675401	80676000	down
KRT19	22.1331	615333	125	astrocyte;Astrocytes;B cell;CD14-positive monocyte;endothelial cell of umbilical vein;fibroblast of dermis;fibroblast of lung;foreskin fibroblast;foreskin melanocyte;GM12878;HCC1954;HCT116;HeLa-S3;HepG2;IMR-90;keratinocyte;mammary epithelial cell;Mammary epithelial cells;MCF-7;mesenchymal stem cell;myotube;natural killer cell;neural stem progenitor cell;NHEK;Osteoblasts;Panc1;pancreas;placenta;se…	17	40908603	40917347	down
GRIN2B	22.091	156313	5		12	13825565	13825832	down
FYN	21.9193	811803	85		06	111061522	111061775	down
LRRK1	21.5014	-885891	86	astrocyte;Astrocytes;Foreskin keratinocytes;HSMM myotube;Left ventricle;Muscle leg (fetal);myotube;Osteoblasts;Ovary;pancreas;Pancreas;PC-3;skeletal muscle myoblast;Skeletal muscle myoblasts;Stomach	15	100032419	100033832	down
NPTX1	21.3391	-228743	32	adrenal gland;foreskin melanocyte;iPS DF 19.11;iPS DF 6.9;MCF-7;mesendoderm	17	80705846	80707325	down
IQGAP2	21.2906	188446	11	CD14+ monocytes	05	76591301	76592160	down
SNAP25	21.0317	352871	34	Aorta;CD4+ ab T cells (VB);CD8+ ab T cells (CB);Central memory CD4+ ab T cells (VB);Effector memory CD8+ ab T cells (VB);Eosinophil (VB);Fibroblast of foreskin;Foreskin keratinocytes;Neutrophils (CB);Neutrophils (VB)	20	10571202	10572199	down
FAT3	20.8747	124949	4	Cortex neurosphere;GM23338 bipolar neurons;H1 neural progenitor cells;H1-hESC;H9;H9 neural progenitor cells;H9 neuron cells;HUES48;HUES6;HUES64;iPS DF 6.9;iPS-20b;Kidney (fetal);Lung (fetal);UCSF-4	11	92348801	92350369	down
SNAP25	20.6633	335771	34	A549;A673;Aorta;astrocyte;Astrocytes;B cells (VB);CD14+CD16- monocytes (CB);CD14+CD16- monocytes (VB);CD4+ ab T cells (PB);CD4+ ab T cells (VB);CD8+ ab T cells (CB);Central memory CD4+ ab T cells (VB);Common myeloid progenitor CD34+;Effector memory CD8+ ab T cells (VB);endothelial cell of umbilical vein;Endothelial cells of umbilical vein (CB);Eosinophil (VB);EPC (VB);Erythroblasts (CB);Esophagus…	20	10548802	10560399	down
COL11A1	20.4756	228896	14	A549;astrocyte;Astrocytes;Endothelial cells of umbilical vein (CB);Fibroblast of dermis;Fibroblast of foreskin;fibroblast of lung;foreskin fibroblast;Foreskin keratinocytes;H1 mesenchymal stem cells;HCT116;HeLa-S3;HSMM myotube;mammary epithelial cell;Mammary epithelial cells;Mesenchymal stem cells (BM;myotube;Osteoblasts;Panc1;PC-3;placenta;skeletal muscle myoblast;VB)	01	102879074	102880878	down
TFCP2L1	20.3296	155910	14	CD14+CD16- monocytes (VB);Eosinophil (VB);Esophagus;GM23338 bipolar neurons;H1-hESC;HCT116;HUES48;iPS DF 6.9;M1 macrophage (VB);M2 macrophage (VB);Neutrophils (CB);Neutrophils (VB);SK-N-SH;stomach;UCSF-4	02	121128601	121129999	down
FAT3	20.1352	323565	11	H1-hESC;H9;hESC endodermal cells;HUES48;HUES6;iPS DF 19.11;iPS DF 6.9;iPS-20b	11	92544602	92551799	down
LRRK1	20.0881	491684	47	B cells;GM23338 bipolar neurons;H1-hESC;HUES48;HUES6;HUES64;iPS DF 19.11;iPS-20b;Mammary myoepithelial cells;UCSF-4	15	101410401	101411000	down
ST6GAL2	19.8888	23909	1	A549;Aorta;Common myeloid progenitor CD34+;H1-hESC;HUES48;HUES6;HUES64;Mammary myoepithelial cells;MCF-7;SK-N-SH;Stomach (fetal)	02	106863400	106863601	down
COL11A1	19.8167	-20695	1	foreskin fibroblast;myotube;skeletal muscle myoblast	01	103128720	103130413	down
COL11A1	19.4267	211130	12	A549;astrocyte;Endothelial cells of umbilical vein (CB);Fibroblast of dermis;HeLa-S3;Large intestine (fetal);Muscle leg (fetal);placenta;Placenta	01	102897265	102898218	down
MRC2	19.3936	13731	2	M0 macrophage (VB);M1 macrophage (CB);M1 macrophage (VB);Neutrophilic myelocytes (BM);Neutrophils (CB)	17	62641201	62641600	down
TMEM37	19.3217	88697	4	GM12878;HUES48;Intestine (fetal);Large intestine (fetal);UCSF-4	02	119518192	119519004	down
FN1	19.0577	-300737	24	Osteoblasts;u87	02	215735698	215738110	down
DLC1	18.6034	363019	33	A673;adrenal gland;Cortex neurosphere;H1 neural progenitor cells;H1-hESC;H9 neuron cells;Heart (fetal);HepG2;hESC endodermal cells;HUES48;HUES64;Large intestine (fetal);Lung (fetal);mesendoderm;neural stem progenitor cell;Ovary;UCSF-4	08	13241201	13242000	down
KRT19	18.3257	-754892	154	adrenal gland;Adrenal gland (fetal);CD4+ ab T cells;CD4+ CD25- IL17- PMA Th primary cells;CD8+ ab T cells (CB);Central memory CD4+ ab T cells (VB);Erythroblasts (CB);foreskin melanocyte;Foreskin melanocytes;H1 neural progenitor cells;H2171;H9 neural progenitor cells;HepG2;HUES6;iPS DF 19.11;K562;Lung;Neutrophils (VB);placenta;Placenta	17	42282201	42284199	down
PDE11A	18.2941	416038	33	A549;Foreskin keratinocytes;Foreskin melanocytes;H1 mesenchymal stem cells;H9 hepatocytes;HeLa-S3;HepG2;Keratinocytes;Kidney (fetal);Large intestine (fetal);mammary epithelial cell;Ovary;PC-9;Stomach (fetal)	02	177691202	177693400	down
DLC1	18.2693	388019	33	Adrenal gland (fetal);CD14+CD16- monocytes (CB);CD14+CD16- monocytes (VB);EPC (VB);Left ventricle;M1 macrophage (VB);Neutrophilic myelocytes (BM)	08	13216401	13216800	down
FAT3	18.2015	-242545	14	Aorta;astrocyte;Astrocytes;fibroblast of dermis;Fibroblast of dermis;Fibroblast of foreskin;fibroblast of lung;foreskin fibroblast;Foreskin keratinocytes;H1 mesenchymal stem cells;HSMM myotube;IMR-90;mesenchymal stem cell;Mesenchymal stem cells (BM;myotube;Osteoblasts;PC-3;psoas muscle;Right atrium;skeletal muscle myoblast;Skeletal muscle myoblasts;Small intestine;VB)	11	91981158	91983024	down
ARL4C	18.1721	159807	21	dendritic cell;mast cell	02	234337162	234337385	down
MRC2	18.1717	21231	2	Aorta;Endothelial cells of umbilical vein (CB);Esophagus;female gonad;Fibroblast of foreskin;HSMM myotube;iPS DF 19.11;Left ventricle;Lung;Muscle leg (fetal);myotube;Neutrophils (CB);Ovary;Right atrium;Sigmoid colon;Stomach (fetal)	17	62648001	62649800	down
PDE11A	18.1636	485439	38	A673;Cortex neurosphere;Endothelial cells of umbilical vein (CB);EPC (VB);GM23338 bipolar neurons;HUES64;iPS-15b;iPS-20b;Left ventricle;Neutrophilic myelocytes (BM);Neutrophils (CB);Psoas muscle	02	177622401	177623399	down
PDE11A	18.1418	482038	38	B cells (VB);Endothelial cells of umbilical vein (CB);EPC (VB);Foreskin keratinocytes;hESC endodermal cells;iPS-15b;Keratinocytes;Mammary epithelial cells;MM.1S	02	177625802	177626800	down
COL11A1	18.0971	-157244	6	astrocyte;Astrocytes;Fibroblast of foreskin;fibroblast of lung;Foreskin melanocytes;H1 mesenchymal stem cells;HSMM myotube;Mesenchymal stem cells (BM;myotube;neural stem progenitor cell;Osteoblasts;skeletal muscle myoblast;Skeletal muscle myoblasts;VB)	01	103265108	103267123	down
LPAR1	18.0966	119180	7	Aorta;astrocyte;Brain - Cingulate gyrus;Brain - Hippocampus middle;fibroblast of dermis;Fibroblast of foreskin;fibroblast of gingiva;fibroblast of lung;foreskin fibroblast;Foreskin keratinocytes;H1 mesenchymal stem cells;IMR-90;mesenchymal stem cell;muscle of leg;muscle of trunk;myotube;NHDF-Ad;Osteoblasts;PC-3;Psoas muscle;skeletal muscle myoblast	09	110917310	110922325	down
GRIN2B	18.0709	242111	6	Astrocytes;Ganglion eminence neurosphere;H9 neural progenitor cells;H9 neuron cells;HCT116;Heart (fetal);HUES48;HUES64;M0 macrophage (VB);M1 macrophage (VB);M2 macrophage (CB);M2 macrophage (VB);neural stem progenitor cell	12	13739402	13740400	down
LDLRAD4	18.0657	360134	44	B cell;Brain - Angular gyrus;Brain - Anterior caudate;Brain - Cingulate gyrus;Brain - Hippocampus middle;Brain - Inferior temporal lobe;CD14+ monocytes;CD14-positive monocyte;common myeloid progenitor, CD34-positive;dendritic cell;fibroblast of dermis;foreskin fibroblast;GM12878;lymphocyte of B lineage;mesenchymal cell;monocyte;natural killer cell;T cell;thymus	18	13576395	13578868	down
COL11A1	17.8846	171171	10	GM23338 bipolar neurons;H1-hESC;H9 neuron cells;HUES48;iPS-15b;SK-N-SH;UCSF-4	01	102937601	102937800	down
FAT3	17.8431	53165	2	Astrocytes;Fibroblast of dermis;Fibroblast of foreskin;Foreskin keratinocytes;H1-hESC;Heart (fetal);HSMM myotube;Keratinocytes;Mammary epithelial cells;NHLF;Osteoblasts;PC-3;Skeletal muscle myoblasts	11	92277401	92278201	down
ARL4C	17.7217	223180	30	CD4+ ab T cells;CD4+ ab T cells (VB);CD4+ CD25- IL17+ PMA Th17 primary cells;CD56 primary cells;CD8 primary cells;CD8+ ab T cells (CB);Central memory CD4+ ab T cells (VB);DND-41;Effector memory CD8+ ab T cells (VB);Endothelial cells of umbilical vein (CB);EPC (VB);H1 mesenchymal stem cells;Jurkat;natural killer cell;Natural killer cells (PB);T cells (PB);T helper 17 cells;T-cell;Thymus (fetal);UC…	02	234272002	234275799	down
ALDH1A3	17.6675	-153224	24	adrenal gland;astrocyte;Astrocytes;CD14-positive monocyte;endothelial cell of umbilical vein;female gonad;fibroblast of dermis;fibroblast of lung;foreskin fibroblast;foreskin melanocyte;gingival epithelial cell;HCC1954;HCT116;HCT-116;HeLa;HeLa-S3;HepG2;IMR-90;keratinocyte;large intestine;mammary epithelial cell;Mammary epithelial cells;MCF-7;mesenchymal stem cell;monocyte;muscle of leg;muscle of …	15	100720173	100728806	down
GRIN2B	17.4229	545600	28	Astrocytes;H1-hESC;Heart (fetal);hESC endodermal cells;MCF-7;mesendoderm;SK-N-SH;stomach	12	13435402	13437422	down
FAT3	17.2895	-352835	19	A673;Cortex neurosphere;Endothelial cells of umbilical vein;Endothelial cells of umbilical vein (CB);EPC (VB);Foreskin keratinocytes;GM23338 bipolar neurons;H1 mesenchymal stem cells;H1 neural progenitor cells;H1 trophoblast;H1-hESC;H9 neuron cells;Heart (fetal);HUES48;HUES6;HUES64;iPS-20b;Left ventricle;Lung (fetal);Mammary myoepithelial cells;Muscle leg (fetal);PC-3;Psoas muscle;SK-N-SH;Stomach…	11	91871000	91872601	down
ARL4C	16.9916	148788	20	DND-41;fibroblast of dermis;monocyte;natural killer cell	02	234348135	234348450	down
TMEM37	66247	-1804	0	A549;A673;Adipose nuclei;adrenal gland;CD14+CD16- monocytes (CB);CD14+CD16- monocytes (VB);Colon crypt;Cortex neurosphere;Endothelial cells of umbilical vein (CB);female gonad;Foreskin keratinocytes;Foreskin melanocytes;GM12878;H1 neural progenitor cells;H1 trophoblast;H1-hESC;H9;H9 hepatocytes;HCT116;HeLa-S3;HepG2;Intestine (fetal);iPS DF 19.11;iPS DF 6.9;K562;Keratinocytes;kidney;large intestin…	02	119419729	119436464	down
LPAR1	16.4838	388900	29	A673;astrocyte;Astrocytes;endothelial cell of umbilical vein;Endothelial cells of umbilical vein (CB);Esophagus;fibroblast of dermis;Fibroblast of dermis;Fibroblast of foreskin;fibroblast of lung;foreskin fibroblast;foreskin melanocyte;GM23338 bipolar neurons;H1 mesenchymal stem cells;H9 hepatocytes;HSMM myotube;IMR-90;Lung (fetal);mesenchymal cell;mesenchymal stem cell;Muscle leg (fetal);muscle …	09	110647061	110653135	down
SNAP25	1194.3	80871	3	Aorta;Endothelial cells of umbilical vein (CB);EPC (VB);Foreskin melanocytes;GM12878;H1-hESC;H9;HUES6;HUES64;Keratinocytes;SK-N-SH	20	10297602	10301799	down
PAF1	1084.78	317353	52	A549;A673;CD14+CD16- monocytes (CB);CD14+CD16- monocytes (VB);CD4+ ab memory T cells (PB);CD4+ ab T cells;CD4+ ab T cells (VB);CD8+ ab T cells (CB);Central memory CD4+ ab T cells (VB);Common myeloid progenitor CD34+;common myeloid progenitor, CD34-positive;Effector memory CD4+ ab T cells (PB);endothelial cell of umbilical vein;Endothelial cells of umbilical vein;Endothelial cells of umbilical vei…	19	39072402	39075199	down
ZFP30	1057.76	-342077	62	astrocyte;Astrocytes;B cell;CD14-positive monocyte;CD19 primary cells;CD20+ B cells;common myeloid progenitor, CD34-positive;endothelial cell of umbilical vein;fibroblast of lung;foreskin fibroblast;GM12878;H1-hESC;H2171;H9;IMR-90;iPS DF 19.11;iPS DF 6.9;MCF-7;mesenchymal stem cell;mesendoderm;myotube;natural killer cell;Osteoblasts;Pancreatic islets;stomach;testis;thymus	19	38030629	38038198	down
PAF1	989.357	846573	183	adrenal gland;B cell;CD14-positive monocyte;common myeloid progenitor, CD34-positive;fibroblast of lung;foreskin melanocyte;GM12878;H1-hESC;H9;HCT116;HeLa-S3;HepG2;IMR-90;iPS DF 19.11;iPS DF 6.9;K562;keratinocyte;mammary epithelial cell;MCF-7;mesenchymal stem cell;mesendoderm;natural killer cell;Panc1;placenta;psoas muscle;T-cell	19	38543551	38545610	down
DSE	975.787	170130	21	CD14+CD16- monocytes (CB);CD14+CD16- monocytes (VB);Fibroblast of foreskin;Foreskin keratinocytes;K562;Left ventricle;M0 macrophage (VB);M1 macrophage (CB);M1 macrophage (VB);M2 macrophage (CB);Mammary epithelial cells;monocyte;Neutrophilic myelocytes (BM);Neutrophils (CB);Neutrophils (VB);Osteoblasts	06	116422801	116425800	down
PAF1	908.777	471013	83	A673;Endothelial cells of umbilical vein (CB);EPC (VB);Fibroblast of foreskin;Foreskin melanocytes;HSMM myotube;iPS DF 19.11;Muscle leg (fetal);muscle of leg;muscle of trunk;Muscle trunk (fetal);myotube;Stomach (fetal)	19	38919383	38920899	down
LDLRAD4	15.8119	235093	21	Brain - Anterior caudate;CD14-positive monocyte;DND-41;iPS DF 6.9;Jurkat	18	13452462	13452719	down
ARL4C	15.6637	125897	17	A549;A673;B cells (VB);Brain germinal matrix;CD14+CD16- monocytes (CB);CD14+CD16- monocytes (VB);CD4+ ab memory T cells (PB);CD4+ ab T cells;CD4+ ab T cells (VB);CD8+ ab T cells (CB);CD8+ ab T cells (PB);Central memory CD4+ ab T cells (VB);DND-41;Effector memory CD4+ ab T cells (PB);Effector memory CD8+ ab T cells (VB);Esophagus;Fibroblast of dermis;Foreskin keratinocytes;Foreskin melanocytes;GM2…	02	234366369	234375999	down
COL11A1	15.5165	216514	12	A549;adrenal gland;Adrenal gland (fetal);astrocyte;Astrocytes;endothelial cell of umbilical vein;Endothelial cells of umbilical vein (CB);Fibroblast of dermis;Fibroblast of foreskin;fibroblast of lung;Foreskin keratinocytes;HeLa-S3;mammary epithelial cell;Mesenchymal stem cells (BM;PC-3;VB)	01	102891602	102893113	down
LDLRAD4	14.2781	361899	44	Brain - Angular gyrus;Brain - Anterior caudate;Brain - Cingulate gyrus;Brain - Hippocampus middle;Brain - Inferior temporal lobe;CD14+ monocytes;dendritic cell;monocyte	18	13579326	13579467	down
NTRK3	12.9588	246384	18		15	88010272	88010551	down
DUSP16	12.7732	493933	89	Lung (fetal);M1 macrophage (VB);Sigmoid colon	12	12068660	12069200	down
ARL4C	12.6346	217580	30	CD4 naive primary cells;CD4+ ab memory T cells (PB);CD4+ ab T cells;CD4+ ab T cells (VB);CD4+ CD25- IL17+ PMA Th17 primary cells;CD56 primary cells;CD8 primary cells;CD8+ ab T cells (CB);Central memory CD4+ ab T cells (VB);Common myeloid progenitor CD34+;DND-41;Effector memory CD8+ ab T cells (VB);Jurkat;natural killer cell;Natural killer cells (PB);skeletal muscle myoblast;Small intestine;T cell…	02	234277802	234281199	down
FAT3	11.8949	597790	20		11	92822315	92822537	down
FAT3	11.8911	22725	1		11	92247214	92247508	down
ARL4C	10.8947	166779	22	mast cell	02	234330188	234330416	down
TMEM37	0.0262193	94523	4	Intestine (fetal);large intestine;Large intestine (fetal);M2 macrophage (VB);pancreas;small intestine	02	119520022	119528825	down
MMD	10.803	136727	10	A549;adrenal gland;Aorta;Astrocytes;Brain - Angular gyrus;Brain - Inferior temporal lobe;Brain - Mid frontal lobe;CD4+ ab T cells (VB);Central memory CD4+ ab T cells (VB);Common myeloid progenitor CD34+;common myeloid progenitor, CD34-positive;Esophagus;female gonad;foreskin fibroblast;H9 hepatocytes;HCT116;Heart (fetal);HeLa-S3;HepG2;large intestine;Large intestine (fetal);Left ventricle;Lung;Ma…	17	55281794	55288600	down
INHBB	62836.2	-91	0	foreskin fibroblast;Panc1;psoas muscle	02	120343288	120348801	down
ST6GAL2	10.7955	-387453	23		02	107274715	107275011	down
LDLRAD4	10.4325	391580	44	B cell;Brain - Anterior caudate;Brain - Hippocampus middle;CD14-positive monocyte;DND-41;GM12878;Jurkat;T-cell;thymus	18	13608257	13609899	down
DSE	9.97887	203330	28	CD14+CD16- monocytes (CB);CD14+CD16- monocytes (VB);Common myeloid progenitor CD34+;DND-41;Eosinophil (VB);Erythroblasts (CB);M0 macrophage (VB);M1 macrophage (CB);M1 macrophage (VB);Neutrophils (CB);Neutrophils (VB)	06	116456601	116458400	down
FN1	9.90305	-189834	18	A549;Adrenal gland (fetal);Aorta;Astrocytes;CD14+CD16- monocytes (CB);CD14+CD16- monocytes (VB);Endothelial cells of umbilical vein;Endothelial cells of umbilical vein (CB);Esophagus;fibroblast of dermis;Fibroblast of foreskin;fibroblast of lung;foreskin fibroblast;H1 mesenchymal stem cells;H1 neural progenitor cells;H1 trophoblast;H1-hESC;HepG2;HUES48;IMR-90;iPS DF 19.11;iPS-20b;large intestine;…	02	215622802	215629200	down
IQGAP2	9.60679	-99178	26	basophil;CD14-positive monocyte;natural killer cell;small intestine;T-cell	05	76303864	76304350	down
DCDC1	738.753	7809	0	CD4+ ab T cells (PB);CD4+ ab T cells (VB);CD8+ ab T cells (CB)	11	31361202	31362799	down
LPAR1	734.434	-109903	7	CD14+ monocytes;CD14+ monocytes (PB);CD14+CD16- monocytes (CB);CD14+CD16- monocytes (VB);Fibroblast of foreskin;foreskin fibroblast;foreskin melanocyte;Foreskin melanocytes;H1 mesenchymal stem cells;M0 macrophage (CB);M0 macrophage (VB);M1 macrophage (CB);M1 macrophage (VB);M2 macrophage (CB);Muscle leg (fetal);muscle of leg;muscle of trunk;Muscle trunk (fetal);Neutrophilic myelocytes (BM);Neutro…	09	111146801	111151000	down
ARL4C	732.54	204522	27	astrocyte;B cell;blood;CD14-positive monocyte;CD3 primary cells;CD4 memory primary cells;CD4 naive primary cells;CD4+ CD25- CD45RA+ naive primary cells;CD4+ CD25- CD45RO+ memory primary cells;CD4+ CD25- IL17- PMA Th primary cells;CD4+ CD25- IL17+ PMA Th17 primary cells;CD4+ CD25int CD127+ Tmem primary cells;CD56 primary cells;CD8 memory primary cells;CD8 naive primary cells;CD8 primary cells;comm…	02	234288620	234296498	down
ALDH1A3	62836.2	37	0	HCT116;keratinocyte;placenta	15	100877676	100877825	down
ZFP30	671.377	-586441	104	adrenal gland;Adrenal gland (fetal);Aorta;Brain - Inferior temporal lobe;Colon crypt;Common myeloid progenitor CD34+;endothelial cell of umbilical vein;Endothelial cells of umbilical vein;Endothelial cells of umbilical vein (CB);EPC (VB);Erythroblasts (CB);Esophagus;female gonad;fibroblast of lung;foreskin fibroblast;Foreskin keratinocytes;foreskin melanocyte;Foreskin melanocytes;Gastric;H1 mesen…	19	38276201	38281355	down
DSE	633.786	133912	19	Adipose nuclei;astrocyte;B cell;basophil;cardiac fibroblast;CD14-positive monocyte;CD20+ B cells;fibroblast of lung;foreskin fibroblast;GM12878;HCT116;HeLa-S3;IMR-90;keratinocyte;mammary epithelial cell;Mammary epithelial cells;mesenchymal stem cell;monocyte;natural killer cell;NHEK;Osteoblasts;psoas muscle;skeletal muscle myoblast;T-cell;vascular associated smooth muscle cell	06	116384725	116391440	down
ZFP30	632.599	-23664	2	H1-hESC;H9;hESC endodermal cells;HUES48;HUES64;iPS-20b	19	37715602	37716400	down
LPAR1	561.96	-124175	8	A549;Astrocytes;CD14-positive monocyte;fibroblast of dermis;Fibroblast of dermis;Fibroblast of foreskin;foreskin fibroblast;HSMM myotube;HUES6;limb;M1 macrophage (VB);muscle of leg;NHLF;Osteoblasts;PC-3;Skeletal muscle myoblasts;SK-N-SH	09	111160581	111165765	down
PAF1	529.404	-111802	32	B cell;CD14-positive monocyte;HCT116;iPS DF 19.11;K562;natural killer cell;Panc1;T-cell	19	39502841	39503070	down
PAF1	526.94	395260	64	endothelial cell of umbilical vein;Endothelial cells of umbilical vein;Endothelial cells of umbilical vein (CB);EPC (VB);Foreskin melanocytes;H9 hepatocytes;HepG2;large intestine;Large intestine (fetal);Lung (fetal);mesendoderm;Panc1;Placenta;small intestine;Small intestine;Small intestine (fetal)	19	38995201	38996587	down
LPAR1	507.029	-157045	9	muscle of leg;muscle of trunk	09	111195295	111196790	down
ZNF160	501.958	-24303	2	adrenal gland;Adrenal gland (fetal);H9 hepatocytes;Intestine (fetal);large intestine;Large intestine (fetal);Left ventricle;small intestine;Small intestine (fetal);Spleen	19	53127114	53128359	down
DSE	500.916	139039	19	Adipose nuclei;B cell;CD14-positive monocyte;CD20+ B cells;dendritic cell;GM12878;lymphocyte of B lineage;mesenchymal cell;monocyte;natural killer cell;neutrophil;sensory epithelial cell;T cell;T-cell;vascular associated smooth muscle cell	06	116392110	116394310	down
PALMD	486.089	-130781	4	H1-hESC;H9;HUES48;HUES6;iPS DF 19.11;iPS DF 6.9;iPS-15b;iPS-20b	01	99514665	99515999	down
IQGAP2	483.946	23485	0	CD14+ monocytes;CD34 primary cells;H1-hESC;H9;iPS DF 19.11;iPS DF 6.9;neural stem progenitor cell	05	76425765	76427775	down
ZNF160	483.384	15913	1	adrenal gland;Adrenal gland (fetal);Common myeloid progenitor CD34+;common myeloid progenitor, CD34-positive;endothelial cell of umbilical vein;Endothelial cells of umbilical vein;Esophagus;Intestine (fetal);iPS DF 19.11;Large intestine (fetal);Left ventricle;Lung;Muscle leg (fetal);muscle of leg;Muscle trunk (fetal);psoas muscle;Psoas muscle;Right atrium;Right ventricle;Small intestine (fetal);S…	19	53086026	53089016	down
PAF1	479.268	203677	38	Endothelial cells of umbilical vein (CB);Esophagus;H1-hESC;H9;iPS DF 19.11;M1 macrophage (VB);M2 macrophage (VB);MCF-7;natural killer cell;Panc1	19	39187154	39187799	down
ZFP30	474.55	-699663	138	Fibroblast of foreskin;H1 neural progenitor cells;H1-hESC;HepG2;HUES48;iPS DF 19.11;iPS-20b;M1 macrophage (VB);Mesenchymal stem cells (BM;UCSF-4;VB)	19	38391801	38392199	down
PALMD	470.552	-100812	3	A549;Astrocytes;Endothelial cells of umbilical vein;Endothelial cells of umbilical vein (CB);EPC (VB);Fibroblast of dermis;Fibroblast of foreskin;Foreskin keratinocytes;H9 neural progenitor cells;H9 neuron cells;Heart (fetal);HeLa-S3;HepG2;HSMM myotube;Keratinocytes;Mammary epithelial cells;NHLF;Osteoblasts;PC-3;Skeletal muscle myoblasts;SK-N-SH;UCSF-4	01	99543001	99547600	down
ZFP30	465.603	-262363	55	A549;Astrocytes;B cell;B cells;B cells (PB);B cells (VB);CD14+ monocytes;CD14+ monocytes (PB);CD14+CD16- monocytes (CB);CD14+CD16- monocytes (VB);CD19 primary cells;CD20+ B cells;Common myeloid progenitor CD34+;Effector memory CD8+ ab T cells (VB);Erythroblasts (CB);Fibroblast of foreskin;foreskin fibroblast;Foreskin keratinocytes;GM12878;H1 mesenchymal stem cells;H1 neural progenitor cells;H1-hE…	19	37950201	37959199	down
ARL4C	461.244	332686	37	astrocyte;Astrocytes;B cell;B cells;B cells (PB);B cells (VB);CD4+ ab T cells;CD4+ ab T cells (VB);CD8+ ab T cells (CB);Central memory CD4+ ab T cells (VB);Common myeloid progenitor CD34+;DND-41;Endothelial cells of umbilical vein (CB);Foreskin keratinocytes;foreskin melanocyte;Foreskin melanocytes;GM12878;H1 mesenchymal stem cells;H1 trophoblast;hESC endodermal cells;Jurkat;keratinocyte;lymphocy…	02	234161790	234166999	down
LPAR1	439.634	-56102	2	A549;CD14+ monocytes (PB);CD14+CD16- monocytes (CB);CD14+CD16- monocytes (VB);CD14-positive monocyte;Common myeloid progenitor CD34+;Erythroblasts (CB);fibroblast of dermis;fibroblast of lung;foreskin fibroblast;GM12878;GM23338 bipolar neurons;H1 mesenchymal stem cells;IMR-90;iPS DF 6.9;iPS-20b;M0 macrophage (CB);M0 macrophage (VB);M1 macrophage (CB);M1 macrophage (VB);M2 macrophage (CB);mesenchy…	09	111093001	111097199	down
IQGAP2	425.209	177516	10	adrenal gland;Adrenal gland (fetal);B cells;B cells (VB);CD14+ monocytes;CD14+CD16- monocytes (CB);CD14+CD16- monocytes (VB);CD14-positive monocyte;CD4+ ab T cells;Central memory CD4+ ab T cells (VB);Common myeloid progenitor CD34+;common myeloid progenitor, CD34-positive;Erythroblasts (CB);Foreskin keratinocytes;GM12878;H1-hESC;H9;iPS DF 19.11;K562;Keratinocytes;large intestine;Large intestine (…	05	76577602	76584000	down
ZNF160	419.185	-21285	2	Intestine (fetal);Large intestine (fetal)	19	53124259	53125179	down
DSE	412.474	60530	10	A549;Adrenal gland (fetal);B cells (VB);CD14+CD16- monocytes (CB);CD14+CD16- monocytes (VB);Endothelial cells of umbilical vein;Endothelial cells of umbilical vein (CB);EPC (VB);Left ventricle;M0 macrophage (VB);M1 macrophage (CB);M1 macrophage (VB);M2 macrophage (CB);M2 macrophage (VB);Neutrophils (CB);Skeletal muscle myoblasts	06	116313002	116316400	down
KRT19	8.99155	-272193	47	B cell;Colon crypt;Esophagus;foreskin fibroblast;foreskin melanocyte;Gastric;H1-hESC;H9;HCT116;HeLa-S3;HepG2;Intestine (fetal);iPS DF 19.11;iPS DF 6.9;keratinocyte;large intestine;Large intestine (fetal);Lung;mammary epithelial cell;Mammary epithelial cells;MCF-7;mesenchymal stem cell;mesendoderm;natural killer cell;neural stem progenitor cell;NHEK;Panc1;placenta;respiratory epithelial cell;Sigmo…	17	41798764	41802238	down
ST6GAL2	8.90766	-383295	23	neuronal stem cell	02	107270524	107270885	down
LDLRAD4	8.72924	362656	44	Brain - Angular gyrus;Brain - Anterior caudate;Brain - Cingulate gyrus;Brain - Hippocampus middle;Brain - Inferior temporal lobe;CD14+ monocytes;monocyte	18	13579923	13580385	down
ZNF160	8.28085	-442213	130	astrocyte;CD4+ CD25- CD45RA+ naive primary cells;CD8 naive primary cells;fibroblast of dermis;fibroblast of lung;foreskin fibroblast;HeLa-S3;IMR-90;keratinocyte;myotube;Panc1;placenta;psoas muscle;skeletal muscle myoblast;stomach	19	53544246	53547047	down
ARL4C	8.19618	210538	30	astrocyte;Astrocytes;CD4+ ab T cells (VB);Central memory CD4+ ab T cells (VB);Cortex neurosphere;DND-41;Effector memory CD8+ ab T cells (VB);Endothelial cells of umbilical vein;Endothelial cells of umbilical vein (CB);EPC (VB);Fibroblast of dermis;Fibroblast of foreskin;fibroblast of lung;Foreskin keratinocytes;Foreskin melanocytes;H1 mesenchymal stem cells;H1 neural progenitor cells;HUES48;HUES6…	02	234285486	234287599	down
ZFP30	6.94594	-3264	2	H1-hESC;HUES48;iPS-15b	19	37695001	37696200	down
PDE11A	6.89841	85985	7	neuron	02	178022281	178022427	down
IQGAP2	6.6736	334931	28	adrenal gland;astrocyte;B cell;cardiac myocyte;CD14-positive monocyte;CD34 primary cells;common myeloid progenitor, CD34-positive;endothelial cell of umbilical vein;Endothelial cell of umbilical vein;fibroblast of lung;foreskin fibroblast;foreskin melanocyte;GM12878;HCT116;HeLa-S3;HepG2;IMR-90;K562;keratinocyte;large intestine;mast cell;mesenchymal cell;mesenchymal stem cell;muscle of leg;natural…	05	76735670	76740761	down
DUSP16	5.76043	-499002	112	CD14+CD16- monocytes (CB);Erythroblasts (CB);K562;M0 macrophage (VB);M1 macrophage (CB);M1 macrophage (VB);MCF-7;mesendoderm;pancreas;placenta;Placenta	12	13060402	13063327	down
INHBB	0.006723	199495	12	adrenal gland;Adrenal gland (fetal);astrocyte;Endothelial cells of umbilical vein (CB);EPC (VB);fibroblast of dermis;fibroblast of lung;foreskin fibroblast;HepG2;HSMM (myotube);IMR-90;large intestine;Left ventricle;M1 macrophage (CB);M1 macrophage (VB);M2 macrophage (CB);mesenchymal stem cell;myotube;Psoas muscle;skeletal muscle myoblast;skin fibroblast;small intestine;Small intestine;trophoblast…	02	120543801	120547461	down
PAF1	5.62948	-167390	49	adrenal gland;GM12878;MCF-7;natural killer cell;Panc1;placenta;small intestine;T-cell	19	39557621	39559466	down
DUSP16	5.57311	-59764	31	common myeloid progenitor, CD34-positive;dendritic cell;T cell;T-cell;thymus	12	12622105	12623148	down
IQGAP2	5.55434	-492727	66		05	75910359	75910756	down
LDLRAD4	5.54821	254402	27	Aorta;Astrocytes;Brain - Anterior caudate;Brain germinal matrix;CD14+ monocytes (PB);CD14+CD16- monocytes (CB);CD14+CD16- monocytes (VB);CD14-positive monocyte;CD4+ ab T cells;CD4+ ab T cells (VB);CD8+ ab T cells (CB);Central memory CD4+ ab T cells (VB);Common myeloid progenitor CD34+;Cortex neurosphere;DND-41;Endothelial cells of umbilical vein (CB);Eosinophil (VB);Erythroblasts (CB);H1 trophobl…	18	13469201	13474599	down
ZNF570	5.46626	-16206	0		19	37451107	37451411	down
ZNF569	4.92204	18016	1		19	37451107	37451411	down
PAF1	4.77587	-161366	46	B cell;CD14-positive monocyte	19	39552391	39552649	down
PAF1	4.76188	-172373	49	A549;Esophagus;Fibroblast of foreskin;Foreskin keratinocytes;H1 trophoblast;H9;HeLa-S3;iPS DF 19.11;iPS-20b;Keratinocytes;MCF-7;Osteoblasts;Panc1;PC-3;Placenta;trophoblast cell	19	39563400	39563653	down
FN1	4.64743	-100615	12	A673;Astrocytes;CD14+CD16- monocytes (CB);CD14+CD16- monocytes (VB);Endothelial cells of umbilical vein;EPC (VB);fibroblast of dermis;Fibroblast of dermis;Fibroblast of foreskin;fibroblast of lung;foreskin fibroblast;Foreskin keratinocytes;H1 mesenchymal stem cells;HSMM myotube;IMR-90;Keratinocytes;Kidney (fetal);M0 macrophage (CB);M1 macrophage (CB);M1 macrophage (VB);M2 macrophage (CB);M2 macro…	02	215534401	215539162	down
NPTX1	4.59542	161639	45	neuronal stem cell	17	80316064	80316343	down
LDLRAD4	4.53459	191518	19	M0 macrophage (CB);M0 macrophage (VB);M1 macrophage (CB);M2 macrophage (CB)	18	13408432	13409599	down
DUSP16	4.4646	-172703	54	adrenal gland;astrocyte;Astrocytes;B cell;Bladder;Brain - Anterior caudate;Brain - Cingulate gyrus;Brain - Hippocampus middle;CD14+ monocytes;CD19 primary cells;CD20+ B cells;CD3 primary cells;CD34 primary cells;CD4 memory primary cells;CD4 naive primary cells;CD4+ CD25- CD45RA+ naive primary cells;CD4+ CD25- IL17+ PMA Th17 primary cells;CD4+ CD25int CD127+ Tmem primary cells;CD56 primary cells;C…	12	12733121	12738010	down
ZFP30	4.46077	241078	43		19	37451107	37451411	down
DCDC1	395.298	127109	12	H1 neural progenitor cells;H1-hESC;H9;H9 neural progenitor cells;H9 neuron cells;hESC endodermal cells;HUES48;HUES6;HUES64;iPS-15b;iPS-20b;Mammary epithelial cells;UCSF-4	11	31241401	31244000	down
ZFP30	392.207	-864964	153	B cells (VB);CD14+ monocytes;CD14+CD16- monocytes (CB);CD14+CD16- monocytes (VB);CD4+ ab T cells (VB);CD8+ ab T cells (PB);Central memory CD4+ ab T cells (VB);Effector memory CD8+ ab T cells (VB);Erythroblasts (CB);GM12878;K562;M0 macrophage (CB);M0 macrophage (VB);M1 macrophage (CB);M1 macrophage (VB);M2 macrophage (CB);M2 macrophage (VB);natural killer cell;Panc1;Psoas muscle;Sigmoid colon;T ce…	19	38556402	38558200	down
FYN	389.304	-156149	16	Adipose nuclei;B cells (VB);CD4+ ab memory T cells (PB);CD4+ ab T cells;CD4+ ab T cells (VB);CD4+ CD25- IL17- PMA Th primary cells;CD8+ ab T cells (CB);Central memory CD4+ ab T cells (VB);DND-41;Effector memory CD4+ ab T cells (PB);Effector memory CD8+ ab T cells (VB);Endothelial cells of umbilical vein (CB);Eosinophil (VB);Esophagus;GM23338 bipolar neurons;HeLa-S3;M1 macrophage (VB);M2 macrophag…	06	112026602	112032599	down
DSE	389.143	71830	11	A673;Adrenal gland (fetal);CD14+CD16- monocytes (CB);endothelial cell of umbilical vein;Endothelial cells of umbilical vein;Endothelial cells of umbilical vein (CB);EPC (VB);female gonad;H1 mesenchymal stem cells;H1-hESC;H9;H9 hepatocytes;H9 neuron cells;hESC endodermal cells;HUES48;HUES6;HUES64;iPS DF 19.11;iPS DF 6.9;iPS-20b;Left ventricle;M0 macrophage (VB);M1 macrophage (VB);mesendoderm;Muscl…	06	116322602	116329399	down
DUSP16	388.899	180263	46	Aorta;Astrocytes;B cell;B cells (VB);Brain - Anterior caudate;Brain - Cingulate gyrus;Brain - Hippocampus middle;Brain - Inferior temporal lobe;CD14+CD16- monocytes (CB);CD14+CD16- monocytes (VB);CD4+ ab memory T cells (PB);CD4+ ab T cells;CD4+ ab T cells (PB);CD4+ ab T cells (VB);CD8+ ab T cells (CB);Central memory CD4+ ab T cells (VB);DND-41;Effector memory CD4+ ab T cells (PB);Effector memory …	12	12376601	12388599	down
DCDC1	387.082	-13191	1	GM23338 bipolar neurons;H1-hESC;H9;HUES48;HUES6;HUES64;iPS-20b;SK-N-SH;UCSF-4	11	31382601	31383400	down
LRRK1	384.984	96384	2	Astrocytes;Cortex neurosphere;H1 mesenchymal stem cells;H1-hESC;H9;H9 neural progenitor cells;HepG2;HUES48;HUES6;HUES64;iPS DF 19.11;iPS-20b;Kidney (fetal);Lung (fetal);Panc1;Placenta;T-cell;UCSF-4	15	101015001	101015800	down
DCDC1	383.031	-31591	2	M0 macrophage (VB);M1 macrophage (VB);M2 macrophage (CB);M2 macrophage (VB)	11	31401201	31401600	down
LRRK1	381.853	109184	4	Erythroblasts (CB);GM23338 bipolar neurons;H9 neural progenitor cells;HepG2;Kidney (fetal);Lung;Lung (fetal)	15	101027801	101028600	down
SFRP4	376.787	123639	9	A549;Aorta;H1 mesenchymal stem cells;H1 trophoblast;Heart (fetal);HepG2;Kidney (fetal);M1 macrophage (VB);M2 macrophage (VB);myotube;Osteoblasts;Ovary;Panc1;skeletal muscle myoblast	07	37901184	37902928	down
LPAR1	376.023	126397	7	A549;Adrenal gland (fetal);Brain - Cingulate gyrus;Brain - Hippocampus middle;CD14+CD16- monocytes (CB);CD14+CD16- monocytes (VB);Eosinophil (VB);Esophagus;Fibroblast of dermis;Fibroblast of foreskin;fibroblast of lung;foreskin fibroblast;IMR-90;M0 macrophage (VB);M1 macrophage (VB);M2 macrophage (CB);M2 macrophage (VB);mesenchymal stem cell;Mesenchymal stem cells (BM;NHDF-Ad;Osteoblasts;PC-3;pla…	09	110910802	110914400	down
ARL4C	375.676	361739	39	A549;astrocyte;Astrocytes;B cell;B cells (VB);CD4+ ab T cells (VB);CD8+ ab T cells (CB);Central memory CD4+ ab T cells (VB);DND-41;Effector memory CD8+ ab T cells (VB);Endothelial cells of umbilical vein (CB);EPC (VB);Esophagus;fibroblast of dermis;Fibroblast of dermis;Fibroblast of foreskin;foreskin fibroblast;Foreskin keratinocytes;H1 mesenchymal stem cells;H1 trophoblast;H1-hESC;H9 hepatocytes…	02	234132258	234138426	down
MRC2	373.181	43533	3	Esophagus;Foreskin keratinocytes;H1-hESC;H9;HCT116;hESC endodermal cells;iPS DF 19.11;keratinocyte;mammary epithelial cell;MCF-7;neural stem progenitor cell;Panc1;Right ventricle;Thymus	17	62669857	62672549	down
ZNF569	363.736	-535536	100	adrenal gland;amniotic epithelial cell;astrocyte;Astrocytes;B cell;blood vessel endothelial cell;bronchial smooth muscle cell;CD14-positive monocyte;CD19 primary cells;CD20+ B cells;common myeloid progenitor, CD34-positive;dendritic cell;endothelial cell of lymphatic vessel;endothelial cell of umbilical vein;Endothelial cell of umbilical vein;enteric smooth muscle cell;female gonad;fibroblast of …	19	38002403	38007219	down
ARL4C	362.266	357680	38	CD8+ ab T cells (PB);Cortex neurosphere;DND-41;Foreskin keratinocytes;Foreskin melanocytes;H1 trophoblast;Keratinocytes;Mammary epithelial cells;Mammary myoepithelial cells;PANC-1	02	234139001	234139800	down
LPAR1	360.518	143532	10	Aorta;female gonad;Fibroblast of foreskin;foreskin fibroblast;H1 mesenchymal stem cells;Large intestine (fetal);Left ventricle;Muscle leg (fetal);muscle of leg;muscle of trunk;Muscle trunk (fetal);psoas muscle;Right atrium;Sigmoid colon;Small intestine;Stomach (fetal)	09	110894731	110896201	down
NPTX1	353.509	30242	5	Adrenal gland (fetal);iPS DF 19.11;Keratinocytes	17	80446402	80448799	down
LRRK1	352.216	112484	4	EPC (VB);HeLa-S3;Kidney (fetal);PC-3	15	101031201	101031800	down
IQGAP2	349.857	181299	10	CD14+ monocytes	05	76584104	76585063	down
LPAR1	342.918	138737	10	Aorta;Brain (fetal);CD14+CD16- monocytes (VB);Eosinophil (VB);fibroblast of dermis;Fibroblast of dermis;Fibroblast of foreskin;fibroblast of lung;foreskin fibroblast;HSMM myotube;Left ventricle;M0 macrophage (VB);M1 macrophage (CB);M2 macrophage (CB);M2 macrophage (VB);Muscle leg (fetal);muscle of leg;muscle of trunk;Muscle trunk (fetal);NHDF-Ad;NHLF;Osteoblasts;PC-3;Right atrium;Small intestine;…	09	110897760	110902762	down
TFCP2L1	0.000828887	547670	38	adrenal gland;astrocyte;Astrocytes;female gonad;fibroblast of lung;foreskin fibroblast;H1-ESC;H1-hESC;H9;HCT116;IMR-90;iPS DF 19.11;iPS DF 6.9;large intestine;mesenchymal stem cell;mesendoderm;muscle of leg;muscle of trunk;neural stem progenitor cell;Osteoblasts;Ovary;Panc1;stomach;thymus;u87	02	120732418	120742661	down
DCDC1	338.405	229209	15	H1-hESC;H9 neural progenitor cells;H9 neuron cells;hESC endodermal cells;HUES48;HUES64;iPS DF 19.11;iPS DF 6.9;iPS-20b	11	31138602	31142599	down
DUSP16	330.897	117972	26	A549;adrenal gland;Adrenal gland (fetal);Aorta;astrocyte;Brain - Cingulate gyrus;Brain - Inferior temporal lobe;CD14+CD16- monocytes (CB);CD14+CD16- monocytes (VB);CD14-positive monocyte;CD3 primary cells;CD4 memory primary cells;CD4+ ab memory T cells (PB);CD4+ ab T cells;CD4+ ab T cells (PB);CD4+ ab T cells (VB);CD4+ CD25- CD45RO+ memory primary cells;CD4+ CD25- IL17- PMA Th primary cells;CD4+ …	12	12438002	12451779	down
IQGAP2	325.812	132216	6	CD34 primary cells;CD4+ CD25- IL17- PMA Th primary cells;Common myeloid progenitor CD34+;Foreskin keratinocytes;H1 trophoblast;H1-hESC;H9;HepG2;HUES48;HUES6;HUES64;iPS DF 6.9;iPS-20b;Mammary myoepithelial cells;Pancreas;SK-N-SH;Stomach;UCSF-4	05	76535001	76536000	down
ZNF160	324.171	8037	1	H1-hESC;H9;Intestine (fetal);iPS DF 19.11;iPS DF 6.9;large intestine;Large intestine (fetal);mesendoderm;neural stem progenitor cell;small intestine	19	53093827	53096967	down
PALMD	323.99	36505	4	A549;Adipose nuclei;astrocyte;Astrocytes;endothelial cell of umbilical vein;Endothelial cell of umbilical vein;Endothelial cells of umbilical vein;Fibroblast of dermis;fibroblast of lung;H1 mesenchymal stem cells;H1 trophoblast;HeLa;HeLa-S3;HSMM myotube;IMR-90;Left ventricle;mesenchymal stem cell;Muscle leg (fetal);myotube;Osteoblasts;placenta;Placenta;Psoas muscle;Right atrium;Right ventricle;Sk…	01	99681237	99683999	down
ZFP30	322.379	-837164	151	Brain germinal matrix;H9 neural progenitor cells;hESC endodermal cells	19	38529401	38529600	down
IQGAP2	321.13	27116	0	CD34 primary cells;CD8+ ab T cells (PB);GM23338 bipolar neurons;H1-hESC;H9;HUES6;HUES64;iPS-20b;Natural killer cells (PB);Pancreas;SK-N-SH;UCSF-4	05	76430201	76430600	down
IQGAP2	315.851	122916	6	astrocyte;Astrocytes;B cells (VB);CD14+ monocytes;CD14+CD16- monocytes (CB);CD14+CD16- monocytes (VB);CD14-positive monocyte;CD34 primary cells;CD4+ ab T cells;CD4+ ab T cells (VB);CD4+ CD25- IL17- PMA Th primary cells;CD8+ ab T cells (CB);Central memory CD4+ ab T cells (VB);Common myeloid progenitor CD34+;common myeloid progenitor, CD34-positive;Effector memory CD8+ ab T cells (VB);Eosinophil (V…	05	76519401	76533000	down
DSE	314.25	45430	10	B cells;B cells (VB);CD14+ monocytes;CD14+CD16- monocytes (CB);CD14+CD16- monocytes (VB);M0 macrophage (VB);M1 macrophage (VB);M2 macrophage (VB)	06	116298801	116300400	down
GRIN2B	311.23	31011	2	H1 neural progenitor cells;H1-hESC;H9;H9 hepatocytes;H9 neural progenitor cells;H9 neuron cells;HCT116;HepG2;hESC endodermal cells;HSMM myotube;HUES48;HUES6;HUES64;iPS-15b;iPS-20b;Large intestine (fetal);MM.1S;trophoblast cell;UCSF-4	12	13950201	13951800	down
FYN	308.717	48900	1	astrocyte;CD14-positive monocyte;CD3 primary cells;CD4+ CD25- CD45RA+ naive primary cells;CD4+ CD25- CD45RO+ memory primary cells;CD4+ CD25- IL17- PMA Th primary cells;CD4+ CD25- IL17+ PMA Th17 primary cells;CD56 primary cells;CD8 primary cells;endothelial cell of umbilical vein;female gonad;fibroblast of lung;foreskin melanocyte;HeLa-S3;HepG2;HSMM (myotube);IMR-90;mast cell;mesenchymal cell;mese…	06	111822763	111826340	down
MMD	307.73	-22227	2	Adipose nuclei;B cell;CD14-positive monocyte;Duodenum smooth muscle;fibroblast of lung;GM12878;HepG2;IMR-90;mesenchymal stem cell;neural stem progenitor cell;stomach	17	55442242	55446060	down
NPTX1	306.859	33182	5	A673;Ganglion eminence neurosphere;GM23338 bipolar neurons;iPS DF 19.11;K562	17	80443922	80445399	down
IQGAP2	305.996	151716	9	B cell;B cells;B cells (PB);B cells (VB);CD14+ monocytes;CD14+CD16- monocytes (CB);CD14+CD16- monocytes (VB);CD34 primary cells;CD4+ ab T cells;CD4+ ab T cells (VB);CD4+ CD25- IL17- PMA Th primary cells;CD4+ CD25- IL17+ PMA Th17 primary cells;Central memory CD4+ ab T cells (VB);Common myeloid progenitor CD34+;common myeloid progenitor, CD34-positive;Effector memory CD8+ ab T cells (VB);GM12878;M0…	05	76552001	76558000	down
LPAR1	303.806	-64584	5	muscle of leg;muscle of trunk	09	111103429	111103734	down
TFCP2L1	0.00167201	487509	37	H1-hESC;H9;muscle of leg	02	120797000	120798401	down
DUSP16	302.483	52524	3	astrocyte;Brain - Cingulate gyrus;CD4+ CD25- IL17- PMA Th primary cells;CD4+ CD25- IL17+ PMA Th17 primary cells;fibroblast of lung;keratinocyte;mammary epithelial cell;monocyte;psoas muscle	12	12509605	12511072	down
ZNF570	301.928	566949	105	astrocyte;Astrocytes;B cell;CD14-positive monocyte;CD19 primary cells;CD20+ B cells;common myeloid progenitor, CD34-positive;endothelial cell of umbilical vein;fibroblast of lung;foreskin fibroblast;GM12878;H1-hESC;H2171;H9;IMR-90;iPS DF 19.11;iPS DF 6.9;MCF-7;mesenchymal stem cell;mesendoderm;myotube;natural killer cell;Osteoblasts;Pancreatic islets;stomach;testis;thymus	19	38030629	38038198	down
FYN	301.875	149752	2	A673;Adrenal gland (fetal);B cell;B cells (VB);Brain - Hippocampus middle;Brain - Inferior temporal lobe;CD14+ monocytes;CD14+CD16- monocytes (CB);CD14+CD16- monocytes (VB);CD3 primary cells;CD4 memory primary cells;CD4+ ab memory T cells (PB);CD4+ ab T cells;CD4+ ab T cells (PB);CD4+ ab T cells (VB);CD4+ CD25- CD45RA+ naive primary cells;CD4+ CD25- CD45RO+ memory primary cells;CD4+ CD25- IL17- P…	06	111720801	111726599	down
LRRK1	300.034	99284	2	CD14+ monocytes;CD14+CD16- monocytes (CB);CD14+CD16- monocytes (VB);Eosinophil (VB);Erythroblasts (CB);iPS DF 19.11;Lung;M0 macrophage (CB);M0 macrophage (VB);M1 macrophage (CB);Ovary;Sigmoid colon;Small intestine;Spleen	15	101017602	101019000	down
PAF1	296.918	30299	9	Brain - Angular gyrus;Brain - Anterior caudate;Brain - Cingulate gyrus;Brain - Hippocampus middle;Brain - Inferior temporal lobe	19	39360182	39361528	down
LPAR1	293.433	-60503	5	GM23338 bipolar neurons;H1-hESC;HeLa-S3;hESC endodermal cells;HUES48;HUES6;HUES64;iPS DF 19.11;iPS DF 6.9;iPS-20b;MCF-7;mesendoderm;neural stem progenitor cell;trophoblast cell	09	111098202	111100799	down
ZFP30	292.28	-290263	59	A549;Adrenal gland (fetal);astrocyte;Astrocytes;B cell;B cells;B cells (PB);B cells (VB);CD14+CD16- monocytes (CB);CD14+CD16- monocytes (VB);CD19 primary cells;CD20+ B cells;CD4+ ab T cells;CD4+ ab T cells (VB);CD8+ ab T cells (CB);CD8+ ab T cells (PB);Central memory CD4+ ab T cells (VB);Common myeloid progenitor CD34+;common myeloid progenitor, CD34-positive;Effector memory CD8+ ab T cells (VB);…	19	37972201	37992999	down
LPAR1	291.425	-79394	6	Astrocytes;fibroblast of dermis;Fibroblast of dermis;fibroblast of lung;foreskin fibroblast;HSMM myotube;IMR-90;Mesenchymal stem cells (BM;myotube;NHLF;skeletal muscle myoblast;Skeletal muscle myoblasts;VB)	09	111117494	111119290	down
PALMD	290.883	45144	4	A673;Adipose nuclei;Astrocytes;endothelial cell of umbilical vein;Endothelial cell of umbilical vein;Endothelial cells of umbilical vein (CB);EPC (VB);Fibroblast of dermis;Fibroblast of foreskin;Foreskin keratinocytes;Foreskin melanocytes;GM23338 bipolar neurons;Heart (fetal);HeLa;HeLa-S3;Keratinocytes;Left ventricle;Mammary epithelial cells;Muscle (fetal);NHLF;Osteoblasts;PC-3;Skeletal muscle;SK…	01	99690201	99692313	down
IQGAP2	288.627	73015	1	B cells (VB);CD14+ monocytes;CD14+ monocytes (PB);CD14+CD16- monocytes (CB);CD14+CD16- monocytes (VB);CD14-positive monocyte;CD4+ ab memory T cells (PB);CD4+ ab T cells;CD4+ ab T cells (VB);CD4+CD25+ ab regulatory T cells (PB);CD8+ ab T cells (CB);Central memory CD4+ ab T cells (VB);Common myeloid progenitor CD34+;common myeloid progenitor, CD34-positive;Effector memory CD8+ ab T cells (VB);Endot…	05	76466001	76486599	down
DUSP16	283.689	54035	3	dendritic cell;fibroblast of dermis;keratinocyte;monocyte	12	12508661	12508994	down
MRC2	282.185	-126969	16	CD4+ ab T cells (VB);M1 macrophage (CB);Neutrophilic myelocytes (BM);Neutrophils (VB)	17	62500601	62500800	down
DUSP16	278.147	106163	23	Adrenal gland (fetal);Brain - Anterior caudate;Brain - Cingulate gyrus;Brain - Inferior temporal lobe;CD14+ monocytes;CD14+CD16- monocytes (CB);CD14-positive monocyte;CD3 primary cells;CD4 memory primary cells;CD4+ ab memory T cells (PB);CD4+ ab T cells;CD4+ ab T cells (VB);CD4+ CD25- CD45RO+ memory primary cells;CD4+ CD25- IL17- PMA Th primary cells;CD4+ CD25- IL17+ PMA Th17 primary cells;CD4+ C…	12	12453801	12459599	down
NPTX1	277.651	-209558	31	CD4+ ab T cells (VB);CD8+ ab T cells (CB);Lung;M1 macrophage (VB);M2 macrophage (CB);M2 macrophage (VB)	17	80687201	80687600	down
ST6GAL2	277.382	27236	1	Aorta	02	106859478	106860869	down
DUSP16	276.101	125718	26		12	12436977	12437312	down
ZFP30	274.191	-521764	93	astrocyte;B cells (VB);Brain germinal matrix;CD4+ ab T cells (VB);CD8+ ab T cells (CB);Common myeloid progenitor CD34+;common myeloid progenitor, CD34-positive;DND-41;Effector memory CD8+ ab T cells (VB);fibroblast of lung;Foreskin melanocytes;GM12878;hESC endodermal cells;iPS DF 19.11;MCF-7;Mesenchymal stem cells (BM;myotube;natural killer cell;Natural killer cells (PB);neural stem progenitor ce…	19	38213201	38215000	down
LPAR1	273.487	-37603	1	CD14+ monocytes;CD14+ monocytes (PB);CD14+CD16- monocytes (CB);CD14+CD16- monocytes (VB);CD14-positive monocyte;Central memory CD4+ ab T cells (VB);Eosinophil (VB);Erythroblasts (CB);M0 macrophage (CB);M0 macrophage (VB);M1 macrophage (CB);M1 macrophage (VB);M2 macrophage (CB);natural killer cell;Neutrophilic myelocytes (BM);Neutrophils (CB);Neutrophils (VB);Spleen	09	111073601	111079600	down
MRC2	272.306	-61883	10	A549;astrocyte;Astrocytes;Endothelial cells of umbilical vein;EPC (VB);fibroblast of dermis;Fibroblast of foreskin;fibroblast of lung;foreskin fibroblast;Foreskin keratinocytes;H1 mesenchymal stem cells;IMR-90;keratinocyte;Keratinocytes;M0 macrophage (VB);mammary epithelial cell;Mesenchymal stem cells (BM;Osteoblasts;Panc1;PC-3;psoas muscle;Psoas muscle;VB)	17	62564375	62567199	down
FYN	272.013	160522	2	Adrenal gland (fetal);astrocyte;Astrocytes;B cells (VB);Brain - Anterior caudate;Brain - Hippocampus middle;Brain - Inferior temporal lobe;Brain germinal matrix;CD14+CD16- monocytes (CB);CD14+CD16- monocytes (VB);CD3 primary cells;CD4 memory primary cells;CD4+ ab memory T cells (PB);CD4+ ab T cells;CD4+ ab T cells (VB);CD4+ CD25- CD45RA+ naive primary cells;CD4+ CD25- CD45RO+ memory primary cells…	06	111709322	111716537	down
NPTX1	271.857	-211458	31	A549;Foreskin melanocytes;GM23338 bipolar neurons;H1 neural progenitor cells;H9 neural progenitor cells;H9 neuron cells;HUES48;HUES6;HUES64;iPS-20b;K562;SK-N-SH;thymus;Thymus (fetal);UCSF-4	17	80689200	80689401	down
ZFP30	271.171	-517970	92	adrenal gland;female gonad;foreskin fibroblast;H1-hESC;H9;iPS DF 19.11;iPS DF 6.9;large intestine;muscle of leg;muscle of trunk;neural stem progenitor cell;Pancreatic islets;psoas muscle;small intestine;stomach;thymus	19	38208454	38212160	down
TFCP2L1	0.00185425	417890	36	A549;A673;adrenal gland;Adrenal gland (fetal);amniotic epithelial cell;astrocyte;Astrocytes;B cells;B cells (PB);B cells (VB);bronchial smooth muscle cell;cardiac fibroblast;cardiac myocyte;CD14+ monocytes;CD14+ monocytes (PB);CD14+CD16- monocytes (CB);CD14+CD16- monocytes (VB);CD4+ ab memory T cells (PB);CD4+ ab T cells;CD4+ ab T cells (PB);CD4+CD25+ ab regulatory T cells (PB);CD8+ ab T cells (C…	02	120865735	120868905	down
ZFP30	270.973	-944329	168	A549;A673;Adipose nuclei;B cell;B cells;B cells (PB);B cells (VB);Brain - Angular gyrus;Brain - Anterior caudate;Brain - Hippocampus middle;Brain - Inferior temporal lobe;CD14+ monocytes;CD14+ monocytes (PB);CD14+CD16- monocytes (CB);CD14-positive monocyte;CD34 primary cells;CD4 memory primary cells;CD4+ ab memory T cells (PB);CD4+ ab T cells;CD4+ ab T cells (VB);CD4+ CD25- IL17+ PMA Th17 primary…	19	38634221	38639111	down
MEG3	270.787	-69100	15	adrenal gland;Adrenal gland;CD14-positive monocyte;common myeloid progenitor, CD34-positive;female gonad;H1-hESC;H2171;HCT116;iPS DF 19.11;large intestine;MCF-7;Muscle (fetal);muscle of leg;muscle of trunk;neural stem progenitor cell;pancreas;placenta;small intestine;stomach;thymus;trophoblast cell	14	100707904	100712713	down
MRC2	269.978	-36011	8	muscle of leg;muscle of trunk;psoas muscle	17	62591185	62592133	down
LRRK1	266.39	-28516	1	Aorta;endothelial cell of umbilical vein;Endothelial cells of umbilical vein (CB);Esophagus;fibroblast of dermis;Fibroblast of dermis;fibroblast of lung;foreskin fibroblast;Foreskin keratinocytes;foreskin melanocyte;Foreskin melanocytes;H1 trophoblast;H9 neural progenitor cells;H9 neuron cells;hESC endodermal cells;HSMM myotube;IMR-90;iPS DF 19.11;iPS-20b;Keratinocytes;LNCaP;Lung;MCF-7;Mesenchyma…	15	100888802	100892200	down
DCDC1	265.965	44025	1	A673;Effector memory CD8+ ab T cells (VB);H9 neuron cells;hESC endodermal cells	11	31325170	31326400	down
FYN	265.477	68562	1	astrocyte;Brain - Anterior caudate;Brain - Cingulate gyrus;Brain - Inferior temporal lobe;CD3 primary cells;CD4 memory primary cells;CD4 naive primary cells;CD4+ CD25- CD45RA+ naive primary cells;CD4+ CD25- CD45RO+ memory primary cells;CD4+ CD25- IL17- PMA Th primary cells;CD4+ CD25- IL17+ PMA Th17 primary cells;CD56 primary cells;CD8 memory primary cells;CD8 primary cells;dendritic cell;endothel…	06	111802075	111807704	down
ST6GAL2	264.97	31610	1	H1 neural progenitor cells;H1-hESC;H9 neural progenitor cells;HUES48;iPS-20b;Thymus (fetal)	02	106855201	106856399	down
FYN	263.421	181124	3	Astrocytes;Brain - Anterior caudate;Brain - Cingulate gyrus;Brain - Inferior temporal lobe;CD4+ ab T cells;CD4+ ab T cells (VB);CD4+ CD25- IL17- PMA Th primary cells;Effector memory CD4+ ab T cells (PB);foreskin fibroblast;GM23338 bipolar neurons;H1 trophoblast;H9 hepatocytes;Heart (fetal);HepG2;hESC endodermal cells;HSMM (myotube);HSMM myotube;large intestine;Large intestine (fetal);Left ventric…	06	111690256	111694399	down
SFRP4	263.26	95809	8	A549;astrocyte;Astrocytes;Erythroblasts (CB);female gonad;Foreskin melanocytes;H1 mesenchymal stem cells;Lung;Osteoblasts;Ovary;Panc1;Psoas muscle;skeletal muscle myoblast;Skeletal muscle myoblasts	07	37928501	37931270	down
SFRP4	261.953	100882	8	A549;Aorta;HSMM myotube;Muscle leg (fetal);muscle of leg;muscle of trunk;Muscle trunk (fetal);NHLF;Ovary;Psoas muscle	07	37923993	37925632	down
NPTX1	261.206	-201394	31	astrocyte;CD14-positive monocyte;fibroblast of lung;IMR-90;iPS DF 6.9;mesenchymal stem cell;mesendoderm;monocyte;neural stem progenitor cell;placental epithelial cell;RPMI-8402;T-cell;thymus;Thymus (fetal)	17	80678221	80680252	down
NPTX1	257.383	-213923	31	Thymus (fetal)	17	80691152	80692380	down
DSE	256.44	157030	20	Adipose nuclei;B cell;B cells;B cells (PB);B cells (VB);CD14+ monocytes (PB);CD14+CD16- monocytes (CB);CD14+CD16- monocytes (VB);CD20+ B cells;Common myeloid progenitor CD34+;Endothelial cells of umbilical vein (CB);Eosinophil (VB);EPC (VB);Erythroblasts (CB);Fibroblast of dermis;Fibroblast of foreskin;Foreskin keratinocytes;Foreskin melanocytes;GM12878;H1 mesenchymal stem cells;H1 neural progeni…	06	116408601	116413800	down
NPTX1	255.49	-233258	32	A549;A673;Adrenal gland (fetal);Brain (fetal);CD4+ ab T cells;CD4+ ab T cells (PB);Cortex neurosphere;DND-41;Foreskin melanocytes;GM23338 bipolar neurons;H1 neural progenitor cells;H1-hESC;H9 neural progenitor cells;H9 neuron cells;HepG2;HUES48;HUES6;HUES64;iPS-15b;iPS-20b;Thymus;UCSF-4	17	80710601	80711600	down
NPTX1	255.086	-234158	32	Effector memory CD8+ ab T cells (VB);iPS DF 19.11;Neutrophilic myelocytes (BM);Neutrophils (CB);Neutrophils (VB)	17	80711801	80712200	down
NPTX1	255.027	-218638	31	adrenal gland;Adrenal gland (fetal);B cells (VB);CD4+ ab T cells (VB);CD8+ ab T cells (CB);Central memory CD4+ ab T cells (VB);Endothelial cells of umbilical vein (CB);EPC (VB);Esophagus;female gonad;Fibroblast of dermis;foreskin fibroblast;Foreskin keratinocytes;foreskin melanocyte;Foreskin melanocytes;H1 neural progenitor cells;H9 hepatocytes;HepG2;hESC endodermal cells;iPS DF 6.9;iPS-20b;large…	17	80692962	80699999	down
NPTX1	254.904	-225931	32	adrenal gland;common myeloid progenitor, CD34-positive;mesendoderm;natural killer cell;T-cell;thymus;Thymus (fetal)	17	80702424	80705124	down
ZNF160	254.839	-789748	293	H9;iPS DF 19.11	19	53893107	53893256	down
LRRK1	254.028	170515	11	adrenal gland;astrocyte;B cell;endothelial cell of umbilical vein;female gonad;fibroblast of dermis;fibroblast of lung;foreskin fibroblast;foreskin melanocyte;H1-hESC;HCT116;HepG2;IMR-90;iPS DF 6.9;K562;mammary epithelial cell;mesenchymal stem cell;muscle of leg;muscle of trunk;natural killer cell;neural stem progenitor cell;Panc1;placenta;stomach;T-cell;thymus	15	101085837	101093227	down
MRC2	253.625	-54469	8	A673;Adrenal gland (fetal);Astrocytes;endothelial cell of umbilical vein;Endothelial cells of umbilical vein;EPC (VB);Fibroblast of foreskin;H1 mesenchymal stem cells;HeLa-S3;HSMM myotube;Kidney (fetal);Left ventricle;Mesenchymal stem cells (BM;Muscle leg (fetal);muscle of leg;Muscle trunk (fetal);Osteoblasts;psoas muscle;Psoas muscle;SK-N-SH;VB)	17	62571802	62574599	down
ITGBL1	252.779	40462	0	A673;endothelial cell of umbilical vein;Endothelial cells of umbilical vein;Endothelial cells of umbilical vein (CB);Fibroblast of dermis;H1 trophoblast;H1-hESC;H9 neuron cells;HSMM myotube;myotube;Osteoblasts;skeletal muscle myoblast;Skeletal muscle myoblasts;SK-N-SH	13	101492135	101493975	down
LDLRAD4	251.477	345789	43	adrenal gland;B cell;Brain - Angular gyrus;Brain - Anterior caudate;Brain - Cingulate gyrus;Brain - Hippocampus middle;Brain - Inferior temporal lobe;CD14+ monocytes;CD14-positive monocyte;common myeloid progenitor, CD34-positive;dendritic cell;GM12878;monocyte;natural killer cell;thymus	18	13562026	13564547	down
PALMD	250.42	41803	4	Adipose nuclei;Left ventricle;Skeletal muscle	01	99687586	99688246	down
LPAR1	246.086	-245103	14	CD14+ monocytes;CD14+ monocytes (PB);CD14+CD16- monocytes (CB);CD14+CD16- monocytes (VB);Fibroblast of dermis;M1 macrophage (CB);M1 macrophage (VB);M2 macrophage (CB);M2 macrophage (VB)	09	111282202	111285999	down
SFRP4	243.471	82053	8	adrenal gland;female gonad;foreskin melanocyte;GM12878;HepG2;large intestine;muscle of leg;muscle of trunk;myotube;Panc1;pancreas;psoas muscle;skeletal muscle myoblast;small intestine	07	37941494	37945790	down
NPTX1	241.759	-247858	33	A549;adrenal gland;Adrenal gland (fetal);Astrocytes;B cells;B cells (VB);Effector memory CD8+ ab T cells (VB);Endothelial cells of umbilical vein (CB);EPC (VB);fibroblast of dermis;Fibroblast of dermis;Fibroblast of foreskin;foreskin fibroblast;Foreskin keratinocytes;foreskin melanocyte;Foreskin melanocytes;H1 mesenchymal stem cells;H9 hepatocytes;hESC endodermal cells;HSMM myotube;IMR-90;iPS DF …	17	80723802	80727600	down
MEG3	231.906	-72708	18	CD14+CD16- monocytes (CB);H1 trophoblast;H9 neural progenitor cells;Kidney (fetal);Muscle leg (fetal);Neutrophilic myelocytes (BM);Neutrophils (CB);Neutrophils (VB);Ovary	14	100706202	100707199	down
NPTX1	231.246	-282648	34	astrocyte;B cell;Brain - Cingulate gyrus;Brain - Hippocampus middle;Brain - Inferior temporal lobe;CD14-positive monocyte;CD4+ CD25- IL17- PMA Th primary cells;common myeloid progenitor, CD34-positive;dendritic cell;DND-41;endothelial cell of umbilical vein;fibroblast of lung;foreskin fibroblast;HCT116;IMR-90;Jurkat;keratinocyte;MCF-7;mesenchymal cell;mesenchymal stem cell;natural killer cell;NHL…	17	80758105	80762876	down
ARL4C	228.426	32780	4	A549;B cells (VB);CD3 primary cells;CD4 memory primary cells;CD4 naive primary cells;CD4+ ab memory T cells (PB);CD4+ ab T cells;CD4+ ab T cells (VB);CD4+ CD25- CD45RA+ naive primary cells;CD4+ CD25- IL17- PMA Th primary cells;CD4+ CD25- IL17+ PMA Th17 primary cells;CD4+ CD25int CD127+ Tmem primary cells;CD4+CD25+ ab regulatory T cells (PB);CD56 primary cells;CD8 naive primary cells;CD8 primary c…	02	234461802	234466799	down
NPTX1	228.223	-231092	32	natural killer cell;T-cell	17	80708471	80709398	down
NPTX1	228.218	-232458	32	CD8+ ab T cells (CB);Effector memory CD8+ ab T cells (VB);Foreskin melanocytes;H1 neural progenitor cells;iPS DF 19.11;Neutrophilic myelocytes (BM);Neutrophils (VB)	17	80710201	80710400	down
LDLRAD4	228.04	67302	10	Brain - Anterior caudate;CD4+ ab T cells;CD4+ ab T cells (VB);CD4+ CD25- IL17+ PMA Th17 primary cells;CD8+ ab T cells (CB);Central memory CD4+ ab T cells (VB);Effector memory CD8+ ab T cells (VB);Endothelial cells of umbilical vein (CB);Erythroblasts (CB);Heart (fetal);M0 macrophage (VB);M1 macrophage (CB);M1 macrophage (VB);Spleen;T cells (PB);T helper 17 cells;Thymus	18	13283801	13285799	down
DCDC1	226.081	319409	17	H1 mesenchymal stem cells;H1-hESC;H9;H9 neuron cells;HUES48;HUES6;HUES64;iPS-15b;iPS-20b;large intestine;Large intestine (fetal);mesendoderm;Small intestine (fetal);UCSF-4	11	31049801	31051000	down
DCDC1	225.906	343273	18		11	31026387	31026686	down
ARL4C	221.272	189897	26	astrocyte;B cell;CD14-positive monocyte;CD3 primary cells;CD4+ CD25- CD45RA+ naive primary cells;CD4+ CD25- CD45RO+ memory primary cells;CD4+ CD25- IL17- PMA Th primary cells;CD4+ CD25int CD127+ Tmem primary cells;CD56 primary cells;CD8 primary cells;common myeloid progenitor, CD34-positive;dendritic cell;fibroblast of lung;foreskin melanocyte;GM12878;H1-hESC;HeLa-S3;IMR-90;keratinocyte;kidney ep…	02	234304506	234309862	down
LRRK1	216.806	23302	2	A549;B cell;B cells;B cells (PB);B cells (VB);CD14+ monocytes;CD14+ monocytes (PB);CD14+CD16- monocytes (CB);CD14+CD16- monocytes (VB);CD14-positive monocyte;Common myeloid progenitor CD34+;common myeloid progenitor, CD34-positive;dendritic cell;Endothelial cells of umbilical vein (CB);Eosinophil (VB);EPC (VB);Erythroblasts (CB);Fibroblast of dermis;Fibroblast of foreskin;foreskin fibroblast;GM12…	15	100939201	100945437	down
LDLRAD4	214.229	411257	46	A673;B cell;B cells (VB);Brain - Angular gyrus;Brain - Anterior caudate;Brain - Cingulate gyrus;Brain - Hippocampus middle;Brain - Inferior temporal lobe;CD14+CD16- monocytes (CB);CD14+CD16- monocytes (VB);CD14-positive monocyte;CD8+ ab T cells (CB);Central memory CD4+ ab T cells (VB);Common myeloid progenitor CD34+;common myeloid progenitor, CD34-positive;Endothelial cells of umbilical vein (CB)…	18	13626802	13630708	down
LPAR1	213.578	-140103	9	A549;astrocyte;Astrocytes;CD14+CD16- monocytes (CB);CD14+CD16- monocytes (VB);Common myeloid progenitor CD34+;common myeloid progenitor, CD34-positive;fibroblast of dermis;Fibroblast of dermis;Fibroblast of foreskin;fibroblast of lung;foreskin fibroblast;H1 mesenchymal stem cells;IMR-90;iPS DF 6.9;M0 macrophage (VB);M1 macrophage (CB);M1 macrophage (VB);M2 macrophage (CB);Muscle leg (fetal);muscl…	09	111178202	111180000	down
LRRK1	213.149	150930	7	astrocyte;CD14-positive monocyte;endothelial cell of umbilical vein;female gonad;fibroblast of dermis;fibroblast of lung;foreskin fibroblast;foreskin melanocyte;H1-ESC;H1-hESC;H9;HeLa-S3;HepG2;IMR-90;iPS DF 19.11;iPS DF 6.9;mammary epithelial cell;mesenchymal stem cell;mesendoderm;muscle of leg;neural stem progenitor cell;pancreas;placenta;psoas muscle;stomach;trophoblast cell	15	101067396	101072498	down
NPTX1	210.164	-242258	32	A549;Astrocytes;B cells (VB);CD4+ ab memory T cells (PB);CD4+ ab T cells;CD4+ ab T cells (VB);CD4+ CD25- IL17- PMA Th primary cells;CD8+ ab T cells (CB);Central memory CD4+ ab T cells (VB);DND-41;Endothelial cells of umbilical vein (CB);EPC (VB);Esophagus;Fibroblast of foreskin;foreskin fibroblast;Foreskin keratinocytes;foreskin melanocyte;Foreskin melanocytes;H1 mesenchymal stem cells;hESC endod…	17	80717002	80723199	down
IQGAP2	204.635	87316	1	Adrenal gland (fetal);Astrocytes;CD14+ monocytes;CD14+CD16- monocytes (VB);CD4+ ab T cells (VB);CD8+ ab T cells (CB);Central memory CD4+ ab T cells (VB);Common myeloid progenitor CD34+;Effector memory CD8+ ab T cells (VB);Erythroblasts (CB);Ganglion eminence neurosphere;H1 trophoblast;H1-hESC;H9;H9 hepatocytes;H9 neural progenitor cells;H9 neuron cells;HUES48;HUES6;HUES64;iPS DF 19.11;iPS DF 6.9;…	05	76487601	76493600	down
FYN	199.392	-119847	11	CD14-positive monocyte;CD4+ CD25- IL17- PMA Th primary cells;endothelial cell of umbilical vein;GM12878;monocyte;natural killer cell;T-cell;thymus;u87	06	111992320	111994278	down
ARL4C	198.806	327988	34	A549;A673;Endothelial cells of umbilical vein (CB);EPC (VB);Foreskin keratinocytes;H1 mesenchymal stem cells;H1-hESC;Heart (fetal);HSMM myotube;HUES48;HUES6;HUES64;iPS DF 19.11;iPS-20b;K562;Large intestine (fetal);myotube;PANC-1;skeletal muscle myoblast;Spleen	02	234167987	234170199	down
DLC1	198.486	112335	13	Adipose nuclei	08	13492134	13492436	down
IQGAP2	197.954	95516	1	CD14+ monocytes;CD14+CD16- monocytes (CB);CD14+CD16- monocytes (VB);CD34 primary cells;CD4+ ab T cells;CD4+ ab T cells (VB);CD8+ ab T cells (CB);Central memory CD4+ ab T cells (VB);Common myeloid progenitor CD34+;Effector memory CD8+ ab T cells (VB);Erythroblasts (CB);Ganglion eminence neurosphere;H1 neural progenitor cells;H1-hESC;H9;HUES48;iPS DF 19.11;iPS DF 6.9;iPS-20b;M0 macrophage (CB);M0 m…	05	76494602	76502999	down
ARL4C	194.756	72025	12	astrocyte;B cell;blood vessel endothelial cell;CD14-positive monocyte;CD20+ B cells;CD3 primary cells;CD4 naive primary cells;CD4+ CD25- CD45RA+ naive primary cells;CD4+ CD25- IL17- PMA Th primary cells;CD56 primary cells;CD8 naive primary cells;CD8 primary cells;common myeloid progenitor, CD34-positive;DND-41;endothelial cell of umbilical vein;fibroblast of dermis;fibroblast of lung;foreskin fib…	02	234420170	234429942	down
RSPO3	192.695	42065	1		06	127160543	127160928	down
NPTX1	188.644	-288061	34	CD4+ CD25- IL17- PMA Th primary cells;common myeloid progenitor, CD34-positive;DND-41;Jurkat;mesenchymal stem cell;natural killer cell;RPMI-8402;T-cell;thymus;Thymus;Thymus (fetal)	17	80764873	80766934	down
DLC1	186.979	236958	25	A549;Adipose nuclei;adrenal gland;Adrenal gland (fetal);amniotic epithelial cell;Aorta;astrocyte;Astrocytes;blood vessel endothelial cell;bronchial smooth muscle cell;CD14+ monocytes;CD14+CD16- monocytes (CB);chondrocyte;Common myeloid progenitor CD34+;endothelial cell of lymphatic vessel;endothelial cell of umbilical vein;Endothelial cell of umbilical vein;Endothelial cells of umbilical vein;End…	08	13361001	13374322	down
TCEAL3	186.69	31972	9	A549;Adrenal gland (fetal);Aorta;Astrocytes;Common myeloid progenitor CD34+;Cortex neurosphere;Endothelial cells of umbilical vein (CB);EPC (VB);Fibroblast of dermis;Fibroblast of foreskin;foreskin fibroblast;Foreskin keratinocytes;Ganglion eminence neurosphere;H1 mesenchymal stem cells;H1 neural progenitor cells;H1 trophoblast;H9 neural progenitor cells;H9 neuron cells;hESC endodermal cells;HUES…	0X	103637447	103641399	down
LRRK1	184.934	40184	2	A549;astrocyte;Astrocytes;CD14+ monocytes;CD14+ monocytes (PB);CD14+CD16- monocytes (CB);CD14+CD16- monocytes (VB);CD14-positive monocyte;Common myeloid progenitor CD34+;common myeloid progenitor, CD34-positive;dendritic cell;endothelial cell of umbilical vein;Endothelial cells of umbilical vein (CB);Eosinophil (VB);EPC (VB);fibroblast of dermis;Fibroblast of dermis;Fibroblast of foreskin;fibrobl…	15	100957202	100961200	down
FYN	183.97	-99893	7	adrenal gland;astrocyte;basophil;CD14+ monocytes;CD14-positive monocyte;CD4+ CD25- IL17- PMA Th primary cells;endothelial cell of umbilical vein;fibroblast of dermis;fibroblast of lung;foreskin fibroblast;foreskin melanocyte;HCT116;HeLa-S3;HSMM (myotube);IMR-90;keratinocyte;kidney epithelial cell;mammary epithelial cell;Mammary epithelial cells;mesenchymal stem cell;monocyte;muscle of leg;muscle …	06	111971404	111975286	down
NPTX1	183.911	-303958	34	adrenal gland;B cell;CD14-positive monocyte;CD4+ CD25- IL17- PMA Th primary cells;common myeloid progenitor, CD34-positive;DND-41;fibroblast of dermis;foreskin fibroblast;foreskin melanocyte;GM12878;HeLa-S3;IMR90;IMR-90;Jurkat;K562;mesenchymal cell;mesenchymal stem cell;natural killer cell;NHLF;pancreas;placenta;RPMI-8402;small intestine;stomach;T cell;T-cell;thymus;Thymus;Thymus (fetal);trophobl…	17	80779359	80784242	down
DUSP16	183.717	68861	4	CD4+ CD25- IL17+ PMA Th17 primary cells;Large intestine (fetal)	12	12493971	12494033	down
NPTX1	183.695	-117557	26	CD14+CD16- monocytes (CB);CD4+ ab T cells;CD4+ ab T cells (VB);CD8+ ab T cells (CB);Central memory CD4+ ab T cells (VB);Eosinophil (VB);Fibroblast of dermis;Foreskin keratinocytes;Lung;M0 macrophage (VB);M1 macrophage (CB);M1 macrophage (VB);M2 macrophage (CB);M2 macrophage (VB);Neutrophilic myelocytes (BM);Neutrophils (CB);Neutrophils (VB);NHLF;Psoas muscle;Thymus;Thymus (fetal)	17	80593001	80597799	down
NPTX1	183.647	-122016	26	HCT116;HepG2;large intestine;small intestine;stomach;thymus	17	80598601	80601117	down
NPTX1	183.245	-285742	34	CD4+ CD25- IL17- PMA Th primary cells;DND-41;Jurkat;RPMI-8402;T-cell;thymus;Thymus;Thymus (fetal)	17	80763349	80763821	down
ZNF160	182.032	-473968	135	B cell;placenta	19	53577327	53577476	down
NPTX1	179.747	-296046	34	adrenal gland;Brain - Cingulate gyrus;Brain - Hippocampus middle;Brain - Inferior temporal lobe;CD14-positive monocyte;CD4+ CD25- IL17- PMA Th primary cells;common myeloid progenitor, CD34-positive;DND-41;fibroblast of dermis;fibroblast of lung;foreskin fibroblast;foreskin melanocyte;GM12878;IMR90;IMR-90;Jurkat;monocyte;NHLF;psoas muscle;RPMI-8402;stomach;T-cell;thymus;Thymus;Thymus (fetal);troph…	17	80772008	80775769	down
ZFP30	177.248	-317547	60	A673;B cell;B cells (VB);CD19 primary cells;CD20+ B cells;Common myeloid progenitor CD34+;GM12878;GM23338 bipolar neurons;Thymus (fetal)	19	38009167	38010600	down
ZFP30	177.046	-387546	66	A549;astrocyte;Astrocytes;B cell;B cells;B cells (PB);CD14+CD16- monocytes (CB);CD14+CD16- monocytes (VB);CD20+ B cells;CD4+ ab T cells;CD4+ ab T cells (VB);endothelial cell of umbilical vein;Endothelial cells of umbilical vein (CB);EPC (VB);Erythroblasts (CB);fibroblast of dermis;Fibroblast of foreskin;fibroblast of lung;foreskin fibroblast;GM12878;H1 mesenchymal stem cells;H9;Heart (fetal);IMR-…	19	38078366	38081400	down
ZFP30	176.518	-554077	100	Aorta;Brain - Cingulate gyrus;Brain - Hippocampus middle;Brain - Inferior temporal lobe;Colon crypt;female gonad;myotube;Panc1;placenta;Sigmoid colon;skeletal muscle myoblast;Stomach smooth muscle	19	38245474	38247353	down
ZFP30	176.417	-749564	147	Common myeloid progenitor CD34+;Foreskin melanocytes;H1 neural progenitor cells;H1-hESC;HUES48;HUES6;HUES64;iPS DF 19.11;iPS DF 6.9;iPS-20b;neural stem progenitor cell;UCSF-4	19	38441601	38442200	down
TCEAL3	173.448	50235	11	A549;Astrocytes;CD4+ ab T cells (PB);Endothelial cells of umbilical vein (CB);EPC (VB);Fibroblast of foreskin;foreskin fibroblast;Foreskin keratinocytes;H1 mesenchymal stem cells;HCT116;HeLa-S3;HUES48;HUES6;IMR-90;keratinocyte;mammary epithelial cell;Mammary epithelial cells;MCF-7;Mesenchymal stem cells (BM;myotube;Neutrophils (VB);Osteoblasts;Panc1;PC-3;PC-9;skeletal muscle myoblast;VB)	0X	103655569	103659802	down
TCEAL3	173.448	54850	12	HUES48;iPS-15b;UCSF-4	0X	103662001	103662600	down
LRRK1	173.025	83984	2	B cells (VB);CD14+CD16- monocytes (CB);CD14+CD16- monocytes (VB);Eosinophil (VB);M0 macrophage (CB);M0 macrophage (VB);M1 macrophage (CB);M1 macrophage (VB);M2 macrophage (CB);M2 macrophage (VB);Neutrophils (CB);Neutrophils (VB);PANC-1	15	101002201	101003800	down
IQGAP2	172.937	11116	0	B cells (VB);CD14+ monocytes;CD14+CD16- monocytes (CB);CD14+CD16- monocytes (VB);CD34 primary cells;CD4+ ab T cells;CD4+ ab T cells (VB);CD4+CD25+ ab regulatory T cells (PB);CD8+ ab T cells (CB);Central memory CD4+ ab T cells (VB);Common myeloid progenitor CD34+;Effector memory CD8+ ab T cells (VB);Eosinophil (VB);Erythroblasts (CB);iPS DF 19.11;M0 macrophage (CB);M0 macrophage (VB);M1 macrophage…	05	76411402	76417400	down
PAF1	172.65	297153	47	CD14+ monocytes;CD14+CD16- monocytes (CB);CD14+CD16- monocytes (VB);Keratinocytes;M0 macrophage (CB);M0 macrophage (VB);M1 macrophage (CB);M1 macrophage (VB);M2 macrophage (CB);u87	19	39093402	39094600	down
LRRK1	172.618	92684	2	Adrenal gland (fetal);Endothelial cells of umbilical vein (CB);H1 neural progenitor cells;H1-hESC;H9;H9 neural progenitor cells;H9 neuron cells;hESC endodermal cells;HUES48;HUES6;HUES64;iPS-20b;Kidney (fetal);Lung (fetal);Muscle leg (fetal)	15	101011401	101012000	down
PAF1	172.309	-405647	91	H1-hESC;HUES48;HUES64;iPS DF 19.11;Panc1	19	39795802	39797799	down
PALMD	172.076	27351	3	A549;A673;Adipose nuclei;adrenal gland;Adrenal gland (fetal);Brain (fetal);Endothelial cell of umbilical vein;Fibroblast of dermis;Foreskin melanocytes;GM23338 bipolar neurons;H9 neural progenitor cells;Heart (fetal);HeLa;HeLa-S3;HSMM myotube;HUES48;Kidney (fetal);Left ventricle;Mammary epithelial cells;Muscle (fetal);Muscle leg (fetal);myotube;NHLF;Osteoblasts;Ovary;PC-3;psoas muscle;Psoas muscl…	01	99671901	99675026	down
PAF1	171.814	-779947	197	Foreskin keratinocytes;GM23338 bipolar neurons;M1 macrophage (VB);Mammary epithelial cells;Mammary myoepithelial cells;Thymus	19	40170801	40171400	down
PAF1	171.795	-770895	195	adrenal gland;Panc1	19	40161616	40162481	down
TFCP2L1	171.76	27709	2	CD14+CD16- monocytes (VB);Common myeloid progenitor CD34+;Endothelial cells of umbilical vein (CB);EPC (VB);M1 macrophage (CB);M1 macrophage (VB);M2 macrophage (CB);Neutrophils (VB);Sigmoid colon;Stomach	02	121256802	121258200	down
MYOCD	170.315	-21503	4	A549;H1-hESC;H9;H9 hepatocytes;HepG2;HUES48;HUES6;HUES64;iPS DF 6.9;iPS-15b;iPS-20b;large intestine;mesendoderm;UCSF-4	17	12643831	12644942	down
NPTX1	169.967	27370	5	adrenal gland;Aorta;fibroblast of lung;Foreskin melanocytes;GM23338 bipolar neurons;hESC endodermal cells;IMR-90;Muscle trunk (fetal);Psoas muscle;stomach;Stomach (fetal)	17	80449401	80451545	down
INHBB	169.677	-25235	3	CD4+ ab T cells (PB);CD8+ ab T cells (CB);Central memory CD4+ ab T cells (VB);Endothelial cells of umbilical vein (CB);Eosinophil (VB);EPC (VB);Foreskin keratinocytes;Heart (fetal);iPS DF 19.11;Keratinocytes;Lung;Neutrophilic myelocytes (BM);Neutrophils (CB);Neutrophils (VB);Osteoblasts;Right atrium;SK-N-SH	02	120316802	120324999	down
FYN	168.514	-21049	3	Astrocytes;Endothelial cells of umbilical vein;Endothelial cells of umbilical vein (CB);EPC (VB);Fibroblast of dermis;Fibroblast of foreskin;Foreskin keratinocytes;HeLa-S3;Keratinocytes;Mammary epithelial cells;NHLF;Osteoblasts;PC-3;Skeletal muscle myoblasts	06	111894001	111895000	down
ZNF570	167.535	727367	131	Pancreatic islets	19	38191743	38197921	down
ZNF570	167.482	806226	147	A549;Aorta;Brain - Inferior temporal lobe;Colon crypt;Endothelial cells of umbilical vein (CB);EPC (VB);Erythroblasts (CB);Esophagus;Foreskin keratinocytes;Gastric;H9 hepatocytes;Heart (fetal);hESC endodermal cells;Intestine (fetal);iPS DF 19.11;large intestine;Large intestine (fetal);LNCaP;Lung;M0 macrophage (VB);M2 macrophage (VB);MCF-7;Panc1;PANC-1;pancreas;Sigmoid colon;small intestine;Small …	19	38272182	38275200	down
DLC1	167.003	410320	33	A549;A673;Adipose nuclei;adrenal gland;Adrenal gland (fetal);Aorta;astrocyte;Astrocytes;CD4+ ab T cells (VB);Central memory CD4+ ab T cells (VB);endothelial cell of umbilical vein;Endothelial cells of umbilical vein;Endothelial cells of umbilical vein (CB);EPC (VB);Esophagus;female gonad;fibroblast of dermis;Fibroblast of dermis;Fibroblast of foreskin;fibroblast of lung;foreskin fibroblast;Foresk…	08	13192001	13196599	down
NPTX1	166.281	-292919	34	Brain - Cingulate gyrus;CD4+ ab T cells;CD4+ ab T cells (VB);DND-41;Effector memory CD8+ ab T cells (VB);H1 trophoblast;iPS DF 19.11;Jurkat;RPMI-8402;thymus;Thymus (fetal);trophoblast cell	17	80770352	80771172	down
LHX9	165.101	20068	2		01	197931869	197932070	down
DUSP16	163.901	-21861	14	A549;A673;adrenal gland;Adrenal gland;Adrenal gland (fetal);CD4+ ab T cells;CD4+ ab T cells (VB);Central memory CD4+ ab T cells (VB);Endothelial cells of umbilical vein (CB);Eosinophil (VB);Esophagus;GM12878;H1 trophoblast;HepG2;Lung;M0 macrophage (VB);M1 macrophage (CB);M1 macrophage (VB);M2 macrophage (CB);MCF-7;Neutrophilic myelocytes (BM);Neutrophils (CB);Neutrophils (VB);PC-3;PC-9;placenta;P…	12	12580930	12588518	down
PAF1	163.806	22453	7	Brain - Angular gyrus;Brain - Anterior caudate;Brain - Hippocampus middle;Brain (fetal);EPC (VB);Fibroblast of dermis;PC-9;Spleen	19	39368201	39369200	down
LRRK1	163.014	80662	2	A549;fibroblast of dermis;Fibroblast of dermis;Fibroblast of foreskin;HUES48;HUES64;iPS-15b;iPS-20b;NHLF;Osteoblasts;Panc1;PANC-1;PC-3;Skeletal muscle myoblasts;SK-N-SH;UCSF-4	15	100999232	101000125	down
LRRK1	163.014	81584	2	Fibroblast of dermis;Fibroblast of foreskin;H1-hESC;H9;H9 neuron cells;HUES6;HUES64;iPS DF 6.9;iPS-15b;iPS-20b;Osteoblasts;Panc1;PANC-1;PC-3;Skeletal muscle myoblasts;SK-N-SH;UCSF-4	15	101000201	101001000	down
TFCP2L1	162.998	-24691	1	CD14+CD16- monocytes (CB);CD14+CD16- monocytes (VB);CD14-positive monocyte;Common myeloid progenitor CD34+;common myeloid progenitor, CD34-positive;Effector memory CD8+ ab T cells (VB);Endothelial cells of umbilical vein;Endothelial cells of umbilical vein (CB);Eosinophil (VB);M0 macrophage (VB);M1 macrophage (CB);M1 macrophage (VB);M2 macrophage (CB);M2 macrophage (VB);natural killer cell	02	121309401	121310400	down
FYN	159.642	-23049	3	CD14+CD16- monocytes (CB);M0 macrophage (VB);M1 macrophage (CB);M1 macrophage (VB);M2 macrophage (CB)	06	111896201	111896800	down
TCEAL3	158.742	86167	15	Brain - Angular gyrus;Brain - Anterior caudate;Brain - Cingulate gyrus;Brain - Hippocampus middle;Brain - Inferior temporal lobe	0X	103690084	103697152	down
LRRK1	158.057	29076	2	GM12878;thymus	15	100947679	100948507	down
DCDC1	157.595	252709	15	A673;H1 neural progenitor cells;H1-hESC;H9 neural progenitor cells;H9 neuron cells;HUES48;HUES6;HUES64;iPS-15b;iPS-20b;UCSF-4	11	31116801	31117400	down
TFCP2L1	66676.5	909	0	A549;A673;Adrenal gland (fetal);Astrocytes;B cells;B cells (PB);B cells (VB);CD14+ monocytes;CD14+ monocytes (PB);CD14+CD16- monocytes (CB);CD14+CD16- monocytes (VB);CD4+ ab memory T cells (PB);CD4+ ab T cells;CD4+ ab T cells (PB);CD4+CD25+ ab regulatory T cells (PB);CD8+ ab T cells (CB);CD8+ ab T cells (PB);Common myeloid progenitor CD34+;Cortex neurosphere;DND-41;Effector memory CD8+ ab T cells…	02	121282800	121285801	down
NPTX1	157.548	34142	5	A673;H1-hESC;K562	17	80443601	80443800	down
LPAR1	157.084	21797	1	B cells;B cells (VB);Brain - Cingulate gyrus;CD14+ monocytes;CD14+CD16- monocytes (CB);CD14+CD16- monocytes (VB);Common myeloid progenitor CD34+;Eosinophil (VB);Erythroblasts (CB);Fibroblast of foreskin;foreskin fibroblast;H1 mesenchymal stem cells;Heart (fetal);Large intestine (fetal);M0 macrophage (CB);M0 macrophage (VB);M1 macrophage (CB);M1 macrophage (VB);M2 macrophage (CB);Neutrophils (VB);…	09	111016002	111018400	down
FYN	156.936	29165	1	astrocyte;B cell;Brain - Anterior caudate;CD14-positive monocyte;CD3 primary cells;CD4+ CD25- CD45RO+ memory primary cells;CD4+ CD25- IL17- PMA Th primary cells;CD4+ CD25- IL17+ PMA Th17 primary cells;CD56 primary cells;CD8 primary cells;common myeloid progenitor, CD34-positive;endothelial cell of umbilical vein;fibroblast of lung;foreskin melanocyte;GM12878;H1-hESC;HepG2;K562;mesenchymal stem ce…	06	111840391	111848183	down
PALMD	156.6	-24460	2	Adrenal gland (fetal);Esophagus;Foreskin keratinocytes;H1 mesenchymal stem cells;HSMM myotube;mammary epithelial cell;Muscle leg (fetal);muscle of trunk;Muscle trunk (fetal);myotube;psoas muscle;Psoas muscle;skeletal muscle myoblast;Skeletal muscle myoblasts;Thymus;Thymus (fetal);u87	01	99620941	99622365	down
PALMD	156.6	-22512	2	H9 neural progenitor cells;H9 neuron cells;Heart (fetal);HepG2;HUES48;HUES64;iPS-20b;Lung (fetal)	01	99623401	99623800	down
DLC1	156.188	67644	8	foreskin fibroblast;Muscle (fetal);muscle of leg;muscle of trunk	08	13535667	13538284	down
PALMD	155.883	-26969	2	u87	01	99618528	99619759	down
IQGAP2	155.628	43816	1	CD34 primary cells;CD4+ ab T cells;H1-hESC;H9 hepatocytes;hESC endodermal cells;HUES48;HUES6;HUES64;iPS DF 6.9;iPS-15b;iPS-20b;Natural killer cells (PB);SK-N-SH	05	76446801	76447400	down
IQGAP2	155.628	41817	1	CD34 primary cells	05	76444767	76445437	down
IQGAP2	155.13	235716	16	Astrocytes;B cells (VB);CD14+ monocytes;Common myeloid progenitor CD34+;Endothelial cells of umbilical vein (CB);EPC (VB);M0 macrophage (VB);M2 macrophage (CB);M2 macrophage (VB);MM.1S;Natural killer cells (PB);Neutrophils (CB);Small intestine	05	76638202	76639800	down
IQGAP2	155.13	239623	16	A673;astrocyte;Astrocytes;common myeloid progenitor, CD34-positive;endothelial cell of umbilical vein;Endothelial cells of umbilical vein;Endothelial cells of umbilical vein (CB);EPC (VB);Fibroblast of dermis;Fibroblast of foreskin;fibroblast of lung;Foreskin keratinocytes;H1 trophoblast;Mammary epithelial cells;natural killer cell;NHLF;Osteoblasts;Skeletal muscle myoblasts;SK-N-SH;T-cell	05	76641616	76644200	down
PAF1	154.918	27553	8	A673;Adrenal gland (fetal);Astrocytes;B cell;B cells;B cells (PB);B cells (VB);Brain - Angular gyrus;Brain - Anterior caudate;Brain - Cingulate gyrus;Brain - Hippocampus middle;Brain - Inferior temporal lobe;Brain - Mid frontal lobe;CD4+ ab T cells;Esophagus;female gonad;fibroblast of dermis;Fibroblast of dermis;Fibroblast of foreskin;fibroblast of lung;foreskin fibroblast;Foreskin keratinocytes;…	19	39362001	39365200	down
IQGAP2	154.522	227416	16	H1-hESC;HUES48;HUES6;HUES64;iPS-15b;iPS-20b;UCSF-4	05	76630201	76631200	down
PAF1	154.522	32096	9	Brain - Angular gyrus;Brain - Anterior caudate;Brain - Cingulate gyrus;Brain - Hippocampus middle;Brain - Inferior temporal lobe	19	39358330	39359785	down
NPTX1	154.401	-301096	34	DND-41;Jurkat;RPMI-8402	17	80778593	80779285	down
NPTX1	152.974	36567	5	adrenal gland;iPS DF 6.9;neural stem progenitor cell	17	80441201	80441350	down
FYN	152.348	22979	1	Brain - Anterior caudate;CD4+ CD25- CD45RO+ memory primary cells;CD4+ CD25- IL17- PMA Th primary cells;CD56 primary cells;CD8 primary cells;GM12878;natural killer cell	06	111850398	111850547	down
NPTX1	152.069	-132258	30	B cells (VB);CD14+ monocytes;CD14+CD16- monocytes (CB);CD14+CD16- monocytes (VB);CD4+ ab T cells (VB);CD8+ ab T cells (CB);Central memory CD4+ ab T cells (VB);Eosinophil (VB);Lung;M0 macrophage (VB);M1 macrophage (CB);M1 macrophage (VB);M2 macrophage (CB);Neutrophilic myelocytes (BM);Neutrophils (CB);Neutrophils (VB);Pancreas;Stomach	17	80609001	80611200	down
P2RY6	151.574	-24197	4	Aorta;CD14+ monocytes;Endothelial cells of umbilical vein (CB);EPC (VB);Esophagus;foreskin fibroblast;Foreskin melanocytes;HeLa-S3;Left ventricle;Lung;M0 macrophage (VB);M1 macrophage (CB);M1 macrophage (VB);M2 macrophage (CB);M2 macrophage (VB);MCF-7;neural stem progenitor cell;psoas muscle;Psoas muscle;Right atrium;Right ventricle;Skeletal muscle;Small intestine;Spleen	11	73239201	73241400	down
MRC2	151.553	29131	2	Cortex neurosphere;Fibroblast of dermis;Ganglion eminence neurosphere;GM23338 bipolar neurons;HSMM myotube;HUES6;Left ventricle;Lung (fetal);Mammary epithelial cells;Mammary myoepithelial cells;Muscle leg (fetal);Muscle trunk (fetal);NHLF;Osteoblasts;Placenta;Skeletal muscle myoblasts;SK-N-SH;UCSF-4	17	62656401	62657200	down
MRC2	151.162	30631	2	Cortex neurosphere;Ganglion eminence neurosphere;H1 neural progenitor cells	17	62658201	62658400	down
LDLRAD4	151.155	316703	39	A549;Brain - Anterior caudate;CD4+ ab memory T cells (PB);CD4+ ab T cells (PB);CD8+ ab T cells (CB);CD8+ ab T cells (PB);Common myeloid progenitor CD34+;Erythroblasts (CB);HepG2;HUES48;SK-N-SH	18	13533201	13535200	down
LDLRAD4	151.114	313003	39	Aorta;B cells (VB);Brain - Anterior caudate;CD14+CD16- monocytes (CB);CD14+CD16- monocytes (VB);CD8+ ab T cells (CB);Common myeloid progenitor CD34+;common myeloid progenitor, CD34-positive;Endothelial cells of umbilical vein (CB);Eosinophil (VB);Erythroblasts (CB);Left ventricle;M0 macrophage (CB);M0 macrophage (VB);M1 macrophage (CB);M1 macrophage (VB);M2 macrophage (CB);M2 macrophage (VB);Musc…	18	13529601	13531400	down
DUSP16	150.955	23063	2	A549;Adrenal gland (fetal);CD14+CD16- monocytes (CB);CD14+CD16- monocytes (VB);CD4+ ab T cells;CD4+ ab T cells (VB);CD4+CD25+ ab regulatory T cells (PB);CD8+ ab T cells (CB);Central memory CD4+ ab T cells (VB);Effector memory CD8+ ab T cells (VB);Endothelial cells of umbilical vein (CB);EPC (VB);Foreskin keratinocytes;GM12878;HSMM myotube;Intestine (fetal);large intestine;Large intestine (fetal);…	12	12538001	12541599	down
P2RY6	150.93	-21782	4	CD14+ monocytes;CD14-positive monocyte;common myeloid progenitor, CD34-positive;endothelial cell of umbilical vein;female gonad;foreskin fibroblast;foreskin melanocyte;GM12878;H1-hESC;H9;HCT116;HeLa-S3;HepG2;iPS DF 19.11;iPS DF 6.9;MCF-7;natural killer cell;neural stem progenitor cell;Panc1;placenta;psoas muscle;small intestine;Spleen;stomach;T-cell	11	73242067	73243365	down
TFCP2L1	0.00659522	-204091	12	A549;A673;Adrenal gland (fetal);Astrocytes;B cells;B cells (PB);B cells (VB);Brain - Inferior temporal lobe;CD14+ monocytes;CD14+ monocytes (PB);CD14+CD16- monocytes (CB);CD14+CD16- monocytes (VB);CD4+ ab memory T cells (PB);CD4+ ab T cells;CD4+ ab T cells (PB);CD4+CD25+ ab regulatory T cells (PB);CD8+ ab T cells (CB);CD8+ ab T cells (PB);Common myeloid progenitor CD34+;Cortex neurosphere;DND-41;…	02	121488200	121490401	down
NPTX1	150.822	-308465	34	Brain - Cingulate gyrus;Brain - Hippocampus middle;Brain - Inferior temporal lobe;CD4+ CD25- IL17- PMA Th primary cells;DND-41;foreskin melanocyte;Jurkat;muscle of leg;muscle of trunk;myotube;psoas muscle;RPMI-8402;skeletal muscle myoblast;T-cell;Thymus (fetal)	17	80785326	80787290	down
PAF1	150.464	43192	10	A673;Aorta;Brain - Angular gyrus;Brain - Anterior caudate;Brain - Hippocampus middle;CD4+ ab T cells;CD4+ ab T cells (VB);Effector memory CD8+ ab T cells (VB);Erythroblasts (CB);Fibroblast of foreskin;Foreskin keratinocytes;GM23338 bipolar neurons;Mesenchymal stem cells (BM;NHLF;Osteoblasts;Psoas muscle;VB)	19	39347324	39348599	down
PAF1	150.416	24191	8	Brain - Angular gyrus;Brain - Anterior caudate;Brain - Cingulate gyrus;Brain - Hippocampus middle;Brain - Inferior temporal lobe	19	39366334	39367592	down
NPTX1	149.793	52643	6	B cell;B cells (VB);CD14+CD16- monocytes (VB);CD14-positive monocyte;CD4+ ab T cells (VB);CD8+ ab T cells (CB);Central memory CD4+ ab T cells (VB);Effector memory CD8+ ab T cells (VB);Endothelial cells of umbilical vein (CB);EPC (VB);Erythroblasts (CB);Foreskin melanocytes;H1-hESC;iPS DF 19.11;iPS-15b;Lung;M0 macrophage (VB);M1 macrophage (CB);M1 macrophage (VB);M2 macrophage (VB);natural killer …	17	80422801	80427599	down
LRRK1	149.439	-21034	0	LNCaP	15	100896888	100899077	down
NPTX1	149.026	-269344	33	Brain - Cingulate gyrus;Brain - Hippocampus middle;Brain - Inferior temporal lobe	17	80746114	80748259	down
MRC2	148.99	69330	10	Aorta;Foreskin melanocytes;iPS DF 19.11;Mammary epithelial cells;Ovary;Right atrium;Right ventricle	17	62696201	62697799	down
TFCP2L1	0.00435799	-243918	13	A549;A673;adrenal gland;Adrenal gland (fetal);Aorta;astrocyte;Astrocytes;B cell;B cells;B cells (PB);B cells (VB);CD14+ monocytes;CD14+ monocytes (PB);CD14+CD16- monocytes (CB);CD14+CD16- monocytes (VB);CD14-positive monocyte;CD4+ ab memory T cells (PB);CD4+ ab T cells;CD4+ ab T cells (PB);CD4+CD25+ ab regulatory T cells (PB);CD8+ ab T cells (CB);CD8+ ab T cells (PB);Common myeloid progenitor CD3…	02	121524431	121533824	down
DUSP16	148.595	-29819	17	A549;adrenal gland;Adrenal gland (fetal);Astrocytes;Eosinophil (VB);Fibroblast of dermis;Fibroblast of foreskin;Foreskin keratinocytes;HeLa-S3;HepG2;Keratinocytes;M0 macrophage (VB);M1 macrophage (VB);Mammary epithelial cells;MCF-7;Neutrophils (VB);Osteoblasts;PC-3;PC-9;placenta;Placenta	12	12591963	12593400	down
ALDH1A3	148.547	-24813	2	MCF-7;PC-3;PC-9	15	100852801	100853000	down
ALDH1A3	148.547	-23918	2		15	100853396	100854195	down
ALDH1A3	148.547	-21718	2		15	100855796	100856195	down
ALDH1A3	148.547	-21018	2		15	100856596	100856795	down
IQGAP2	148.285	47402	1	CD14+ monocytes;CD34 primary cells	05	76449387	76451987	down
SNAP25	147.389	32770	0	Foreskin keratinocytes;H1-hESC;H9;HUES48;HUES6;HUES64;iPS-15b;iPS-20b;MCF-7;PC-3;UCSF-4	20	10251400	10251800	down
SFRP4	147.325	25522	3	A549;Aorta;Astrocytes;female gonad;Fibroblast of dermis;Fibroblast of foreskin;Foreskin melanocytes;HSMM (myotube);Kidney (fetal);Lung;Lung (fetal);Muscle leg (fetal);myotube;NHLF;Osteoblasts;Ovary;psoas muscle;skeletal muscle myoblast;Small intestine;Spleen	07	37999188	38001158	down
CGAS	147.091	-133892	31	adrenal gland;astrocyte;B cell;cardiac fibroblast;CD14+ monocytes;CD14-positive monocyte;common myeloid progenitor, CD34-positive;endothelial cell of umbilical vein;female gonad;fibroblast of dermis;fibroblast of gingiva;fibroblast of lung;foreskin fibroblast;foreskin melanocyte;GM12878;H1-ESC;H1-hESC;H9;hair follicle cell;HCT116;HeLa-S3;HepG2;HSMM (myotube);IMR-90;iPS DF 19.11;iPS DF 6.9;K562;ki…	06	73584710	73587668	down
MMD	147.057	-25091	3	Adipose nuclei;Duodenum smooth muscle;HeLa-S3;HepG2	17	55446940	55447089	down
LRRK1	146.99	37584	2	CD14+CD16- monocytes (VB);EPC (VB);M0 macrophage (VB);M1 macrophage (VB);Neutrophils (VB);PANC-1	15	100956401	100956800	down
MMD	146.671	-30877	3	A549;Adipose nuclei;Adrenal gland (fetal);CD14+CD16- monocytes (CB);common myeloid progenitor, CD34-positive;DND-41;Duodenum smooth muscle;Endothelial cells of umbilical vein;Endothelial cells of umbilical vein (CB);EPC (VB);Erythroblasts (CB);fibroblast of dermis;Fibroblast of dermis;Fibroblast of foreskin;fibroblast of lung;foreskin fibroblast;GM12878;H1 mesenchymal stem cells;H1 trophoblast;H1…	17	55448402	55457199	down
TFCP2L1	146.152	87659	7	CD14-positive monocyte;Esophagus;foreskin fibroblast;keratinocyte;mammary epithelial cell;Mammary epithelial cells;monocyte;myotube;psoas muscle;skeletal muscle myoblast;small intestine;stomach	02	121196097	121199004	down
DLC1	145.868	63145	8	astrocyte;fibroblast of lung	08	13541469	13541481	down
LDLRAD4	145.527	62969	10	Brain - Anterior caudate;CD4+ CD25- IL17+ PMA Th17 primary cells;mesendoderm;neural stem progenitor cell;T-cell	18	13279753	13281181	down
LRRK1	145.071	42784	2	CD14+CD16- monocytes (VB);Eosinophil (VB);EPC (VB);M0 macrophage (VB);M1 macrophage (VB);Neutrophils (CB);Neutrophils (VB);PANC-1	15	100961401	100962200	down
PAF1	145.019	219429	38	Adrenal gland (fetal);Fibroblast of foreskin;foreskin fibroblast;Foreskin melanocytes;H9;hESC endodermal cells;iPS DF 19.11;LNCaP;Lung;SK-N-SH	19	39171401	39172049	down
FAT3	145.017	151676	6	A549;A673;astrocyte;Astrocytes;H1 mesenchymal stem cells;H1 trophoblast;hESC endodermal cells;iPS DF 19.11;mesenchymal stem cell	11	92375602	92377021	down
LRRK1	144.69	45484	2	A549;H1 neural progenitor cells;HUES6;HUES64;iPS-15b;Muscle trunk (fetal);PANC-1;SK-N-SH;UCSF-4	15	100964401	100964600	down
LRRK1	144.69	49284	2	A549;Fibroblast of dermis;Fibroblast of foreskin;Foreskin keratinocytes;GM12878;H1 mesenchymal stem cells;Keratinocytes;NHLF;Osteoblasts;PANC-1;PC-3;PC-9	15	100968001	100968601	down
LRRK1	143.87	58866	2	PANC-1	15	100977136	100978630	down
LRRK1	143.826	33083	2	B cells (VB);CD14+CD16- monocytes (CB);CD14+CD16- monocytes (VB);Eosinophil (VB);M0 macrophage (VB);M1 macrophage (CB);M1 macrophage (VB);M2 macrophage (CB);PANC-1	15	100951401	100952799	down
IQGAP2	143.561	102216	1	Adrenal gland (fetal);CD14+ monocytes;CD14+CD16- monocytes (CB);CD14+CD16- monocytes (VB);CD34 primary cells;CD4+ ab T cells (VB);CD8+ ab T cells (CB);Central memory CD4+ ab T cells (VB);Common myeloid progenitor CD34+;Effector memory CD8+ ab T cells (VB);Eosinophil (VB);Erythroblasts (CB);H1 neural progenitor cells;iPS DF 19.11;M0 macrophage (CB);M0 macrophage (VB);M1 macrophage (CB);M1 macropha…	05	76503802	76507200	down
LDLRAD4	143.177	304602	36	Aorta;B cells (VB);Brain - Anterior caudate;CD4+ ab T cells (VB);CD8+ ab T cells (CB);Endothelial cells of umbilical vein (CB);EPC (VB);Erythroblasts (CB);hESC endodermal cells;Left ventricle;Lung;M0 macrophage (VB);M1 macrophage (CB);M1 macrophage (VB);M2 macrophage (CB);M2 macrophage (VB);Muscle leg (fetal);Neutrophils (VB);Psoas muscle;Right atrium;Right ventricle;Small intestine;Thymus	18	13520001	13524199	down
LDLRAD4	143.163	308901	39	Brain - Anterior caudate	18	13524577	13528221	down
MYOCD	142.699	-28584	4	A549;astrocyte;Fibroblast of dermis;Fibroblast of foreskin;fibroblast of lung;Foreskin keratinocytes;H1-hESC;H9;Heart (fetal);HSMM myotube;HUES48;HUES6;HUES64;IMR-90;iPS-15b;iPS-20b;Keratinocytes;Left ventricle;Lung (fetal);mesenchymal stem cell;Mesenchymal stem cells (BM;mesendoderm;NHLF;Osteoblasts;Ovary;Skeletal muscle myoblasts;trophoblast cell;UCSF-4;VB)	17	12636555	12638056	down
IQGAP2	142.577	-65384	17	Astrocytes;B cells (VB);CD14+CD16- monocytes (CB);CD14+CD16- monocytes (VB);CD4+ ab T cells (VB);CD8+ ab T cells (CB);Central memory CD4+ ab T cells (VB);Effector memory CD8+ ab T cells (VB);Eosinophil (VB);Erythroblasts (CB);Foreskin keratinocytes;foreskin melanocyte;H1-hESC;H9;iPS DF 19.11;iPS-20b;M0 macrophage (VB);M1 macrophage (CB);M1 macrophage (VB);M2 macrophage (CB);MCF-7;mesendoderm;Neut…	05	76337001	76338800	down
MYOCD	142.319	-30589	4	A549;Astrocytes;Foreskin keratinocytes;H1 neural progenitor cells;H1-hESC;Heart (fetal);HUES6;HUES64;iPS-20b;Left ventricle;Ovary;UCSF-4	17	12635001	12635600	down
IQGAP2	142.316	-74038	25	Adrenal gland (fetal);B cells (VB);CD14+CD16- monocytes (CB);CD14+CD16- monocytes (VB);CD4+ ab memory T cells (PB);CD4+ ab T cells;CD4+ ab T cells (PB);CD4+ ab T cells (VB);CD8+ ab T cells (CB);Central memory CD4+ ab T cells (VB);Common myeloid progenitor CD34+;common myeloid progenitor, CD34-positive;Effector memory CD8+ ab T cells (VB);Eosinophil (VB);Erythroblasts (CB);Esophagus;foreskin melan…	05	76324494	76333999	down
LPAR1	142.263	25197	1	A673;Adrenal gland (fetal);Aorta;Brain - Cingulate gyrus;Brain - Hippocampus middle;Common myeloid progenitor CD34+;Cortex neurosphere;Fibroblast of dermis;GM23338 bipolar neurons;hESC endodermal cells;HUES48;HUES6;HUES64;iPS-15b;Kidney (fetal);Large intestine (fetal);Lung (fetal);Mammary myoepithelial cells;Osteoblasts;SK-N-SH;Small intestine (fetal);Stomach;UCSF-4	09	111013401	111014200	down
TMEM37	142.262	-21605	0	A673;Adipose nuclei;CD14+CD16- monocytes (VB);Fibroblast of dermis;GM23338 bipolar neurons;H9 hepatocytes;HepG2;Intestine (fetal);large intestine;Large intestine (fetal);M0 macrophage (CB);M0 macrophage (VB);M1 macrophage (CB);M1 macrophage (VB);M2 macrophage (CB);M2 macrophage (VB);mesendoderm;MM.1S;Neutrophils (VB);small intestine;Small intestine;Small intestine (fetal)	02	119407402	119409190	down
LRRK1	142.09	78521	2	A549;fibroblast of dermis;Fibroblast of dermis;Fibroblast of foreskin;foreskin fibroblast;H9 hepatocytes;iPS DF 19.11;Osteoblasts;Panc1;PANC-1;PC-3;SK-N-SH	15	100997076	100998000	down
LDLRAD4	141.753	22403	3	Brain - Anterior caudate;Cortex neurosphere;Ganglion eminence neurosphere;GM23338 bipolar neurons;H1 neural progenitor cells;H9 neuron cells;HepG2;hESC endodermal cells;HUES48;HUES6;HUES64;iPS DF 19.11;iPS-20b;Left ventricle;Muscle leg (fetal);Muscle trunk (fetal);Psoas muscle;Right ventricle;SK-N-SH;Stomach (fetal);UCSF-4	18	13239201	13240600	down
HOXD11	72673.3	568	0	heart;kidney;kidney epithelial cell;large intestine;placental epithelial cell;skin fibroblast;smooth muscle cell of prostate;urinary bladder;uterine smooth muscle cell;uterus	02	176104000	176105568	down
HOXD11	113.849	30574	5	adrenal gland;endothelial cell of umbilical vein;female gonad;fibroblast of dermis;foreskin fibroblast;foreskin melanocyte;GM12878;HCT116;iPS DF 19.11;large intestine;MCF-7;Muscle (fetal);muscle of leg;muscle of trunk;neural stem progenitor cell;Ovary;Panc1;psoas muscle;small intestine;Spleen;stomach;thymus;u87	02	176128150	176141429	down
LDLRAD4	141.753	24222	3	Brain - Anterior caudate	18	13241151	13242288	down
FYN	141.622	39699	1	CD3 primary cells;CD4+ CD25- IL17- PMA Th primary cells;CD4+ CD25- IL17+ PMA Th17 primary cells;CD56 primary cells;CD8 primary cells;foreskin melanocyte;T-cell	06	111833678	111833827	down
FYN	141.622	38732	1	CD3 primary cells;CD4+ CD25- IL17- PMA Th primary cells;CD4+ CD25- IL17+ PMA Th17 primary cells;CD56 primary cells;CD8 primary cells	06	111834107	111835332	down
HOXD11	121.286	67542	15	B cells (VB);CD4+ ab T cells (VB);CD8+ ab T cells (CB);EPC (VB);female gonad;iPS DF 19.11;Ovary;Right atrium	02	176171293	176172222	down
ALDH1A3	141.118	24358	3	adrenal gland;CD14-positive monocyte;common myeloid progenitor, CD34-positive;endothelial cell of umbilical vein;female gonad;fibroblast of dermis;fibroblast of lung;foreskin fibroblast;IMR-90;keratinocyte;LNCaP;mammary epithelial cell;muscle of leg;muscle of trunk;neural stem progenitor cell;pancreas;placenta;psoas muscle;small intestine;stomach;thymus	15	100900396	100903747	down
LDLRAD4	141.071	25659	3	Brain - Anterior caudate	18	13242755	13243559	down
HOXD11	98.2032	73863	16	endothelial cell of umbilical vein;female gonad;stomach	02	176177335	176178823	down
ZNF160	140.829	26449	2	H1-hESC;H9;HUES48;HUES6;HUES64;iPS DF 19.11;iPS DF 6.9;iPS-15b;Lung (fetal);mesendoderm;neural stem progenitor cell	19	53076568	53077401	down
DUSP16	140.771	43276	3	adrenal gland;Brain - Anterior caudate;Brain - Cingulate gyrus;Brain - Inferior temporal lobe;Intestine (fetal);large intestine;Large intestine (fetal);neural stem progenitor cell;small intestine;stomach	12	12516568	12522606	down
P2RY6	140.538	-26997	7	adrenal gland;Adrenal gland (fetal);Aorta;CD14+ monocytes;CD14+CD16- monocytes (CB);CD14+CD16- monocytes (VB);CD14-positive monocyte;common myeloid progenitor, CD34-positive;Endothelial cells of umbilical vein (CB);EPC (VB);HepG2;iPS DF 19.11;Keratinocytes;Left ventricle;Lung;M0 macrophage (CB);M0 macrophage (VB);M1 macrophage (CB);M1 macrophage (VB);M2 macrophage (CB);M2 macrophage (VB);Mammary …	11	73236202	73238800	down
PALMD	140.527	33788	3	Adipose nuclei;Endothelial cell of umbilical vein;H1 mesenchymal stem cells;HeLa;Left ventricle;Psoas muscle;Right atrium;Right ventricle;Skeletal muscle;u87	01	99679801	99680000	down
PALMD	140.527	34288	3	A549;Adipose nuclei;Brain (fetal);Endothelial cell of umbilical vein;Fibroblast of dermis;Fibroblast of foreskin;Foreskin keratinocytes;H1 neural progenitor cells;Heart (fetal);HeLa;HeLa-S3;HSMM myotube;HUES6;HUES64;iPS-15b;iPS-20b;Left ventricle;Mammary epithelial cells;MCF-7;NHLF;Osteoblasts;PC-3;Skeletal muscle;SK-N-SH;u87	01	99680200	99680601	down
PAF1	140.055	-240412	58	H1 trophoblast;HSMM myotube;HUES6;HUES64;Panc1;placenta;Placenta	19	39631131	39632000	down
LPAR1	139.981	-28609	0	CD14-positive monocyte;fibroblast of dermis;foreskin fibroblast;mesenchymal cell;muscle of leg;muscle of trunk;stomach	09	111065746	111069467	down
LRRK1	139.834	-23208	0	LNCaP	15	100895481	100896136	down
LRRK1	139.826	67984	2	A549;Fibroblast of foreskin;Foreskin melanocytes;H9 hepatocytes;hESC endodermal cells;M0 macrophage (CB);M0 macrophage (VB);M1 macrophage (CB);M1 macrophage (VB);M2 macrophage (CB);M2 macrophage (VB);Muscle trunk (fetal);PANC-1;Sigmoid colon;small intestine;Small intestine	15	100985602	100988399	down
LRRK1	139.567	70126	2	PANC-1	15	100988511	100989774	down
IQGAP2	139.345	222516	16	Adrenal gland (fetal);Central memory CD4+ ab T cells (VB);Common myeloid progenitor CD34+;common myeloid progenitor, CD34-positive;Effector memory CD8+ ab T cells (VB);endothelial cell of umbilical vein;Endothelial cells of umbilical vein;Endothelial cells of umbilical vein (CB);Eosinophil (VB);EPC (VB);Erythroblasts (CB);K562;M0 macrophage (VB);M1 macrophage (CB);M1 macrophage (VB);M2 macrophage…	05	76624201	76627400	down
LRRK1	139.156	-25253	0	LNCaP	15	100893189	100894339	down
HOXD11	109.524	533385	67	adrenal gland;endothelial cell of umbilical vein;female gonad;fibroblast of dermis;foreskin melanocyte;mammary epithelial cell;muscle of leg;muscle of trunk;nose;Panc1;stomach;thymus	02	176636000	176639201	down
PAF1	139.125	611752	144	Spleen	19	38778575	38780228	down
MMD	139.079	-24391	3	Adipose nuclei;Duodenum smooth muscle;HepG2;mesenchymal stem cell	17	55446240	55446389	down
PAF1	139.074	828953	183	B cells;B cells (PB);Esophagus;Foreskin keratinocytes;GM12878;K562;Mammary epithelial cells;Mammary myoepithelial cells;Placenta;Sigmoid colon;T cells (PB)	19	38561801	38562600	down
DLC1	138.644	357657	33	A549;Adipose nuclei;adrenal gland;Adrenal gland (fetal);astrocyte;Astrocytes;endothelial cell of umbilical vein;Endothelial cell of umbilical vein;Endothelial cells of umbilical vein (CB);EPC (VB);Erythroblasts (CB);fibroblast of dermis;Fibroblast of dermis;Fibroblast of foreskin;fibroblast of lung;foreskin fibroblast;H1 mesenchymal stem cells;H1 trophoblast;H9 hepatocytes;HeLa-S3;HepG2;HSMM myot…	08	13243926	13249999	down
LDLRAD4	138.324	-25697	5	H1-hESC;Heart (fetal);HepG2;HUES48;HUES6;HUES64;iPS-20b;Kidney (fetal);Left ventricle;Lung (fetal);MCF-7;Muscle leg (fetal);Muscle trunk (fetal);Pancreas;Right ventricle;UCSF-4	18	13191401	13192200	down
PAF1	138.287	87207	16	H1 trophoblast;H9;H9 hepatocytes;HUES6;HUES64;placenta;Placenta;trophoblast cell	19	39303093	39304800	down
PDE11A	18.1636	489539	38	adrenal gland;astrocyte;B cell;CD14-positive monocyte;common myeloid progenitor, CD34-positive;endothelial cell of umbilical vein;female gonad;fibroblast of dermis;fibroblast of lung;foreskin fibroblast;foreskin melanocyte;GM12878;H1-hESC;H9;HCT116;HeLa-S3;HepG2;IMR-90;iPS DF 19.11;iPS DF 6.9;K562;large intestine;mammary epithelial cell;MCF-7;mesenchymal stem cell;mesendoderm;muscle of leg;muscle…	02	177617800	177619800	down
LPAR1	138.247	30297	1	Fibroblast of dermis;hESC endodermal cells;HUES64;Kidney (fetal);Lung (fetal);Muscle leg (fetal);Osteoblasts;Pancreas;Skeletal muscle myoblasts;Small intestine;UCSF-4	09	111008601	111008800	down
PAF1	138.088	583076	127	Adrenal gland (fetal);CD14+CD16- monocytes (VB);Colon crypt;EPC (VB);Esophagus;Foreskin keratinocytes;H1 mesenchymal stem cells;H9 hepatocytes;large intestine;Large intestine (fetal);Lung;Neutrophils (CB);Sigmoid colon;small intestine;Small intestine;Small intestine (fetal)	19	38806985	38809170	down
PAF1	138.036	92744	17	natural killer cell;T-cell	19	39297737	39299083	down
DUSP16	137.434	-38159	18	adrenal gland;Adrenal gland;Adrenal gland (fetal);CD14+CD16- monocytes (CB);CD14+CD16- monocytes (VB);CD14-positive monocyte;Endothelial cells of umbilical vein (CB);Erythroblasts (CB);female gonad;HeLa-S3;iPS DF 19.11;M0 macrophage (CB);M0 macrophage (VB);M1 macrophage (CB);M1 macrophage (VB);M2 macrophage (CB);MCF-7;Neutrophilic myelocytes (BM);Neutrophils (CB);Neutrophils (VB);Ovary;placenta;P…	12	12598845	12603199	down
MMD	137.236	-37065	4	A549;A673;Astrocytes;B cells (VB);CD14+CD16- monocytes (CB);Endothelial cells of umbilical vein (CB);Erythroblasts (CB);Fibroblast of foreskin;foreskin fibroblast;Foreskin keratinocytes;GM12878;HeLa-S3;IMR-90;keratinocyte;M1 macrophage (CB);M1 macrophage (VB);M2 macrophage (CB);mammary epithelial cell;PC-3;PC-9;placenta;Placenta	17	55458002	55459976	down
PDE11A	136.98	26438	4	H9;H9 neuron cells;HUES48;HUES64;iPS-20b;UCSF-4	02	178081801	178082000	down
TMEM37	136.291	-43200	3	A673;Astrocytes;B cells (VB);CD14+ monocytes;CD14+ monocytes (PB);CD14+CD16- monocytes (CB);CD14+CD16- monocytes (VB);CD14-positive monocyte;CD8+ ab T cells (CB);Common myeloid progenitor CD34+;DND-41;Endothelial cells of umbilical vein (CB);Eosinophil (VB);EPC (VB);Erythroblasts (CB);Esophagus;GM12878;H1 mesenchymal stem cells;H1 trophoblast;H9 hepatocytes;Keratinocytes;large intestine;Large int…	02	119382601	119390800	down
TBX3	136.172	26742	7	A549;adrenal gland;Adrenal gland;Adrenal gland (fetal);Astrocytes;Bladder;Endothelial cells of umbilical vein (CB);EPC (VB);female gonad;Fibroblast of foreskin;fibroblast of lung;foreskin fibroblast;H1-hESC;H9;H9 hepatocytes;HepG2;hESC endodermal cells;HUES48;IMR-90;iPS DF 6.9;iPS-15b;LNCaP;Lung;mesenchymal stem cell;mesendoderm;neural stem progenitor cell;Ovary;trophoblast cell	12	114655082	114659783	down
MRC2	136.119	35931	3	CD14+CD16- monocytes (CB);CD14+CD16- monocytes (VB);Fibroblast of foreskin;HeLa-S3;M0 macrophage (CB);M0 macrophage (VB);M1 macrophage (VB);M2 macrophage (CB);M2 macrophage (VB);MCF-7;Neutrophilic myelocytes (BM)	17	62663401	62663800	down
LRRK1	135.644	93679	2		15	101012596	101012795	down
LRRK1	135.602	95381	2	Cortex neurosphere;GM23338 bipolar neurons;H9 neural progenitor cells;H9 neuron cells;HepG2;hESC endodermal cells;HUES48;HUES6;HUES64;iPS-15b;Lung (fetal);SK-N-SH;Thymus (fetal)	15	101014196	101014600	down
NPTX1	135.563	-136157	30	B cells (VB);CD14+CD16- monocytes (VB);CD4+ ab T cells;CD4+ ab T cells (VB);CD8+ ab T cells (CB);Central memory CD4+ ab T cells (VB);Effector memory CD8+ ab T cells (VB);Endothelial cells of umbilical vein (CB);Foreskin melanocytes;H1 mesenchymal stem cells;M0 macrophage (VB);M1 macrophage (VB);M2 macrophage (CB);Neutrophilic myelocytes (BM);Neutrophils (VB);Pancreas;Psoas muscle;Stomach;T cells …	17	80611801	80616199	down
FYN	135.189	-47727	6	astrocyte;CD14+ monocytes;CD14+CD16- monocytes (CB);CD14+CD16- monocytes (VB);Eosinophil (VB);fibroblast of dermis;GM23338 bipolar neurons;H1 neural progenitor cells;H1-hESC;H2171;H9;HeLa-S3;hESC endodermal cells;iPS DF 19.11;iPS DF 6.9;iPS-20b;Keratinocytes;M0 macrophage (VB);M1 macrophage (CB);M1 macrophage (VB);M2 macrophage (CB);Muscle leg (fetal);muscle of leg;muscle of trunk;Muscle trunk (f…	06	111918558	111923799	down
IQGAP2	135.118	34016	0	M0 macrophage (VB);M1 macrophage (VB);M2 macrophage (CB);M2 macrophage (VB)	05	76437002	76437600	down
PAF1	134.947	504721	96	adrenal gland;Adrenal gland (fetal);B cell;B cells (VB);CD4 memory primary cells;CD4+ ab T cells (VB);Central memory CD4+ ab T cells (VB);Common myeloid progenitor CD34+;Effector memory CD8+ ab T cells (VB);Endothelial cells of umbilical vein (CB);Erythroblasts (CB);GM12878;H1 mesenchymal stem cells;H9;HCT116;Heart (fetal);HSMM (myotube);HSMM myotube;iPS DF 6.9;Left ventricle;M0 macrophage (VB);M…	19	38884954	38887911	down
PAF1	134.834	833853	183	B cells (VB);CD14+ monocytes;CD14+CD16- monocytes (CB);CD14+CD16- monocytes (VB);CD4+ ab T cells (VB);CD8+ ab T cells (PB);Central memory CD4+ ab T cells (VB);Effector memory CD8+ ab T cells (VB);Erythroblasts (CB);GM12878;K562;M0 macrophage (CB);M0 macrophage (VB);M1 macrophage (CB);M1 macrophage (VB);M2 macrophage (CB);M2 macrophage (VB);natural killer cell;Panc1;Psoas muscle;Sigmoid colon;T ce…	19	38556402	38558200	down
TMEM37	134.697	25800	3	adrenal gland;Adrenal gland (fetal);Common myeloid progenitor CD34+;endothelial cell of umbilical vein;Endothelial cells of umbilical vein;Endothelial cells of umbilical vein (CB);EPC (VB);H9 neuron cells;HepG2;HUES64;iPS DF 19.11;Left ventricle;Lung (fetal)	02	119454801	119456600	down
DUSP16	134.681	28789	2	adrenal gland;Adrenal gland (fetal);Aorta;CD4+ ab T cells;CD4+ ab T cells (VB);CD4+ CD25- IL17- PMA Th primary cells;CD8+ ab T cells (CB);Central memory CD4+ ab T cells (VB);Effector memory CD8+ ab T cells (VB);Endothelial cells of umbilical vein (CB);Foreskin keratinocytes;GM23338 bipolar neurons;H1 trophoblast;H9 hepatocytes;Heart (fetal);HeLa-S3;hESC endodermal cells;Intestine (fetal);iPS DF 1…	12	12532192	12535956	down
MMD	134.571	-92177	17	A549;B cell;CD14+CD16- monocytes (CB);CD14+CD16- monocytes (VB);Erythroblasts (CB);Fibroblast of foreskin;GM12878;H1 neural progenitor cells;HCT116;HepG2;M0 macrophage (VB);M1 macrophage (CB);M1 macrophage (VB);M2 macrophage (VB);neural stem progenitor cell;Neutrophils (VB);Panc1;SK-N-SH;T-cell	17	55513602	55514600	down
PDE11A	0.0020427	380934	32	adrenal gland;Adrenal gland (fetal);Muscle leg (fetal);muscle of leg;muscle of trunk;Muscle trunk (fetal);Ovary;Small intestine (fetal);Stomach (fetal)	02	177726095	177728715	down
DUSP16	134.312	34571	3	adrenal gland;Adrenal gland (fetal);CD4+ ab memory T cells (PB);CD4+ ab T cells;CD4+ ab T cells (VB);CD4+ CD25- IL17- PMA Th primary cells;CD4+CD25+ ab regulatory T cells (PB);CD8+ ab T cells (CB);Central memory CD4+ ab T cells (VB);Effector memory CD4+ ab T cells (PB);Effector memory CD8+ ab T cells (VB);Endothelial cells of umbilical vein (CB);EPC (VB);H1-hESC;H9;H9 hepatocytes;hESC endodermal …	12	12525402	12531181	down
DUSP16	134.312	31462	3	H9 hepatocytes;Heart (fetal);HepG2;Mesenchymal stem cells (BM;SK-N-SH;VB)	12	12531201	12531600	down
TMEM37	134.26	45900	3	Aorta;Cortex neurosphere;H1 mesenchymal stem cells;H1-hESC;HCT116;Heart (fetal);iPS DF 19.11;iPS-15b;iPS-20b;Left ventricle;Lung (fetal);M1 macrophage (CB);M1 macrophage (VB);M2 macrophage (VB);neural stem progenitor cell;pancreas;Pancreas;Pancreatic islets;Psoas muscle;Right ventricle	02	119474602	119476999	down
DUSP16	134.231	-43845	18	adrenal gland;Adrenal gland;Adrenal gland (fetal);astrocyte;Astrocytes;CD14+ monocytes (PB);CD14+CD16- monocytes (CB);CD14+CD16- monocytes (VB);CD4+ ab T cells;CD4+ ab T cells (VB);Central memory CD4+ ab T cells (VB);Effector memory CD4+ ab T cells (PB);Esophagus;Foreskin keratinocytes;Foreskin melanocytes;GM12878;H1-hESC;H9 neural progenitor cells;HeLa-S3;iPS DF 19.11;keratinocyte;Keratinocytes;…	12	12604202	12609214	down
DUSP16	134.076	48965	3	Brain - Anterior caudate;Brain - Cingulate gyrus;Brain - Inferior temporal lobe;CD4+ CD25- IL17- PMA Th primary cells;Cortex neurosphere;H9 neural progenitor cells;HUES48;Intestine (fetal);large intestine;Large intestine (fetal);Psoas muscle;small intestine;T helper 17 cells;UCSF-4	12	12513195	12514600	down
DSE	133.892	-42970	8	A549;Astrocytes;Foreskin keratinocytes;H1 mesenchymal stem cells;keratinocyte;Keratinocytes;Left ventricle;mammary epithelial cell;Mammary epithelial cells;MCF-7;mesendoderm;PC-9	06	116210402	116211999	down
DUSP16	133.708	50262	3	Brain - Cingulate gyrus;Brain - Inferior temporal lobe;CD4+ ab T cells;CD4+ CD25- IL17- PMA Th primary cells;CD4+ CD25- IL17+ PMA Th17 primary cells;CD8+ ab T cells (CB);Central memory CD4+ ab T cells (VB);Endothelial cells of umbilical vein (CB);Foreskin keratinocytes;M1 macrophage (CB);M1 macrophage (VB);SK-N-SH;T helper 17 cells	12	12512401	12512800	down
TENM3	133.578	715488	36	H1-hESC;H9;hESC endodermal cells;HSMM myotube;HUES48;HUES6;HUES64;iPS DF 19.11;iPS-15b;iPS-20b;UCSF-4	04	182162801	182163400	down
PALMD	133.249	-31412	2	Endothelial cells of umbilical vein;EPC (VB);Fibroblast of dermis;Foreskin melanocytes;GM23338 bipolar neurons;H9 neural progenitor cells;HepG2;Left ventricle;Osteoblasts;Small intestine	01	99614401	99615001	down
FYN	133.17	-79649	7	A673;CD14+ monocytes;CD14+ monocytes (PB);CD14+CD16- monocytes (CB);CD14+CD16- monocytes (VB);CD14-positive monocyte;CD4+ ab T cells (VB);CD8+ ab T cells (CB);Central memory CD4+ ab T cells (VB);fibroblast of dermis;Foreskin keratinocytes;HUES48;keratinocyte;Keratinocytes;Lung (fetal);M0 macrophage (VB);M1 macrophage (CB);M1 macrophage (VB);M2 macrophage (CB);Mammary epithelial cells;Muscle leg (…	06	111951802	111954399	down
LDLRAD4	133.115	-37705	7	H1-hESC;H9 hepatocytes;HepG2;HUES6;HUES64;iPS DF 19.11;iPS-20b;large intestine;Large intestine (fetal);Sigmoid colon;small intestine;Small intestine;Small intestine (fetal);Thymus (fetal);UCSF-4	18	13178586	13181000	down
IQGAP2	132.975	-32384	5	A549;adrenal gland;Adrenal gland (fetal);astrocyte;CD14+CD16- monocytes (CB);CD14+CD16- monocytes (VB);CD4+ ab T cells;CD8+ ab T cells (CB);Central memory CD4+ ab T cells (VB);Common myeloid progenitor CD34+;common myeloid progenitor, CD34-positive;Endothelial cells of umbilical vein (CB);Erythroblasts (CB);Esophagus;fibroblast of lung;Foreskin keratinocytes;H1 trophoblast;H9 neural progenitor ce…	05	76367202	76374599	down
COL11A1	132.874	98418	8	ciliated epithelial cell;fibroblast of choroid plexus	01	103010229	103010678	down
LRRK1	132.709	336584	25	adrenal gland;Adrenal gland (fetal);CD4+ ab T cells;Common myeloid progenitor CD34+;common myeloid progenitor, CD34-positive;endothelial cell of umbilical vein;Endothelial cells of umbilical vein (CB);Eosinophil (VB);EPC (VB);Erythroblasts (CB);female gonad;Foreskin melanocytes;GM23338 bipolar neurons;H1 neural progenitor cells;H9 hepatocytes;HepG2;IMR-90;iPS DF 19.11;K562;Left ventricle;M0 macro…	15	101254202	101256999	down
PDE11A	0.00579997	219166	21	H1-hESC;H9;HUES48;HUES6;HUES64;iPS DF 6.9;iPS-20b;UCSF-4	02	177888746	177889600	down
FYN	132.61	35742	1	CD3 primary cells;CD4+ CD25- CD45RO+ memory primary cells;CD4+ CD25- IL17- PMA Th primary cells;CD4+ CD25- IL17+ PMA Th17 primary cells;CD56 primary cells;CD8 primary cells;GM12878;natural killer cell;T-cell	06	111835923	111839496	down
LDLRAD4	132.538	70003	10	CD8+ ab T cells (CB);hESC endodermal cells;Left ventricle;SK-N-SH	18	13287201	13287800	down
LDLRAD4	132.538	73002	10	CD4+ ab T cells (VB);CD4+ CD25- IL17+ PMA Th17 primary cells;CD8+ ab T cells (CB);Central memory CD4+ ab T cells (VB);Effector memory CD8+ ab T cells (VB);Erythroblasts (CB);GM12878;HepG2;hESC endodermal cells;Jurkat;Left ventricle;M0 macrophage (VB);M1 macrophage (CB);M1 macrophage (VB);Muscle leg (fetal);muscle of leg;muscle of trunk;myotube;Right atrium;Right ventricle;Sigmoid colon;Stomach (f…	18	13288601	13292399	down
MMD	132.521	-44777	4	A673;B cells (VB);Cortex neurosphere;GM12878;H1-hESC;H9;HUES48;HUES6;HUES64;iPS DF 19.11;iPS DF 6.9;iPS-15b;iPS-20b;large intestine;Large intestine (fetal);M0 macrophage (CB);M0 macrophage (VB);M1 macrophage (CB);M1 macrophage (VB);small intestine;Small intestine (fetal);UCSF-4	17	55466002	55467400	down
LPAR1	132.435	-25428	0		09	111064213	111064638	down
RSPO3	132.417	-28470	2	Foreskin melanocytes;H1 mesenchymal stem cells;H1-hESC;H9;hESC endodermal cells;HUES48;HUES6;HUES64;iPS DF 6.9;iPS-15b;iPS-20b;Lung (fetal);UCSF-4	06	127089801	127090600	down
LDLRAD4	132.305	77903	10	CD4+ ab T cells (VB);H1 trophoblast;Heart (fetal);Jurkat;Psoas muscle;Thymus (fetal)	18	13293402	13297399	down
DSE	132.169	-108770	9	astrocyte;Astrocytes;Fibroblast of dermis;Fibroblast of foreskin;fibroblast of lung;Foreskin keratinocytes;foreskin melanocyte;Foreskin melanocytes;H1 mesenchymal stem cells;HepG2;hESC endodermal cells;HSMM myotube;mesendoderm;myotube;NHLF;Osteoblasts;skeletal muscle myoblast;Skeletal muscle myoblasts	06	116144202	116146599	down
MRC2	131.99	87162	12	A549;astrocyte;Astrocytes;Cortex neurosphere;Fibroblast of dermis;Fibroblast of foreskin;fibroblast of lung;foreskin fibroblast;Foreskin keratinocytes;GM23338 bipolar neurons;H1 neural progenitor cells;H2171;HCT116;HeLa-S3;IMR-90;iPS-20b;Keratinocytes;Mammary epithelial cells;Mammary myoepithelial cells;MCF-7;muscle of leg;Muscle trunk (fetal);Osteoblasts;PC-3;Skeletal muscle myoblasts;SK-N-SH;UC…	17	62714001	62715663	down
MEG3	131.678	59543	11	adrenal gland;Adrenal gland (fetal);astrocyte;Astrocytes;Brain (fetal);CD14+CD16- monocytes (CB);CD8+ ab T cells (CB);Common myeloid progenitor CD34+;Eosinophil (VB);female gonad;fibroblast of dermis;Fibroblast of dermis;Fibroblast of foreskin;fibroblast of lung;foreskin fibroblast;H1 mesenchymal stem cells;H1 neural progenitor cells;H1 trophoblast;H1-hESC;H9;H9 hepatocytes;hESC endodermal cells;…	14	100833504	100844400	down
LDLRAD4	131.546	69203	10	Adrenal gland (fetal);H1 mesenchymal stem cells;iPS DF 19.11;Left ventricle;Muscle leg (fetal);Muscle trunk (fetal);Pancreas;SK-N-SH;Spleen	18	13286401	13287000	down
ARL4C	131.438	162080	21	adrenal gland;B cells;B cells (VB);basophil;Brain germinal matrix;CD14+ monocytes;CD14+CD16- monocytes (CB);CD14+CD16- monocytes (VB);CD14-positive monocyte;CD4+ ab memory T cells (PB);CD4+ ab T cells;CD4+ ab T cells (VB);CD8+ ab T cells (CB);Central memory CD4+ ab T cells (VB);common myeloid progenitor, CD34-positive;dendritic cell;DND-41;Eosinophil (VB);Esophagus;fat cell;fibroblast of dermis;F…	02	234333202	234336800	down
PDE11A	62642.9	35358	4	adrenal gland;Common myeloid progenitor CD34+;H1-hESC;HCT116;HeLa-S3;HepG2;iPS DF 19.11;K562;large intestine;MCF-7;mesenchymal stem cell;pancreas;small intestine;stomach	02	178072200	178073762	down
LDLRAD4	130.92	35474	4	Brain - Anterior caudate	18	13252300	13253643	down
SFRP4	130.851	-26281	2	H9 neuron cells;hESC endodermal cells;Osteoblasts	07	38051720	38052232	down
FYN	130.628	-51749	6	CD14+ monocytes;CD14+ monocytes (PB);CD14+CD16- monocytes (CB);CD14+CD16- monocytes (VB);Endothelial cells of umbilical vein (CB);EPC (VB);H2171;Keratinocytes;M0 macrophage (VB);M1 macrophage (CB);M1 macrophage (VB);M2 macrophage (CB);Neutrophilic myelocytes (BM)	06	111924402	111926000	down
FN1	0.0166791	122846	21	adrenal gland;astrocyte;B cell;common myeloid progenitor, CD34-positive;endothelial cell of umbilical vein;EPC (VB);female gonad;fibroblast of dermis;fibroblast of lung;foreskin fibroblast;foreskin melanocyte;Ganglion eminence neurosphere;GM12878;GM23338 bipolar neurons;H1 mesenchymal stem cells;H1-hESC;H9;HCT116;Heart (fetal);HeLa-S3;HepG2;HSMM myotube;IMR-90;iPS DF 19.11;K562;keratinocyte;Kidne…	02	215310565	215316077	down
DUSP16	130.573	73327	5	adrenal gland;Adrenal gland (fetal);Brain - Anterior caudate;Brain - Cingulate gyrus;Brain - Inferior temporal lobe;CD3 primary cells;CD4 memory primary cells;CD4+ ab memory T cells (PB);CD4+ ab T cells;CD4+ CD25- CD45RO+ memory primary cells;CD4+ CD25- IL17- PMA Th primary cells;CD4+ CD25- IL17+ PMA Th17 primary cells;CD4+ CD25int CD127+ Tmem primary cells;Central memory CD4+ ab T cells (VB);Eff…	12	12485986	12493086	down
LDLRAD4	130.564	288503	33	B cells (VB);CD14+CD16- monocytes (VB);CD4+ ab T cells (VB);Central memory CD4+ ab T cells (VB);Erythroblasts (CB);hESC endodermal cells;Neutrophils (VB);Psoas muscle;Sigmoid colon;Thymus;Thymus (fetal)	18	13505002	13506999	down
DLC1	130.407	247265	26	A549;Adipose nuclei;Adrenal gland (fetal);astrocyte;Astrocytes;Endothelial cell of umbilical vein;Endothelial cells of umbilical vein (CB);EPC (VB);Esophagus;fibroblast of dermis;Fibroblast of dermis;Fibroblast of foreskin;fibroblast of lung;foreskin fibroblast;Foreskin keratinocytes;foreskin melanocyte;Foreskin melanocytes;H1 mesenchymal stem cells;H1 trophoblast;HeLa-S3;IMR-90;large intestine;L…	08	13356216	13358493	down
DUSP16	130.398	83389	8	Brain - Anterior caudate;Brain - Cingulate gyrus;Brain - Inferior temporal lobe;CD4+ CD25- CD45RO+ memory primary cells;CD4+ CD25- IL17- PMA Th primary cells	12	12478580	12480367	down
LHX9	130.304	-42818	3	M0 macrophage (VB);M1 macrophage (CB);M1 macrophage (VB);M2 macrophage (VB);MCF-7	01	197868801	197869366	down
LHX9	130.304	-42301	3	Common myeloid progenitor CD34+;GM23338 bipolar neurons;H1-hESC;HUES48;HUES6;HUES64;iPS-20b;UCSF-4	01	197869401	197869800	down
LDLRAD4	130.207	81782	10	Jurkat	18	13298860	13299700	down
LDLRAD4	130.207	84903	10	A673;Astrocytes;B cells;CD14+ monocytes;CD14+ monocytes (PB);CD14+CD16- monocytes (CB);CD4+ ab T cells (VB);CD8+ ab T cells (CB);Common myeloid progenitor CD34+;common myeloid progenitor, CD34-positive;Endothelial cells of umbilical vein (CB);Erythroblasts (CB);Ganglion eminence neurosphere;GM23338 bipolar neurons;H1 neural progenitor cells;hESC endodermal cells;iPS DF 19.11;iPS DF 6.9;Jurkat;Kid…	18	13299802	13304999	down
ALDH1A3	130.132	28887	3	CD14+CD16- monocytes (CB);CD14+CD16- monocytes (VB);iPS DF 19.11;M0 macrophage (VB);Neutrophils (CB);Neutrophils (VB)	15	100905602	100907599	down
DUSP16	130.087	80342	6	Brain - Anterior caudate;Brain - Cingulate gyrus;CD3 primary cells;CD4 memory primary cells;CD4 naive primary cells;CD4+ CD25- CD45RO+ memory primary cells;CD4+ CD25- IL17- PMA Th primary cells;CD4+ CD25- IL17+ PMA Th17 primary cells;CD4+ CD25int CD127+ Tmem primary cells;common myeloid progenitor, CD34-positive;Intestine (fetal);Large intestine (fetal);natural killer cell;small intestine;Small i…	12	12481045	12483997	down
HOXD11	130.084	56946	14	A673;astrocyte;Astrocytes;B cells;B cells (VB);CD4+ ab T cells (VB);CD8+ ab T cells (CB);Fibroblast of dermis;Ganglion eminence neurosphere;Osteoblasts;Ovary;Right atrium;RUES2 cardiac muscle cells;stomach	02	176159601	176162723	down
FYN	129.684	-54148	6	A549;Cortex neurosphere;Fibroblast of foreskin;Foreskin keratinocytes;GM23338 bipolar neurons;H1 mesenchymal stem cells;H1 neural progenitor cells;H1-hESC;H2171;H9;H9 neural progenitor cells;H9 neuron cells;hESC endodermal cells;HUES48;HUES6;HUES64;iPS DF 19.11;iPS DF 6.9;iPS-15b;iPS-20b;MCF-7;Muscle leg (fetal);PC-3;SK-N-SH;UCSF-4	06	111926800	111928400	down
ALDH1A3	129.637	-34427	6	A549;Adrenal gland (fetal);Fibroblast of foreskin;fibroblast of lung;hESC endodermal cells;IMR-90;Mammary epithelial cells;Mammary myoepithelial cells;MCF-7;Osteoblasts;PC-3;PC-9;placenta;Placenta;SK-N-SH;Stomach (fetal);trophoblast cell	15	100842601	100843972	down
ST6GAL2	129.391	49411	1	Aorta	02	106837116	106838882	down
ST6GAL2	129.391	47409	1	A549;Adrenal gland (fetal);Aorta;GM23338 bipolar neurons;H1 neural progenitor cells;H1-hESC;H9 hepatocytes;HUES48;HUES6;HUES64;iPS-15b;iPS-20b;Kidney (fetal);Lung (fetal);Mammary myoepithelial cells;Muscle leg (fetal);Ovary;Pancreas;SK-N-SH;thymus;UCSF-4	02	106839601	106840401	down
ST6GAL2	129.391	46637	1	A549;Adrenal gland (fetal);Aorta;Foreskin keratinocytes;H9 hepatocytes;Kidney (fetal);Lung (fetal);Mammary myoepithelial cells;MCF-7;Muscle leg (fetal);Ovary;Pancreas;SK-N-SH	02	106840545	106841000	down
FYN	129.314	64526	1	Brain - Cingulate gyrus;CD4 memory primary cells;CD4+ CD25- CD45RA+ naive primary cells;CD4+ CD25- CD45RO+ memory primary cells;CD4+ CD25- IL17- PMA Th primary cells;CD4+ CD25- IL17+ PMA Th17 primary cells;CD8 primary cells;HSMM (myotube);Osteoblasts;T-cell;thymus	06	111808116	111809736	down
FYN	129.314	62189	1	Brain - Anterior caudate;Brain - Cingulate gyrus;Brain - Inferior temporal lobe;CD3 primary cells;CD4 memory primary cells;CD4+ CD25- CD45RA+ naive primary cells;CD4+ CD25- CD45RO+ memory primary cells;CD4+ CD25- IL17- PMA Th primary cells;CD4+ CD25- IL17+ PMA Th17 primary cells;CD56 primary cells;CD8 primary cells;HSMM (myotube);Osteoblasts	06	111809739	111812787	down
HOXD11	129.212	-30505	6		02	176073451	176073970	down
DUSP16	129.17	63362	4	Adrenal gland (fetal);Brain - Cingulate gyrus;Brain - Inferior temporal lobe;CD4+ ab memory T cells (PB);CD4+ CD25- CD45RO+ memory primary cells;CD4+ CD25- IL17+ PMA Th17 primary cells;Effector memory CD4+ ab T cells (PB);hESC endodermal cells;MCF-7;SK-N-SH;T helper 17 cells	12	12499401	12499600	down
FN1	0.169508	13066	3	Astrocytes;Endothelial cell of umbilical vein;MCF-7	02	215423000	215423201	down
DUSP16	129.027	66162	4	Brain - Anterior caudate;Brain - Cingulate gyrus;CD4+ CD25- IL17+ PMA Th17 primary cells;Cortex neurosphere;GM23338 bipolar neurons;HUES48;HUES6;HUES64;SK-N-SH;T helper 17 cells;UCSF-4	12	12496401	12497000	down
DUSP16	129.027	66762	4	Brain - Anterior caudate;Brain - Cingulate gyrus;Central memory CD4+ ab T cells (VB);Foreskin melanocytes;H9;HUES48;HUES64;T helper 17 cells;UCSF-4	12	12496001	12496200	down
MYOCD	129.006	28799	0	Stomach smooth muscle	17	12693663	12695715	down
FN1	62836.2	1943	2	adrenal gland;astrocyte;Astrocytes;common myeloid progenitor, CD34-positive;endothelial cell of umbilical vein;Endothelial cell of umbilical vein;female gonad;fibroblast of dermis;fibroblast of lung;foreskin fibroblast;foreskin melanocyte;GM12878;H1-hESC;H9;HepG2;IMR-90;iPS DF 19.11;iPS DF 6.9;keratinocyte;large intestine;mammary epithelial cell;mesenchymal stem cell;mesendoderm;muscle of leg;mus…	02	215429507	215438941	down
IQGAP2	128.953	54116	1	CD14+ monocytes;CD14+CD16- monocytes (CB);CD14+CD16- monocytes (VB);CD34 primary cells;CD4+ ab T cells (VB);CD8+ ab T cells (CB);Central memory CD4+ ab T cells (VB);Common myeloid progenitor CD34+;Effector memory CD8+ ab T cells (VB);Eosinophil (VB);Erythroblasts (CB);Foreskin melanocytes;H9 hepatocytes;HepG2;iPS DF 19.11;K562;M0 macrophage (CB);M0 macrophage (VB);M1 macrophage (CB);M1 macrophage…	05	76455001	76459800	down
LHX9	128.924	-393401	32	Foreskin melanocytes;H1-hESC;Heart (fetal);HUES48;HUES6;HUES64;iPS-15b;iPS-20b;Lung (fetal);UCSF-4	01	197518201	197518800	down
LHX9	128.924	-390901	32	HUES48;HUES6;HUES64;iPS-15b;iPS-20b;UCSF-4	01	197520801	197521201	down
SFRP4	128.889	-42706	2	Foreskin melanocytes;hESC endodermal cells;HUES64;iPS-20b;M1 macrophage (VB);Psoas muscle	07	38068001	38068800	down
FYN	128.654	88701	1	Brain - Hippocampus middle;Brain - Inferior temporal lobe;CD4+ CD25- IL17- PMA Th primary cells;CD56 primary cells;CD8 primary cells;endothelial cell of umbilical vein;HSMM (myotube);Muscle (fetal);natural killer cell;T-cell	06	111783925	111785577	down
PALMD	128.539	-88112	3	A549;Adrenal gland (fetal);astrocyte;Astrocytes;Endothelial cells of umbilical vein;Esophagus;fibroblast of dermis;Fibroblast of dermis;Fibroblast of foreskin;fibroblast of lung;foreskin fibroblast;Foreskin keratinocytes;HeLa-S3;HepG2;hESC endodermal cells;K562;keratinocyte;Keratinocytes;Left ventricle;mammary epithelial cell;Mammary epithelial cells;MCF-7;MM.1S;NHLF;Osteoblasts;PC-3;Skeletal mus…	01	99556801	99559200	down
LDLRAD4	128.516	328803	42	Brain - Anterior caudate;Esophagus;Left ventricle;Mammary myoepithelial cells;Muscle leg (fetal);Muscle trunk (fetal);Psoas muscle	18	13546201	13546400	down
LDLRAD4	128.512	332079	42	B cell;Brain - Anterior caudate;Brain - Cingulate gyrus;Brain - Hippocampus middle;Brain - Inferior temporal lobe;CD14+ monocytes;CD14-positive monocyte	18	13549502	13549651	down
LDLRAD4	128.16	294725	35	A673;Aorta;B cells;B cells (VB);CD14+CD16- monocytes (CB);CD14+CD16- monocytes (VB);CD4+ ab T cells (VB);CD8+ ab T cells (CB);CD8+ ab T cells (PB);Central memory CD4+ ab T cells (VB);Common myeloid progenitor CD34+;common myeloid progenitor, CD34-positive;Endothelial cells of umbilical vein (CB);EPC (VB);Erythroblasts (CB);HepG2;hESC endodermal cells;Left ventricle;M0 macrophage (CB);M0 macrophag…	18	13510402	13514043	down
DSE	128.102	-33171	7	A673;Cortex neurosphere;Endothelial cells of umbilical vein;Endothelial cells of umbilical vein (CB);Fibroblast of dermis;Fibroblast of foreskin;Foreskin keratinocytes;GM23338 bipolar neurons;HSMM myotube;HUES64;Mammary epithelial cells;Osteoblasts;PC-9;Skeletal muscle myoblasts;SK-N-SH;UCSF-4	06	116220200	116221800	down
PALMD	127.756	-113612	4	Adrenal gland (fetal);Cortex neurosphere;Foreskin melanocytes;GM23338 bipolar neurons;H1-hESC;H9 neural progenitor cells;H9 neuron cells;HepG2;HUES48;HUES6;HUES64;iPS-15b;iPS-20b;Left ventricle;UCSF-4	01	99532201	99532800	down
DUSP16	127.671	98799	23	CD4 memory primary cells;CD4+ CD25- CD45RO+ memory primary cells;CD4+ CD25- IL17+ PMA Th17 primary cells;placenta;thymus;Thymus (fetal)	12	12463754	12464373	down
DUSP16	127.671	95324	23	adrenal gland;Brain - Anterior caudate;Brain - Cingulate gyrus;Brain - Inferior temporal lobe;CD3 primary cells;CD4 memory primary cells;CD4 naive primary cells;CD4+ CD25- CD45RO+ memory primary cells;CD4+ CD25- IL17- PMA Th primary cells;CD4+ CD25- IL17+ PMA Th17 primary cells;CD4+ CD25int CD127+ Tmem primary cells;keratinocyte;mammary epithelial cell;natural killer cell;placenta;small intestine…	12	12464396	12470682	down
DUSP16	127.487	-124437	41	A549;Fibroblast of dermis;HSMM myotube;HUES48;HUES64;iPS-20b;Mammary epithelial cells;Osteoblasts;Skeletal muscle myoblasts	12	12687200	12687400	down
LPAR1	127.467	33041	1	Brain - Cingulate gyrus;Brain - Hippocampus middle;large intestine;small intestine	09	111004729	111007184	down
DUSP16	127.22	-66738	31	Adrenal gland;Adrenal gland (fetal);Astrocytes;CD4+ ab T cells (VB);CD8+ ab T cells (CB);Central memory CD4+ ab T cells (VB);Endothelial cells of umbilical vein (CB);HeLa-S3;M0 macrophage (VB);M1 macrophage (CB);M1 macrophage (VB);M2 macrophage (VB);PC-3	12	12627402	12631800	down
FYN	127.132	-124039	11	Adipose nuclei;CD4+ CD25- IL17- PMA Th primary cells;fibroblast of dermis;GM12878;H1-hESC;iPS DF 19.11;keratinocyte;Muscle (fetal);muscle of leg;muscle of trunk;natural killer cell;Panc1;stomach;T-cell;thymus;u87	06	111996066	111998915	down
ALDH1A3	126.686	-58556	7	Lung (fetal);MCF-7;SK-N-SH	15	100818830	100819485	down
SFRP4	126.617	38287	3	A549;astrocyte;CD14+CD16- monocytes (CB);Common myeloid progenitor CD34+;common myeloid progenitor, CD34-positive;H9 hepatocytes;H9 neural progenitor cells;hESC endodermal cells;HSMM (myotube);HSMM myotube;M0 macrophage (VB);M1 macrophage (CB);M2 macrophage (CB);M2 macrophage (VB);MCF-7;myotube;Sigmoid colon;skeletal muscle myoblast;Skeletal muscle myoblasts;small intestine;Small intestine	07	37986095	37988721	down
FN1	0.0256348	-97134	11	Astrocytes;Osteoblasts	02	215533200	215533401	down
SFRP4	126.617	36831	3	HSMM (myotube);myotube;pancreas;small intestine	07	37988779	37988948	down
LHX9	126.413	-291002	27	A549;H9 hepatocytes;HepG2;MCF-7	01	197620609	197621191	down
MMD	126.29	-66077	6	A549;Adrenal gland (fetal);Fibroblast of foreskin;GM23338 bipolar neurons;H1 neural progenitor cells;H1-hESC;HepG2;HUES48;HUES6;HUES64;iPS-15b;Kidney (fetal);Large intestine (fetal);Lung (fetal);MCF-7;Osteoblasts;PC-3;Placenta;Sigmoid colon;SK-N-SH;Small intestine (fetal);Stomach (fetal);UCSF-4	17	55487601	55488400	down
LDLRAD4	126.255	89603	10	CD8+ ab T cells (CB);Left ventricle	18	13307001	13307200	down
LPAR1	126.082	35497	1	A673;Brain - Cingulate gyrus;Brain - Hippocampus middle;H1-hESC;HUES48;HUES6;HUES64;iPS-15b;iPS-20b;UCSF-4	09	111003201	111003800	down
MMD	126.045	-71177	6	A549;Adrenal gland (fetal);Fibroblast of foreskin;GM23338 bipolar neurons;H1 mesenchymal stem cells;H1 neural progenitor cells;H1 trophoblast;H1-hESC;H9;H9 neuron cells;HepG2;hESC endodermal cells;HUES48;HUES6;HUES64;iPS-15b;iPS-20b;Kidney (fetal);Lung (fetal);MCF-7;Pancreas;UCSF-4	17	55492601	55493600	down
FYN	126.014	-163311	16	Adipose nuclei;Aorta;astrocyte;Astrocytes;CD14+CD16- monocytes (CB);CD4+ ab T cells;CD4+ ab T cells (VB);CD4+ CD25- IL17- PMA Th primary cells;CD8+ ab T cells (CB);Central memory CD4+ ab T cells (VB);Cortex neurosphere;endothelial cell of umbilical vein;Endothelial cells of umbilical vein (CB);Eosinophil (VB);EPC (VB);Esophagus;fat cell;fibroblast of dermis;Fibroblast of dermis;fibroblast of lung…	06	112032802	112040724	down
KRT19	126.011	-23393	4	A549;A673;Astrocytes;Colon crypt;Endothelial cells of umbilical vein (CB);EPC (VB);Fibroblast of dermis;Foreskin keratinocytes;GM23338 bipolar neurons;H1 neural progenitor cells;H1 trophoblast;H9 hepatocytes;hESC endodermal cells;HUES64;Keratinocytes;Mammary epithelial cells;Mammary myoepithelial cells;Osteoblasts;PANC-1;PC-9;Psoas muscle;Sigmoid colon	17	41551001	41552400	down
MRC2	125.689	89431	12	Foreskin keratinocytes;iPS DF 19.11;iPS DF 6.9;Keratinocytes;Mammary epithelial cells;Mammary myoepithelial cells;Natural killer cells (PB);SK-N-SH;UCSF-4	17	62717001	62717201	down
MRC2	125.687	-39990	8	Fibroblast of foreskin;foreskin fibroblast;Left ventricle;psoas muscle;Psoas muscle;Right atrium;Right ventricle	17	62587434	62587926	down
MRC2	125.687	-39369	8	Fibroblast of foreskin;Left ventricle;Muscle leg (fetal);Right atrium;Right ventricle	17	62588201	62588400	down
LPAR1	125.667	-260049	16	Common myeloid progenitor CD34+;Cortex neurosphere;female gonad;fibroblast of dermis;fibroblast of lung;foreskin fibroblast;IMR-90;Mammary myoepithelial cells;mesenchymal stem cell;muscle of leg;muscle of trunk;NHLF;Panc1;Right ventricle;Skeletal muscle myoblasts;Small intestine;stomach;thymus;UCSF-4	09	111298063	111300030	down
IQGAP2	125.535	269416	20	HepG2;HSMM myotube;Lung (fetal);Neutrophilic myelocytes (BM);Neutrophils (CB);PC-3	05	76672001	76673400	down
MRC2	125.449	90889	12	Aorta;B cells (VB);H1 trophoblast;HeLa-S3;MCF-7;SK-N-SH;trophoblast cell	17	62717902	62719216	down
MRC2	125.449	92762	12	B cells;B cells (VB);CD8+ ab T cells (CB);Common myeloid progenitor CD34+;Erythroblasts (CB);GM12878;H1 mesenchymal stem cells;H1 trophoblast;M0 macrophage (VB);M1 macrophage (CB);M1 macrophage (VB);M2 macrophage (CB);MCF-7;natural killer cell;trophoblast cell	17	62720002	62720861	down
TCEAL3	125.371	-455050	54	A549;adrenal gland;astrocyte;Astrocytes;CD14+CD16- monocytes (CB);CD14+CD16- monocytes (VB);CD14-positive monocyte;common myeloid progenitor, CD34-positive;Cortex neurosphere;endothelial cell of umbilical vein;Endothelial cells of umbilical vein (CB);EPC (VB);Erythroblasts (CB);Fibroblast of dermis;fibroblast of lung;foreskin fibroblast;Foreskin keratinocytes;Foreskin melanocytes;H1 mesenchymal s…	0X	103151602	103153200	down
INHBB	125.354	219365	15	Aorta;astrocyte;Astrocytes;EPC (VB);female gonad;fibroblast of lung;foreskin melanocyte;Foreskin melanocytes;H1 neural progenitor cells;H9 hepatocytes;Heart (fetal);HepG2;HSMM (myotube);HSMM myotube;Keratinocytes;Left ventricle;MCF-7;Mesenchymal stem cells (BM;myotube;Osteoblasts;psoas muscle;Right atrium;Right ventricle;skeletal muscle myoblast;Skeletal muscle myoblasts;stomach;Stomach;UCSF-4;VB)	02	120563402	120567600	down
DUSP16	125.137	87529	14	Brain - Anterior caudate;Brain - Cingulate gyrus;Brain - Inferior temporal lobe;CD3 primary cells;CD4 memory primary cells;CD4 naive primary cells;CD4+ CD25- CD45RO+ memory primary cells;CD4+ CD25- IL17- PMA Th primary cells;CD4+ CD25- IL17+ PMA Th17 primary cells;CD4+ CD25int CD127+ Tmem primary cells;endothelial cell of umbilical vein;GM12878;muscle of trunk;natural killer cell;small intestine;…	12	12473952	12476715	down
DUSP16	125.137	85731	10	Brain - Anterior caudate;Brain - Cingulate gyrus;Brain - Inferior temporal lobe;CD4+ ab T cells;CD4+ CD25- CD45RO+ memory primary cells;CD4+ CD25- IL17- PMA Th primary cells;Eosinophil (VB);iPS DF 19.11;Lung;Muscle leg (fetal);muscle of leg;muscle of trunk;Psoas muscle;T helper 17 cells	12	12476857	12477406	down
LPAR1	124.953	37397	1	Aorta;B cells (VB);Brain - Cingulate gyrus;Brain - Hippocampus middle;CD14+ monocytes;CD14+CD16- monocytes (CB);CD14+CD16- monocytes (VB);Eosinophil (VB);Fibroblast of foreskin;M0 macrophage (CB);M0 macrophage (VB);M1 macrophage (CB);M1 macrophage (VB);M2 macrophage (CB);M2 macrophage (VB);Muscle leg (fetal);Psoas muscle;Right atrium;Small intestine	09	111000401	111002800	down
FAT3	124.882	-69800	9	H9 neuron cells	11	92154482	92155189	down
SFRP4	124.86	69294	6	CD14+CD16- monocytes (CB);CD14+CD16- monocytes (VB);Neutrophilic myelocytes (BM);Neutrophils (CB);Neutrophils (VB)	07	37956201	37956600	down
ARL4C	124.751	84280	15	A549;B cells;B cells (VB);CD4+ ab T cells (VB);Central memory CD4+ ab T cells (VB);Endothelial cells of umbilical vein (CB);Eosinophil (VB);fibroblast of dermis;Fibroblast of dermis;Foreskin keratinocytes;GM23338 bipolar neurons;keratinocyte;mammary epithelial cell;myotube;NHLF	02	234411802	234413799	down
ARL4C	124.751	82279	15	CD14-positive monocyte;natural killer cell	02	234414757	234414846	down
ARL4C	124.751	80580	13	B cells;B cells (PB);CD4+ ab T cells (PB);Eosinophil (VB);Placenta;T helper 17 cells	02	234416201	234416800	down
SFRP4	124.616	70194	6	HUES64;Neutrophilic myelocytes (BM)	07	37955201	37955800	down
IQGAP2	124.548	38416	1	A673;CD8+ ab T cells (PB);H1-hESC;HUES48;HUES6;HUES64;iPS-20b	05	76441601	76441800	down
DUSP16	124.544	99762	23	CD4+ ab T cells;CD4+ CD25- CD45RO+ memory primary cells;CD4+ CD25- IL17+ PMA Th17 primary cells;Central memory CD4+ ab T cells (VB);Effector memory CD4+ ab T cells (PB);HepG2;Thymus (fetal)	12	12463001	12463200	down
DUSP16	124.34	101762	23	CD4 memory primary cells;CD4+ ab memory T cells (PB);CD4+ ab T cells;CD4+ ab T cells (VB);CD4+ CD25- CD45RO+ memory primary cells;CD4+ CD25- IL17- PMA Th primary cells;CD4+ CD25- IL17+ PMA Th17 primary cells;Central memory CD4+ ab T cells (VB);Effector memory CD8+ ab T cells (VB);large intestine;Large intestine (fetal);M0 macrophage (CB);M0 macrophage (VB);M1 macrophage (CB);M1 macrophage (VB);M2…	12	12459801	12462400	down
IQGAP2	124.337	113551	5	CD34 primary cells;CD4+ CD25- IL17- PMA Th primary cells	05	76516465	76517207	down
TMEM37	124.161	65792	4	Pancreatic islets	02	119495129	119496256	down
FYN	124.105	-97709	7	CD14+ monocytes;CD14-positive monocyte;CD4+ CD25- IL17- PMA Th primary cells;Osteoblasts;placenta;u87	06	111971134	111971187	down
FN1	0.00415829	-245330	20	astrocyte;Astrocytes;CD14-positive monocyte;fibroblast of dermis;fibroblast of lung;foreskin fibroblast;GM12878;H1 neural progenitor cells;H9;H9 neuron cells;HepG2;IMR-90;iPS DF 19.11;iPS DF 6.9;keratinocyte;M1 macrophage (VB);mammary epithelial cell;Mammary epithelial cells;Mammary myoepithelial cells;mesenchymal stem cell;natural killer cell;Osteoblasts;Pancreas;PC-3;Right atrium;RUES2 cardiac …	02	215680334	215682660	down
LPAR1	124.087	159237	11	Aorta;CD14+ monocytes;CD14+CD16- monocytes (CB);CD14+CD16- monocytes (VB);Common myeloid progenitor CD34+;common myeloid progenitor, CD34-positive;Eosinophil (VB);fibroblast of dermis;Fibroblast of dermis;Fibroblast of foreskin;fibroblast of lung;foreskin fibroblast;H1 mesenchymal stem cells;H9;H9 hepatocytes;hESC endodermal cells;HSMM myotube;IMR-90;Kidney (fetal);M0 macrophage (VB);M1 macrophag…	09	110876721	110882800	down
MRC2	124.013	-128369	16	Astrocytes;Foreskin melanocytes;HCT116;Left ventricle;Ovary;Psoas muscle;Right ventricle;UCSF-4	17	62499201	62499400	down
MRC2	124.013	-125969	16	CD4+ ab T cells (VB);Central memory CD4+ ab T cells (VB);Effector memory CD8+ ab T cells (VB);Neutrophils (VB)	17	62501601	62501800	down
PALMD	123.986	39249	4	Adipose nuclei;adrenal gland;Adrenal gland (fetal);astrocyte;Astrocytes;CD14+CD16- monocytes (CB);CD14+CD16- monocytes (VB);endothelial cell of umbilical vein;Endothelial cell of umbilical vein;Endothelial cells of umbilical vein;EPC (VB);Esophagus;fibroblast of dermis;Fibroblast of dermis;Fibroblast of foreskin;fibroblast of lung;foreskin fibroblast;foreskin melanocyte;Foreskin melanocytes;GM233…	01	99684429	99686294	down
LPAR1	123.908	-70403	6	CD14+CD16- monocytes (CB);CD14+CD16- monocytes (VB);CD14-positive monocyte;Erythroblasts (CB);foreskin fibroblast;M0 macrophage (CB);M0 macrophage (VB);M1 macrophage (CB);M1 macrophage (VB);M2 macrophage (CB);Neutrophilic myelocytes (BM);Neutrophils (CB);Neutrophils (VB);NHLF;Osteoblasts;Skeletal muscle myoblasts	09	111108401	111110400	down
MRC2	123.827	-132369	17	CD4+ ab T cells (VB);CD8+ ab T cells (CB);Central memory CD4+ ab T cells (VB);Eosinophil (VB);Foreskin melanocytes	17	62495201	62495400	down
ZNF570	123.688	397636	86	GM23338 bipolar neurons;H1 neural progenitor cells;H1-hESC;H9;HUES48;HUES6;HUES64;iPS-15b;Keratinocytes;Lung (fetal);UCSF-4	19	37864801	37865400	down
LPAR1	123.586	-64318	5	muscle of leg;muscle of trunk	09	111103241	111103390	down
FYN	123.45	-69249	7	CD14+ monocytes;CD14+ monocytes (PB);CD14+CD16- monocytes (CB);CD14+CD16- monocytes (VB);Foreskin keratinocytes;M0 macrophage (CB);M0 macrophage (VB);M1 macrophage (CB);M1 macrophage (VB);M2 macrophage (CB);Neutrophilic myelocytes (BM);Neutrophils (CB);Neutrophils (VB);Placenta	06	111939601	111945800	down
SFRP4	123.03	43194	3	Cortex neurosphere;Fibroblast of dermis;H9 neuron cells;HSMM (myotube);HSMM myotube;M1 macrophage (VB);Muscle leg (fetal);Osteoblasts;Skeletal muscle myoblasts	07	37981801	37983200	down
MMD	123.025	-90377	17	H1-hESC;HepG2;hESC endodermal cells;HUES48;HUES6;HUES64;iPS-20b;UCSF-4	17	55512201	55512400	down
NPTX1	123.004	-334357	35	B cell;B cells (VB);CD14+CD16- monocytes (VB);CD4+ ab memory T cells (PB);CD4+ ab T cells;CD4+ ab T cells (VB);CD4+ CD25- IL17- PMA Th primary cells;CD8+ ab T cells (CB);Central memory CD4+ ab T cells (VB);Effector memory CD4+ ab T cells (PB);Effector memory CD8+ ab T cells (VB);Erythroblasts (CB);Foreskin keratinocytes;iPS DF 19.11;Lung;Psoas muscle;Sigmoid colon;T cells (PB);T helper 17 cells;T…	17	80811001	80813399	down
RSPO3	122.518	28630	1	A549;Astrocytes;Common myeloid progenitor CD34+;endothelial cell of umbilical vein;EPC (VB);H1-hESC;HUES48;M2 macrophage (CB);Mammary epithelial cells;mesenchymal stem cell;NHLF	06	127146402	127148199	down
TMEM37	122.384	-26928	2	CD14+CD16- monocytes (CB);CD14+CD16- monocytes (VB);Eosinophil (VB);Foreskin keratinocytes;GM23338 bipolar neurons;HepG2;Intestine (fetal);large intestine;Large intestine (fetal);Left ventricle;Lung;M0 macrophage (VB);M1 macrophage (CB);M1 macrophage (VB);Neutrophils (CB);Neutrophils (VB);pancreas;Right atrium;Sigmoid colon;small intestine;Small intestine;Small intestine (fetal);stomach	02	119401775	119404170	down
DUSP16	121.724	154362	46	Brain - Hippocampus middle;CD14+CD16- monocytes (CB);CD14+CD16- monocytes (VB);CD4+ ab T cells;CD4+ ab T cells (VB);CD8+ ab T cells (CB);Central memory CD4+ ab T cells (VB);Common myeloid progenitor CD34+;Effector memory CD8+ ab T cells (VB);Endothelial cells of umbilical vein (CB);M0 macrophage (VB);MM.1S;natural killer cell;Natural killer cells (PB);Neutrophilic myelocytes (BM);Neutrophils (CB)…	12	12407802	12409200	down
DUSP16	121.724	150962	46	M0 macrophage (VB);M1 macrophage (CB);M1 macrophage (VB);Neutrophilic myelocytes (BM);Neutrophils (CB);Neutrophils (VB)	12	12411401	12412400	down
DUSP16	121.645	158144	46	A549;A673;adrenal gland;Adrenal gland (fetal);Brain - Anterior caudate;Brain - Cingulate gyrus;Brain - Hippocampus middle;Brain - Inferior temporal lobe;CD14+CD16- monocytes (CB);CD14+CD16- monocytes (VB);CD4+ ab T cells;CD4+ ab T cells (VB);CD8+ ab T cells (CB);Central memory CD4+ ab T cells (VB);Cortex neurosphere;Effector memory CD8+ ab T cells (VB);endothelial cell of umbilical vein;Endotheli…	12	12402001	12407437	down
FYN	121.641	142002	2	B cell;Brain - Cingulate gyrus;Brain - Hippocampus middle;Brain - Inferior temporal lobe;CD4+ CD25- CD45RA+ naive primary cells;CD4+ CD25- IL17- PMA Th primary cells;CD56 primary cells;CD8 primary cells;endothelial cell of umbilical vein;female gonad;H1-hESC;H9;HSMM (myotube);iPS DF 19.11;iPS DF 6.9;Muscle (fetal);muscle of leg;muscle of trunk;myotube;natural killer cell;neural stem progenitor ce…	06	111729861	111733039	down
IQGAP2	121.602	276315	21	A673;Endothelial cells of umbilical vein;EPC (VB);Fibroblast of dermis;Fibroblast of foreskin;Foreskin melanocytes;GM23338 bipolar neurons;Osteoblasts;SK-N-SH	05	76679400	76679800	down
FYN	121.554	145951	2	Astrocytes;CD4+ ab T cells;CD4+ ab T cells (PB);CD4+ CD25- CD45RA+ naive primary cells;CD4+ CD25- IL17- PMA Th primary cells;CD8 primary cells;CD8+ ab T cells (CB);Cortex neurosphere;Fibroblast of dermis;GM23338 bipolar neurons;H1 mesenchymal stem cells;HSMM myotube;HUES64;Lung (fetal);Muscle leg (fetal);Natural killer cells (PB);Osteoblasts;Ovary;Psoas muscle;Right ventricle;Skeletal muscle myob…	06	111726801	111728201	down
SFRP4	121.55	-45306	2	Foreskin melanocytes;GM23338 bipolar neurons;H1-hESC;hESC endodermal cells;HUES48;HUES6;HUES64;iPS-15b;iPS-20b;Lung (fetal);Osteoblasts;Skeletal muscle myoblasts;SK-N-SH;UCSF-4	07	38070601	38071400	down
IQGAP2	121.547	281798	21	A549;Adrenal gland (fetal);B cells;B cells (VB);CD34 primary cells;Common myeloid progenitor CD34+;endothelial cell of umbilical vein;Endothelial cell of umbilical vein;Endothelial cells of umbilical vein (CB);EPC (VB);Fibroblast of dermis;H1 mesenchymal stem cells;H9 hepatocytes;large intestine;Large intestine (fetal);Left ventricle;Sigmoid colon;SK-N-SH;small intestine;Small intestine;Small int…	05	76683554	76686611	down
TENM3	121.489	731588	37	Foreskin melanocytes;H1 mesenchymal stem cells;H1-hESC;H9 hepatocytes;hESC endodermal cells;HSMM myotube;iPS DF 6.9;iPS-20b;Osteoblasts	04	182177802	182180599	down
TENM3	121.489	733688	37	A673;H1 mesenchymal stem cells;H1-hESC;iPS DF 19.11;iPS-20b;Small intestine (fetal)	04	182180802	182181799	down
TENM3	121.429	741910	37	A549;astrocyte;Astrocytes;Fibroblast of dermis;Fibroblast of foreskin;fibroblast of lung;foreskin fibroblast;Foreskin keratinocytes;H1 mesenchymal stem cells;H1 trophoblast;hESC endodermal cells;keratinocyte;Keratinocytes;myotube;NHLF;Osteoblasts;skeletal muscle cell;skeletal muscle myoblast;Skeletal muscle myoblasts;trophoblast cell	04	182188402	182190643	down
HOXD11	121.425	60761	14	Astrocytes;B cells (VB);CD4+ ab T cells (VB);CD8+ ab T cells (CB);EPC (VB);Ganglion eminence neurosphere;Ovary	02	176164601	176165352	down
HOXD11	121.425	61387	14	Astrocytes;B cells (VB);CD4+ ab T cells (VB);CD8+ ab T cells (CB);EPC (VB);Ovary	02	176165401	176165804	down
MRC2	121.298	63531	10	Cortex neurosphere;Erythroblasts (CB);H2171;K562	17	62691001	62691400	down
HOXD11	121.286	68712	15	female gonad;HepG2	02	176172853	176173002	down
FN1	0.00210755	-391962	28	female gonad;HepG2;mesenchymal stem cell;placenta	02	215826618	215829639	down
FN1	0.00229791	-396533	30	amniotic epithelial cell;blood vessel endothelial cell;bronchial smooth muscle cell;cardiac fibroblast;endothelial cell of umbilical vein;Endothelial cell of umbilical vein;fat cell;female gonad;fibroblast of choroid plexus;fibroblast of dermis;fibroblast of lung;fibroblast of lymphatic vessel;foreskin fibroblast;GM12878;HepG2;IMR-90;intestinal epithelial cell;K562;MCF-7;placental epithelial cell…	02	215830031	215835368	down
FN1	0.00197255	-409933	31	A549;Adrenal gland (fetal);Aorta;astrocyte;Astrocytes;B cells (VB);blood vessel endothelial cell;CD14+ monocytes;CD14+ monocytes (PB);CD14+CD16- monocytes (CB);CD14+CD16- monocytes (VB);CD14-positive monocyte;endothelial cell of umbilical vein;Endothelial cell of umbilical vein;Endothelial cells of umbilical vein;Endothelial cells of umbilical vein (CB);EPC (VB);fibroblast of dermis;Fibroblast of…	02	215839801	215852399	down
TENM3	121.26	728188	37	A549;Astrocytes;H1 neural progenitor cells;H1-hESC;HUES48;HUES6;HUES64;Mammary epithelial cells;UCSF-4	04	182175601	182176000	down
TENM3	121.26	729488	37	GM23338 bipolar neurons;H1 neural progenitor cells;H1-hESC;H9 neuron cells;HUES48;HUES6;HUES64;UCSF-4	04	182177001	182177200	down
FYN	121.245	-148549	16	Adrenal gland (fetal);CD4+ ab memory T cells (PB);CD4+ ab T cells;CD4+ ab T cells (PB);Cortex neurosphere;H1 neural progenitor cells;H9 neural progenitor cells;H9 neuron cells;Kidney (fetal);Lung (fetal);MCF-7;Muscle leg (fetal);SK-N-SH;Stomach;Stomach (fetal);T cells (PB);T helper 17 cells	06	112021401	112022600	down
ZNF160	121.088	11871	1	H1-hESC;H9	19	53091488	53091637	down
ZNF569	120.415	-246726	43	H1-hESC;H9;hESC endodermal cells;HUES48;HUES64;iPS-20b	19	37715602	37716400	down
DSE	120.295	238830	32	CD14+CD16- monocytes (CB);CD14+CD16- monocytes (VB);Common myeloid progenitor CD34+;common myeloid progenitor, CD34-positive;Endothelial cells of umbilical vein (CB);Eosinophil (VB);EPC (VB);H1 neural progenitor cells;H9 neural progenitor cells;H9 neuron cells;hESC endodermal cells;K562;M0 macrophage (VB);M1 macrophage (VB);M2 macrophage (VB);Neutrophilic myelocytes (BM);Neutrophils (CB);Neutroph…	06	116491402	116494599	down
ARL4C	120.127	348903	38	A549;astrocyte;Astrocytes;B cells (VB);CD4+ ab T cells;CD4+ ab T cells (VB);CD8+ ab T cells (CB);Central memory CD4+ ab T cells (VB);Common myeloid progenitor CD34+;DND-41;Effector memory CD8+ ab T cells (VB);endothelial cell of umbilical vein;Endothelial cells of umbilical vein;Endothelial cells of umbilical vein (CB);EPC (VB);fibroblast of dermis;Fibroblast of dermis;Fibroblast of foreskin;fibr…	02	234145957	234150399	down
DUSP16	120.055	62463	4	Brain - Inferior temporal lobe;CD4+ ab memory T cells (PB);CD4+ CD25- CD45RO+ memory primary cells;CD4+ CD25- IL17- PMA Th primary cells;CD4+ CD25- IL17+ PMA Th17 primary cells;CD4+CD25+ ab regulatory T cells (PB);Effector memory CD4+ ab T cells (PB);H1-hESC;iPS DF 6.9;Neutrophilic myelocytes (BM);Neutrophils (VB);T helper 17 cells	12	12500201	12500599	down
DUSP16	120.055	61362	4	Adrenal gland (fetal);CD4+ ab T cells;CD4+ CD25- CD45RO+ memory primary cells;CD4+ CD25- IL17- PMA Th primary cells;CD4+ CD25- IL17+ PMA Th17 primary cells;CD4+CD25+ ab regulatory T cells (PB);Central memory CD4+ ab T cells (VB);Effector memory CD4+ ab T cells (PB);H1 neural progenitor cells;H1-hESC;iPS DF 19.11;Neutrophils (VB);T cells (PB);T helper 17 cells	12	12501001	12502000	down
LRRK1	120.014	116859	4	B cells;B cells (VB);CD14+CD16- monocytes (CB);CD14+CD16- monocytes (VB);Eosinophil (VB);M0 macrophage (VB);M1 macrophage (CB);M1 macrophage (VB);Neutrophils (VB)	15	101035201	101036551	down
DLC1	119.99	59876	8	A673;Astrocytes;GM23338 bipolar neurons;H1 mesenchymal stem cells;M2 macrophage (VB);Muscle (fetal);Muscle leg (fetal);Muscle trunk (fetal);Osteoblasts	08	13544350	13545138	down
LDLRAD4	119.924	168640	19	T cell	18	13385969	13386307	down
LDLRAD4	119.83	171379	19	Aorta;Astrocytes;Endothelial cells of umbilical vein (CB);iPS DF 19.11;M0 macrophage (VB);Mesenchymal stem cells (BM;Muscle leg (fetal);myotube;Osteoblasts;Right atrium;Stomach (fetal);thymus;Thymus (fetal);VB)	18	13387954	13389799	down
LPAR1	119.764	62577	2	A673;Brain - Cingulate gyrus;Brain - Hippocampus middle;CD14+CD16- monocytes (CB);CD14+CD16- monocytes (VB);Endothelial cells of umbilical vein (CB);Eosinophil (VB);Esophagus;Fibroblast of foreskin;fibroblast of lung;foreskin fibroblast;Foreskin keratinocytes;H1 mesenchymal stem cells;HCT116;HeLa-S3;HSMM myotube;keratinocyte;M0 macrophage (VB);M1 macrophage (CB);M1 macrophage (VB);M2 macrophage (…	09	110974602	110978240	down
ALDH1A3	119.744	-254513	36	CD14+CD16- monocytes (CB);CD14+CD16- monocytes (VB);Foreskin melanocytes;M0 macrophage (VB);M1 macrophage (CB);M1 macrophage (VB);M2 macrophage (CB);M2 macrophage (VB);Thymus	15	100622401	100624000	down
LHX9	119.742	-296699	27	CD14+CD16- monocytes (VB);Eosinophil (VB);M1 macrophage (CB);M1 macrophage (VB);M2 macrophage (VB);Neutrophilic myelocytes (BM);Neutrophils (CB);Neutrophils (VB)	01	197614801	197615604	down
MRC2	119.669	118831	12	GM23338 bipolar neurons;H1-hESC;hESC endodermal cells;HUES48;HUES6;iPS DF 6.9;Muscle leg (fetal);Muscle trunk (fetal);Thymus (fetal);UCSF-4	17	62746201	62746800	down
MRC2	119.669	119431	12	Fibroblast of foreskin;H1-hESC;HUES48;HUES6;Kidney (fetal);Lung (fetal);SK-N-SH;Stomach (fetal);Thymus (fetal)	17	62747001	62747201	down
ALDH1A3	119.629	125287	6	B cells (VB);CD14+CD16- monocytes (CB);CD14+CD16- monocytes (VB);Eosinophil (VB);M0 macrophage (CB);M0 macrophage (VB);M1 macrophage (CB);M1 macrophage (VB);M2 macrophage (CB);M2 macrophage (VB);Neutrophils (CB);Neutrophils (VB);PANC-1	15	101002201	101003800	down
MYOCD	119.613	46855	1	Left ventricle	17	12712173	12713316	down
MRC2	119.613	120031	12	HUES64;UCSF-4	17	62747601	62747800	down
LPAR1	119.469	-113002	8	CD14+CD16- monocytes (CB);M0 macrophage (CB);M0 macrophage (VB);M1 macrophage (VB);Neutrophils (VB)	09	111151801	111152199	down
ALDH1A3	119.446	133987	6	Adrenal gland (fetal);Endothelial cells of umbilical vein (CB);H1 neural progenitor cells;H1-hESC;H9;H9 neural progenitor cells;H9 neuron cells;hESC endodermal cells;HUES48;HUES6;HUES64;iPS-20b;Kidney (fetal);Lung (fetal);Muscle leg (fetal)	15	101011401	101012000	down
LPAR1	119.331	-115163	8	A673;Common myeloid progenitor CD34+;Fibroblast of dermis;Fibroblast of foreskin;GM12878;H9 neural progenitor cells;H9 neuron cells;hESC endodermal cells;HUES6;HUES64;iPS DF 19.11;Lung (fetal);Muscle leg (fetal);Muscle trunk (fetal);NHLF;SK-N-SH	09	111153721	111154600	down
TENM3	119.239	760188	39	adrenal gland;Adrenal gland (fetal);astrocyte;Astrocytes;Fibroblast of foreskin;fibroblast of lung;Foreskin keratinocytes;Foreskin melanocytes;H1 mesenchymal stem cells;H1 trophoblast;H1-hESC;H9 hepatocytes;HeLa-S3;hESC endodermal cells;HSMM myotube;HUES48;HUES64;IMR-90;iPS DF 19.11;iPS DF 6.9;iPS-20b;keratinocyte;Keratinocytes;large intestine;Large intestine (fetal);mammary epithelial cell;Mamma…	04	182205402	182210199	down
DSE	119.146	217530	31	A673;B cells (VB);CD14+CD16- monocytes (CB);CD14+CD16- monocytes (VB);Eosinophil (VB);Erythroblasts (CB);M0 macrophage (VB);M1 macrophage (CB);M1 macrophage (VB);Neutrophilic myelocytes (BM);Neutrophils (CB);Neutrophils (VB)	06	116471201	116472200	down
DSE	119.021	221824	31	B cell;CD14-positive monocyte;common myeloid progenitor, CD34-positive;natural killer cell;T-cell	06	116475155	116476834	down
MRC2	118.942	353330	28	CD14+CD16- monocytes (CB);CD14+CD16- monocytes (VB);CD4+ ab T cells (VB);CD8+ ab T cells (CB);Endothelial cells of umbilical vein (CB);H1-hESC;M0 macrophage (VB);M1 macrophage (VB);M2 macrophage (CB);M2 macrophage (VB);Neutrophilic myelocytes (BM);Neutrophils (CB);Neutrophils (VB)	17	62979801	62982199	down
MYOCD	118.633	52211	2	H1-hESC;H9;HUES48;HUES6;HUES64;iPS DF 6.9;iPS-15b;iPS-20b;UCSF-4	17	12717601	12718600	down
LHX9	118.427	-70302	5	A673;CD14+CD16- monocytes (CB);CD14+CD16- monocytes (VB);CD14-positive monocyte;Endothelial cells of umbilical vein (CB);EPC (VB);Fibroblast of foreskin;foreskin fibroblast;Foreskin keratinocytes;H1 mesenchymal stem cells;HeLa-S3;M0 macrophage (VB);M1 macrophage (CB);M1 macrophage (VB);M2 macrophage (CB);NHLF;Osteoblasts;PC-3;Sigmoid colon	01	197837601	197845599	down
MYOCD	118.402	56482	3	Left ventricle	17	12721116	12723627	down
LPAR1	118.35	42831	1	Brain - Cingulate gyrus;Brain - Hippocampus middle;fibroblast of dermis;fibroblast of lung;foreskin fibroblast;IMR-90;mesenchymal stem cell;muscle of leg;muscle of trunk;myotube;psoas muscle;skeletal muscle myoblast	09	110994140	110998194	down
ITGBL1	118.169	34608	0	Aorta;Endothelial cells of umbilical vein;Endothelial cells of umbilical vein (CB);Fibroblast of foreskin;HeLa-S3;Keratinocytes;Left ventricle;Mammary myoepithelial cells;Osteoblasts;PC-3;PC-9	13	101486800	101487601	down
MEG3	118.03	105424	25	Muscle (fetal);muscle of leg;muscle of trunk	14	100883447	100886218	down
FN1	0.000720014	-577769	52	B cell;common myeloid progenitor, CD34-positive;dendritic cell;foreskin fibroblast;foreskin melanocyte;Ganglion eminence neurosphere;GM12878;GM23338 bipolar neurons;H1 neural progenitor cells;H1-hESC;H9;H9 neural progenitor cells;H9 neuron cells;HCT116;HeLa-S3;HepG2;iPS DF 19.11;iPS DF 6.9;iPS-15b;keratinocyte;large intestine;mammary epithelial cell;Mammary epithelial cells;MCF-7;mesendoderm;natu…	02	216010000	216017871	down
ALDH1A3	117.943	-249699	36	B cell;B cells (VB);Central memory CD4+ ab T cells (VB);GM12878;HCT116;keratinocyte;M1 macrophage (VB);M2 macrophage (VB);mammary epithelial cell;natural killer cell;Neutrophils (VB);Panc1;PC-3;PC-9;SK-N-SH;T-cell;thymus	15	100627629	100628400	down
ALDH1A3	117.943	-248750	36	Fibroblast of dermis;Neutrophilic myelocytes (BM);Neutrophils (VB);NHLF;Osteoblasts;PC-3;SK-N-SH	15	100628527	100629400	down
ZFP30	117.74	-581354	104	A549;Aorta;Brain - Inferior temporal lobe;Colon crypt;Endothelial cells of umbilical vein (CB);EPC (VB);Erythroblasts (CB);Esophagus;Foreskin keratinocytes;Gastric;H9 hepatocytes;Heart (fetal);hESC endodermal cells;Intestine (fetal);iPS DF 19.11;large intestine;Large intestine (fetal);LNCaP;Lung;M0 macrophage (VB);M2 macrophage (VB);MCF-7;Panc1;PANC-1;pancreas;Sigmoid colon;small intestine;Small …	19	38272182	38275200	down
IQGAP2	117.716	193776	11	CD14+ monocytes	05	76596565	76597557	down
MRC2	117.585	242530	20	foreskin fibroblast;H1-hESC;H9;iPS DF 19.11;iPS DF 6.9;MCF-7;mesenchymal stem cell;mesendoderm;muscle of leg;muscle of trunk;neural stem progenitor cell;neuron;stomach;trophoblast cell	17	62869240	62871160	down
MRC2	117.552	248986	21	A549;Aorta;endothelial cell of umbilical vein;Endothelial cells of umbilical vein;Endothelial cells of umbilical vein (CB);EPC (VB);Fibroblast of dermis;Fibroblast of foreskin;foreskin fibroblast;Foreskin keratinocytes;H1 trophoblast;HeLa-S3;IMR-90;M0 macrophage (VB);M1 macrophage (CB);mammary epithelial cell;Mammary epithelial cells;MCF-7;Mesenchymal stem cells (BM;Muscle leg (fetal);Neutrophili…	17	62875602	62877709	down
MRC2	117.552	247670	21		17	62875240	62875439	down
MMD	117.491	65110	5	B cell;Erythroblasts (CB);H1-hESC;HepG2;HUES48;HUES64;iPS DF 6.9;iPS-20b;M1 macrophage (VB);M2 macrophage (VB);natural killer cell;T-cell;thymus	17	55356402	55357225	down
ARL4C	0.00175449	414737	42	A549;A673;Adrenal gland (fetal);Astrocytes;B cells;B cells (PB);B cells (VB);CD14+ monocytes;CD14+ monocytes (PB);CD14+CD16- monocytes (CB);CD14+CD16- monocytes (VB);CD4+ ab memory T cells (PB);CD4+ ab T cells;CD4+ ab T cells (PB);CD4+CD25+ ab regulatory T cells (PB);CD8+ ab T cells (PB);Common myeloid progenitor CD34+;Cortex neurosphere;DND-41;Endothelial cells of umbilical vein;Endothelial cell…	02	234081755	234082933	down
P2RY6	117.266	68613	7	adrenal gland;Aorta;astrocyte;Astrocytes;B cell;Brain - Anterior caudate;Brain - Hippocampus middle;Brain - Inferior temporal lobe;Brain - Mid frontal lobe;CD14-positive monocyte;common myeloid progenitor, CD34-positive;Duodenum smooth muscle;endothelial cell of umbilical vein;Esophagus;female gonad;fibroblast of dermis;fibroblast of lung;foreskin fibroblast;foreskin melanocyte;Gastric;GM12878;H1…	11	73330096	73336125	down
DUSP16	117.188	130106	26	A549;Aorta;Brain - Inferior temporal lobe;CD4+ ab T cells (VB);CD8+ ab T cells (CB);Central memory CD4+ ab T cells (VB);Effector memory CD8+ ab T cells (VB);Endothelial cells of umbilical vein (CB);EPC (VB);fibroblast of lung;foreskin melanocyte;Foreskin melanocytes;IMR-90;large intestine;Large intestine (fetal);Lung;mammary epithelial cell;MCF-7;natural killer cell;Neutrophilic myelocytes (BM);N…	12	12430800	12434713	down
ITGBL1	117.186	59908	0	A673;Aorta;Astrocytes;DND-41;Endothelial cells of umbilical vein;Endothelial cells of umbilical vein (CB);EPC (VB);Fibroblast of dermis;Fibroblast of foreskin;Foreskin keratinocytes;H1 mesenchymal stem cells;H1 trophoblast;H9;H9 neural progenitor cells;H9 neuron cells;hESC endodermal cells;HSMM myotube;HUES48;HUES6;HUES64;iPS-20b;Keratinocytes;Mammary epithelial cells;Mammary myoepithelial cells;…	13	101511201	101513800	down
TBX3	117.104	-61993	12	adrenal gland;Adrenal gland;Adrenal gland (fetal);CD14+ monocytes (PB);CD14+CD16- monocytes (CB);CD14+CD16- monocytes (VB);female gonad;fibroblast of dermis;Fibroblast of dermis;Fibroblast of foreskin;fibroblast of lung;foreskin fibroblast;GM23338 bipolar neurons;H9 hepatocytes;HUES48;HUES6;HUES64;IMR-90;iPS-15b;Large intestine (fetal);Lung;M0 macrophage (VB);M2 macrophage (VB);mesendoderm;Muscle…	12	114744135	114748200	down
DLC1	117.005	262919	27	Adrenal gland (fetal);Fibroblast of dermis;Fibroblast of foreskin;H1 mesenchymal stem cells;H1 trophoblast;Heart (fetal);iPS DF 6.9;Lung (fetal);Mammary myoepithelial cells;SK-N-SH;UCSF-4	08	13341601	13341800	down
LDLRAD4	116.97	-87397	24	B cells (VB);CD4+ ab T cells (VB);CD8+ ab T cells (CB);Central memory CD4+ ab T cells (VB)	18	13130001	13130200	down
LDLRAD4	116.888	416886	47	Brain - Angular gyrus;Brain - Anterior caudate;Brain - Cingulate gyrus;Brain - Hippocampus middle;Brain - Inferior temporal lobe	18	13631954	13636813	down
SFRP4	116.857	-104106	4	HUES48;HUES6;HUES64;iPS-20b;UCSF-4	07	38129601	38130000	down
SFRP4	116.853	51521	4	common myeloid progenitor, CD34-positive;K562	07	37974099	37974248	down
DUSP16	116.788	189405	46	CD14+CD16- monocytes (CB);CD14+CD16- monocytes (VB);Erythroblasts (CB);Foreskin melanocytes;H9 hepatocytes;large intestine;Large intestine (fetal);M0 macrophage (VB);M1 macrophage (CB);M2 macrophage (VB);Sigmoid colon;small intestine;Small intestine (fetal)	12	12372933	12373982	down
DUSP16	116.686	196163	46	A673;Aorta;Brain - Anterior caudate;Brain - Cingulate gyrus;Brain - Hippocampus middle;Brain - Inferior temporal lobe;CD14+CD16- monocytes (CB);CD14+CD16- monocytes (VB);CD4+ ab T cells;CD4+ ab T cells (VB);CD8+ ab T cells (CB);Effector memory CD8+ ab T cells (VB);Eosinophil (VB);Erythroblasts (CB);foreskin melanocyte;Foreskin melanocytes;H1 neural progenitor cells;hESC endodermal cells;IMR-90;M0…	12	12364601	12368799	down
ALDH1A3	116.666	44720	6	B cell;GM12878;muscle of leg;PANC-1	15	100921507	100923361	down
TENM3	116.64	737988	37	A673;Cortex neurosphere;Fibroblast of foreskin;Foreskin keratinocytes;Foreskin melanocytes;Ganglion eminence neurosphere;GM23338 bipolar neurons;H9 neural progenitor cells;H9 neuron cells;HUES6;HUES64;iPS-15b;Mammary epithelial cells;Muscle leg (fetal);Osteoblasts;UCSF-4	04	182185201	182186000	down
DUSP16	116.621	163991	46	adrenal gland;astrocyte;Brain - Anterior caudate;Brain - Cingulate gyrus;Brain - Hippocampus middle;Brain - Inferior temporal lobe;endothelial cell of umbilical vein;female gonad;fibroblast of dermis;fibroblast of lung;foreskin fibroblast;foreskin melanocyte;H1-hESC;H9;HeLa-S3;HepG2;IMR-90;iPS DF 6.9;keratinocyte;mammary epithelial cell;mesenchymal stem cell;muscle of leg;muscle of trunk;myotube;…	12	12396903	12400841	down
IQGAP2	116.604	301516	21	B cells (VB);CD14+CD16- monocytes (CB);CD14+CD16- monocytes (VB);CD34 primary cells;Common myeloid progenitor CD34+;Endothelial cell of umbilical vein;Endothelial cells of umbilical vein (CB);M0 macrophage (CB);M0 macrophage (VB);M1 macrophage (CB);M1 macrophage (VB);M2 macrophage (CB);M2 macrophage (VB);Small intestine	05	76703202	76706400	down
IQGAP2	116.592	305116	21	A673;Foreskin melanocytes;H1 neural progenitor cells;H1-hESC;H9 neuron cells;hESC endodermal cells;HUES48;HUES6;HUES64;Mammary epithelial cells;NHLF;SK-N-SH;UCSF-4	05	76708201	76708600	down
IQGAP2	116.592	307428	22	astrocyte;fibroblast of lung;Foreskin keratinocytes;H1 mesenchymal stem cells;keratinocyte;Keratinocytes;mammary epithelial cell;Mammary epithelial cells;mesenchymal stem cell;NHLF;SK-N-SH	05	76709002	76712423	down
LPAR1	116.522	53097	2	Brain - Cingulate gyrus;CD14+CD16- monocytes (CB);CD14+CD16- monocytes (VB);Eosinophil (VB);Fibroblast of foreskin;H1-hESC;iPS DF 6.9;iPS-20b;M0 macrophage (VB);M1 macrophage (CB);M1 macrophage (VB);M2 macrophage (CB);M2 macrophage (VB)	09	110984202	110987600	down
ALDH1A3	116.487	136684	6	Cortex neurosphere;GM23338 bipolar neurons;H9 neural progenitor cells;H9 neuron cells;HepG2;hESC endodermal cells;HUES48;HUES6;HUES64;iPS-15b;Lung (fetal);SK-N-SH;Thymus (fetal)	15	101014196	101014600	down
ALDH1A3	116.487	137687	6	Astrocytes;Cortex neurosphere;H1 mesenchymal stem cells;H1-hESC;H9;H9 neural progenitor cells;HepG2;HUES48;HUES6;HUES64;iPS DF 19.11;iPS-20b;Kidney (fetal);Lung (fetal);Panc1;Placenta;T-cell;UCSF-4	15	101015001	101015800	down
ALDH1A3	116.481	134982	6		15	101012596	101012795	down
MRC2	116.478	133672	12	Astrocytes;Endothelial cells of umbilical vein (CB);Fibroblast of foreskin;foreskin fibroblast;H1 mesenchymal stem cells;H1-hESC;H9;HUES6;IMR-90;iPS DF 19.11;iPS DF 6.9;iPS-20b;keratinocyte;Mammary epithelial cells;MCF-7;NHLF;SK-N-SH	17	62759683	62763000	down
DUSP16	116.428	51681	3	Brain - Cingulate gyrus;Brain - Inferior temporal lobe;CD4+ CD25- IL17- PMA Th primary cells;CD4+ CD25- IL17+ PMA Th17 primary cells;keratinocyte;mammary epithelial cell	12	12511107	12511256	down
ALDH1A3	116.336	140587	6	CD14+ monocytes;CD14+CD16- monocytes (CB);CD14+CD16- monocytes (VB);Eosinophil (VB);Erythroblasts (CB);iPS DF 19.11;Lung;M0 macrophage (CB);M0 macrophage (VB);M1 macrophage (CB);Ovary;Sigmoid colon;Small intestine;Spleen	15	101017602	101019000	down
ARL4C	116.217	354202	38	Jurkat;PANC-1	02	234141582	234144175	down
LPAR1	116.186	230172	15	dendritic cell;GM12878;natural killer cell	09	110808657	110808995	down
LPAR1	116.186	230797	15	A549;Adrenal gland (fetal);Astrocytes;Fibroblast of dermis;Fibroblast of foreskin;GM12878;HSMM myotube;HUES64;Mammary epithelial cells;Osteoblasts;PC-3;Skeletal muscle myoblasts	09	110808001	110808400	down
RSPO3	115.931	-43570	2	A549;H1-hESC;HUES48;HUES6;HUES64;iPS-15b;iPS-20b	06	127075001	127075200	down
RSPO3	115.931	-41670	2	Fibroblast of dermis;HUES48;HUES6;HUES64;iPS-15b;iPS-20b;Osteoblasts	06	127076801	127077200	down
LRRK1	115.917	164084	10	A673;H1-hESC;Ovary;Pancreas;Sigmoid colon;Stomach (fetal);UCSF-4	15	101083001	101083200	down
RSPO3	115.759	-314268	18	Endothelial cells of umbilical vein (CB);EPC (VB);hESC endodermal cells;M1 macrophage (VB);M2 macrophage (VB)	06	126804155	126804651	down
LRRK1	115.733	-32917	2	iPS-15b;PC-3;UCSF-4	15	100885801	100886399	down
MRC2	115.726	402331	31	Astrocytes;Endothelial cells of umbilical vein;Endothelial cells of umbilical vein (CB);Fibroblast of dermis;Fibroblast of foreskin;Foreskin keratinocytes;H1 mesenchymal stem cells;HSMM myotube;NHLF;Osteoblasts;SK-N-SH	17	63029202	63030799	down
ZFP30	115.678	-172764	43	GM23338 bipolar neurons;H1 neural progenitor cells;H1-hESC;H9;HUES48;HUES6;HUES64;iPS-15b;Keratinocytes;Lung (fetal);UCSF-4	19	37864801	37865400	down
IQGAP2	115.601	254639	19	endothelial cell of umbilical vein;Endothelial cells of umbilical vein;Endothelial cells of umbilical vein (CB);EPC (VB);GM12878;H1 mesenchymal stem cells;hESC endodermal cells;K562;Left ventricle;mesendoderm;Spleen	05	76657163	76658685	down
IQGAP2	115.574	257616	19	A673;Adrenal gland (fetal);Common myeloid progenitor CD34+;Endothelial cells of umbilical vein (CB);EPC (VB);Fibroblast of dermis;Fibroblast of foreskin;hESC endodermal cells;PC-3;Small intestine;Small intestine (fetal)	05	76659802	76661999	down
SFRP4	115.522	70794	6	Neutrophilic myelocytes (BM)	07	37954801	37955000	down
RSPO3	115.199	44830	2	A549;Brain (fetal);Endothelial cells of umbilical vein;Endothelial cells of umbilical vein (CB);EPC (VB);Fibroblast of foreskin;GM23338 bipolar neurons;H1-hESC;H9;H9 neural progenitor cells;H9 neuron cells;HUES48;HUES6;HUES64;iPS DF 6.9;iPS-15b;iPS-20b;Kidney (fetal);Lung (fetal);Muscle leg (fetal);Osteoblasts;Psoas muscle;Stomach (fetal);UCSF-4	06	127162001	127165000	down
TBX3	115.142	-45626	7	Foreskin keratinocytes;H1 trophoblast;Mammary epithelial cells	12	114729401	114730200	down
TBX3	115.142	-48826	7	Adrenal gland;H1 trophoblast;H1-hESC;HUES6;HUES64;iPS DF 19.11;UCSF-4	12	114732401	114733600	down
LHX9	115.1	550582	21	Endothelial cells of umbilical vein (CB);EPC (VB);Esophagus;Fibroblast of foreskin;Foreskin keratinocytes;HeLa-S3;M0 macrophage (CB);M0 macrophage (VB);M1 macrophage (CB);M1 macrophage (VB);M2 macrophage (CB);M2 macrophage (VB);mammary epithelial cell	01	198461601	198463366	down
LHX9	115.1	552199	21	Common myeloid progenitor CD34+;Foreskin keratinocytes;Keratinocytes;Mammary epithelial cells;Mammary myoepithelial cells	01	198464000	198464201	down
LHX9	115.1	553605	21	CD4+ ab T cells;DND-41;endothelial cell of umbilical vein;Endothelial cells of umbilical vein;Endothelial cells of umbilical vein (CB);EPC (VB);Foreskin keratinocytes;GM23338 bipolar neurons;HeLa-S3;M1 macrophage (VB);M2 macrophage (VB);mammary epithelial cell;Mammary epithelial cells;MCF-7;Osteoblasts;Panc1;PC-3;PC-9;SK-N-SH	01	198465002	198466012	down
SFRP4	114.952	92421	8	muscle of leg;muscle of trunk	07	37932619	37933929	down
DSE	114.885	164730	21	B cells (VB);Fibroblast of foreskin;Foreskin keratinocytes;H1 mesenchymal stem cells;HepG2;keratinocyte;Keratinocytes;Left ventricle;M1 macrophage (CB);M1 macrophage (VB);mammary epithelial cell;Osteoblasts;Right ventricle	06	116417802	116419999	down
ZFP30	114.87	-307432	59	adrenal gland;astrocyte;Astrocytes;blood vessel endothelial cell;cardiac fibroblast;CD20+ B cells;endothelial cell of umbilical vein;Endothelial cell of umbilical vein;fibroblast of dermis;fibroblast of lung;fibroblast of lymphatic vessel;fibroblast of tunica adventitia of artery;foreskin fibroblast;HCC1954;HCT116;HeLa-S3;hepatic stellate cell;IMR-90;keratinocyte;mammary epithelial cell;Mammary e…	19	37997225	38002312	down
LPAR1	114.855	48070	2	large intestine;small intestine	09	110990307	110991548	down
LPAR1	114.855	47297	2	A673;Cortex neurosphere;H9 hepatocytes;H9 neuron cells;Pancreas;Sigmoid colon;Small intestine;Small intestine (fetal);Stomach	09	110991601	110991800	down
LPAR1	114.844	68085	6	A549;A673;Brain - Cingulate gyrus;Brain - Hippocampus middle;Fibroblast of foreskin;fibroblast of lung;foreskin fibroblast;H1 mesenchymal stem cells;H1-hESC;H9 hepatocytes;HUES48;HUES6;HUES64;IMR-90;iPS-15b;iPS-20b;large intestine;Large intestine (fetal);Osteoblasts;PC-3;skeletal muscle myoblast;small intestine;Small intestine (fetal);UCSF-4	09	110969402	110972423	down
HOXD11	114.778	-413683	39	H9 hepatocytes;Heart (fetal);Lung (fetal);M2 macrophage (VB)	02	175690066	175691000	down
ZNF160	114.762	92731	15	H1-hESC;iPS DF 19.11;placenta	19	53010608	53010797	down
ZNF160	114.762	92933	15	H1-hESC;HUES48;HUES6;HUES64;iPS-20b;Psoas muscle;UCSF-4	19	53010401	53010601	down
ALDH1A3	114.753	55987	6	B cells;B cells (VB);CD14+ monocytes;CD14+ monocytes (PB);CD14+CD16- monocytes (CB);CD14+CD16- monocytes (VB);Common myeloid progenitor CD34+;Endothelial cells of umbilical vein (CB);Eosinophil (VB);EPC (VB);Erythroblasts (CB);GM12878;iPS DF 19.11;iPS DF 6.9;M0 macrophage (VB);M1 macrophage (CB);M1 macrophage (VB);M2 macrophage (CB);M2 macrophage (VB);Neutrophils (VB);PANC-1;Spleen	15	100931402	100935999	down
ZNF160	114.723	95429	15	placenta;trophoblast cell	19	53006324	53009686	down
ZFP30	114.679	-368564	63	A549;astrocyte;Astrocytes;B cell;B cells;B cells (PB);B cells (VB);CD14+CD16- monocytes (CB);CD14+CD16- monocytes (VB);CD19 primary cells;CD20+ B cells;CD4+ ab T cells;CD4+ ab T cells (VB);CD8+ ab T cells (CB);Central memory CD4+ ab T cells (VB);Common myeloid progenitor CD34+;common myeloid progenitor, CD34-positive;endothelial cell of umbilical vein;Endothelial cells of umbilical vein;Endotheli…	19	38057402	38064399	down
ALDH1A3	114.665	-213722	32	female gonad;muscle of trunk;stomach;u87	15	100663338	100664645	down
LHX9	114.39	-278001	27	H1-hESC;H9;HUES48;HUES6;HUES64;iPS DF 6.9;UCSF-4	01	197633601	197634200	down
LRRK1	114.288	-295816	40	CD14+CD16- monocytes (CB);CD14+CD16- monocytes (VB);Foreskin melanocytes;M0 macrophage (VB);M1 macrophage (CB);M1 macrophage (VB);M2 macrophage (CB);M2 macrophage (VB);Thymus	15	100622401	100624000	down
ZFP30	114.269	-589058	104	Aorta;Esophagus;Gastric;mammary epithelial cell;Mammary epithelial cells;Sigmoid colon;Spleen;thymus	19	38281381	38281409	down
COL11A1	114.26	-406273	14	B cells (VB);Central memory CD4+ ab T cells (VB);M0 macrophage (VB);M1 macrophage (VB);M2 macrophage (VB)	01	103514889	103515400	down
COL11A1	114.26	-407917	14	astrocyte;Astrocytes;B cells;Endothelial cells of umbilical vein;Fibroblast of foreskin;Foreskin keratinocytes;Foreskin melanocytes;GM12878;keratinocyte;Keratinocytes;Mammary epithelial cells;Osteoblasts;PC-3;T helper 17 cells	01	103515778	103517800	down
COL11A1	114.257	-400529	14	B cells (VB);CD14+CD16- monocytes (CB);CD14+CD16- monocytes (VB);Endothelial cells of umbilical vein (CB);M0 macrophage (VB);M1 macrophage (CB);M1 macrophage (VB);M2 macrophage (CB);M2 macrophage (VB);Neutrophils (VB)	01	103508801	103510000	down
LPAR1	114.188	58897	2	A673;Brain - Cingulate gyrus;Brain - Hippocampus middle;Endothelial cells of umbilical vein (CB);Fibroblast of foreskin;M0 macrophage (VB);M1 macrophage (CB);M1 macrophage (VB)	09	110979602	110980599	down
DLC1	114.116	144636	15	Adipose nuclei;endothelial cell of umbilical vein;female gonad;Muscle (fetal);muscle of leg;muscle of trunk;Osteoblasts	08	13458712	13461255	down
DLC1	114.116	140819	15	Adipose nuclei;Adrenal gland (fetal);endothelial cell of umbilical vein;EPC (VB);hESC endodermal cells;Left ventricle;Muscle (fetal);Muscle leg (fetal);muscle of leg;Muscle trunk (fetal);neural stem progenitor cell;Osteoblasts;Psoas muscle;Right atrium	08	13463202	13464400	down
DLC1	114.031	149424	15	Adipose nuclei;Adrenal gland (fetal);Aorta;Endothelial cells of umbilical vein (CB);EPC (VB);female gonad;Fibroblast of dermis;Left ventricle;Muscle (fetal);Muscle leg (fetal);muscle of leg;muscle of trunk;Muscle trunk (fetal);Osteoblasts;Ovary;Right atrium;stomach;Stomach (fetal)	08	13453578	13456814	down
DLC1	114.031	146133	15	Adipose nuclei;female gonad;Muscle (fetal);muscle of leg;Osteoblasts	08	13458412	13458561	down
DUSP16	113.855	-92838	38	A549;B cell;B cells (VB);CD14+CD16- monocytes (CB);CD14+CD16- monocytes (VB);CD4+ ab T cells (VB);CD8+ ab T cells (CB);Central memory CD4+ ab T cells (VB);Common myeloid progenitor CD34+;common myeloid progenitor, CD34-positive;DND-41;Endothelial cells of umbilical vein (CB);Fibroblast of dermis;Foreskin melanocytes;GM12878;GM23338 bipolar neurons;hESC endodermal cells;iPS DF 19.11;M0 macrophage …	12	12654802	12656599	down
DUSP16	113.816	-95138	38	GM23338 bipolar neurons;H1 mesenchymal stem cells;H1-hESC;H9;HUES48;HUES64;iPS-15b;UCSF-4	12	12657801	12658200	down
DUSP16	113.816	-98538	38	Adrenal gland (fetal);Aorta;Astrocytes;Esophagus;H1 neural progenitor cells;H1-hESC;iPS DF 19.11;iPS-20b;M0 macrophage (CB);M0 macrophage (VB);M1 macrophage (CB);M1 macrophage (VB);M2 macrophage (CB);M2 macrophage (VB);NHLF;Osteoblasts	12	12659802	12662999	down
ALDH1A3	113.504	109287	6	A549;Fibroblast of foreskin;Foreskin melanocytes;H9 hepatocytes;hESC endodermal cells;M0 macrophage (CB);M0 macrophage (VB);M1 macrophage (CB);M1 macrophage (VB);M2 macrophage (CB);M2 macrophage (VB);Muscle trunk (fetal);PANC-1;Sigmoid colon;small intestine;Small intestine	15	100985602	100988399	down
ZNF160	113.378	83531	11	H9;iPS DF 19.11	19	53019848	53019957	down
LDLRAD4	113.371	340779	42	B cell;Brain - Angular gyrus;Brain - Anterior caudate;Brain - Cingulate gyrus;Brain - Hippocampus middle;Brain - Inferior temporal lobe;CD14-positive monocyte;GM12878;thymus	18	13558202	13558351	down
ZNF160	113.276	86411	11	placenta;trophoblast cell	19	53016948	53017097	down
ALDH1A3	113.015	-53613	7	EPC (VB);M0 macrophage (VB);M1 macrophage (VB);M2 macrophage (CB);M2 macrophage (VB)	15	100823602	100824600	down
ALDH1A3	112.857	-68813	7	Esophagus;Fibroblast of foreskin;Foreskin keratinocytes;H1 mesenchymal stem cells;HSMM myotube;Keratinocytes;Mammary epithelial cells;Mammary myoepithelial cells;Mesenchymal stem cells (BM;NHLF;Osteoblasts;PC-3;PC-9;VB)	15	100808401	100809401	down
LDLRAD4	112.836	334903	42	Brain - Cingulate gyrus;Brain - Hippocampus middle;Common myeloid progenitor CD34+;Erythroblasts (CB);hESC endodermal cells;Left ventricle;Lung (fetal);Right atrium	18	13552201	13552600	down
ALDH1A3	112.4	-216226	32	u87	15	100661105	100661871	down
RSPO3	112.377	36130	1	A549;Fibroblast of dermis;H1-hESC;H9;H9 neural progenitor cells;H9 neuron cells;HUES48;HUES6;HUES64;iPS DF 6.9;iPS-15b;iPS-20b;Lung (fetal);Osteoblasts;UCSF-4	06	127154201	127155400	down
ALDH1A3	112.368	-214483	32	neural stem progenitor cell;stomach;u87	15	100663156	100663305	down
ZFP30	112.311	-255764	55	A549;Adrenal gland (fetal);B cells;B cells (PB);B cells (VB);CD19 primary cells;CD20+ B cells;Cortex neurosphere;GM12878;GM23338 bipolar neurons;Heart (fetal);Mammary epithelial cells;Mammary myoepithelial cells;MCF-7;Muscle leg (fetal);Pancreas;PC-3;PC-9;SK-N-SH	19	37947201	37949000	down
ARL4C	0.0532949	58412	9	B cell;CD14+ monocytes (PB);CD14+CD16- monocytes (CB);CD20+ B cells;CD4 naive primary cells;CD4+ ab memory T cells (PB);CD4+ ab T cells;CD4+ ab T cells (VB);CD4+ CD25- CD45RA+ naive primary cells;CD4+ CD25- IL17- PMA Th primary cells;CD8 naive primary cells;CD8 primary cells;DND-41;Effector memory CD4+ ab T cells (PB);Jurkat;Large intestine (fetal);M0 macrophage (CB);M0 macrophage (VB);M1 macroph…	02	234438355	234438983	down
TENM3	112.276	643888	30	GM23338 bipolar neurons;H1 trophoblast;HUES6;HUES64;iPS DF 19.11;iPS-15b;Lung (fetal);SK-N-SH;UCSF-4	04	182091401	182091600	down
ARL4C	879.766	47580	7	astrocyte;B cell;blood;blood vessel;CD14+ monocytes (PB);CD14+CD16- monocytes (CB);CD14-positive monocyte;CD20+ B cells;CD3 primary cells;CD4 memory primary cells;CD4 naive primary cells;CD4+ ab memory T cells (PB);CD4+ ab T cells;CD4+ ab T cells (VB);CD4+ CD25- CD45RA+ naive primary cells;CD4+ CD25- IL17- PMA Th primary cells;CD4+ CD25- IL17+ PMA Th17 primary cells;CD4+ CD25int CD127+ Tmem prima…	02	234443422	234455579	down
LRRK1	112.267	100884	2	Cortex neurosphere;H1-hESC;H9 neural progenitor cells;HUES48;HUES6;HUES64;iPS-20b;Muscle leg (fetal)	15	101019801	101020000	down
DLC1	112.086	151819	15	Adipose nuclei;endothelial cell of umbilical vein;Endothelial cells of umbilical vein;Endothelial cells of umbilical vein (CB);H1-hESC;HUES48;HUES6;iPS-20b;Muscle (fetal);muscle of leg;muscle of trunk;Osteoblasts	08	13452201	13453400	down
ALDH1A3	111.936	-189864	29	A673;astrocyte;Astrocytes;Endothelial cells of umbilical vein;Endothelial cells of umbilical vein (CB);Esophagus;female gonad;fibroblast of dermis;Fibroblast of dermis;fibroblast of lung;foreskin fibroblast;Foreskin keratinocytes;H1 neural progenitor cells;H1 trophoblast;H1-hESC;IMR-90;iPS DF 19.11;keratinocyte;Left ventricle;Mesenchymal stem cells (BM;Muscle leg (fetal);muscle of leg;muscle of t…	15	100685901	100689799	down
ALDH1A3	111.936	-187143	29	foreskin fibroblast;muscle of leg;u87	15	100690496	100690645	down
RSPO3	111.833	-65565	2	A549;astrocyte;Astrocytes;endothelial cell of umbilical vein;Endothelial cells of umbilical vein;Endothelial cells of umbilical vein (CB);EPC (VB);Fibroblast of dermis;Fibroblast of foreskin;Foreskin keratinocytes;foreskin melanocyte;Foreskin melanocytes;H1 mesenchymal stem cells;H1 trophoblast;HeLa-S3;Keratinocytes;Mammary epithelial cells;mesenchymal stem cell;Mesenchymal stem cells (BM;NHLF;Os…	06	127051367	127054845	down
ARL4C	73216.4	6006	2	adrenal gland;astrocyte;B cell;basophil;CD14+ monocytes (PB);CD14+CD16- monocytes (CB);CD3 primary cells;CD4 memory primary cells;CD4 naive primary cells;CD4+ ab memory T cells (PB);CD4+ ab T cells;CD4+ ab T cells (VB);CD4+ CD25- CD45RA+ naive primary cells;CD4+ CD25- CD45RO+ memory primary cells;CD4+ CD25- IL17- PMA Th primary cells;CD4+ CD25- IL17+ PMA Th17 primary cells;CD4+ CD25int CD127+ Tme…	02	234482679	234499470	down
LPAR1	111.738	-119558	8	fibroblast of dermis;muscle of leg;muscle of trunk	09	111158441	111158670	down
FAT3	111.724	-93661	11	A549;A673;Adrenal gland (fetal);astrocyte;Astrocytes;Common myeloid progenitor CD34+;Fibroblast of dermis;Foreskin keratinocytes;H1 mesenchymal stem cells;Heart (fetal);HepG2;Keratinocytes;Lung (fetal);mammary epithelial cell;Mammary epithelial cells;NHLF;Osteoblasts;PC-3;Right ventricle;SK-N-SH	11	92129801	92132148	down
SFRP4	111.712	77695	8	A549;GM23338 bipolar neurons;H1-hESC;H9 neuron cells;Heart (fetal);HepG2;HSMM myotube;HUES48;HUES6;HUES64;iPS-15b;Ovary;Right ventricle;UCSF-4	07	37947800	37948200	down
ZNF569	111.677	-744826	134	astrocyte;B cells (VB);Brain germinal matrix;CD4+ ab T cells (VB);CD8+ ab T cells (CB);Common myeloid progenitor CD34+;common myeloid progenitor, CD34-positive;DND-41;Effector memory CD8+ ab T cells (VB);fibroblast of lung;Foreskin melanocytes;GM12878;hESC endodermal cells;iPS DF 19.11;MCF-7;Mesenchymal stem cells (BM;myotube;natural killer cell;Natural killer cells (PB);neural stem progenitor ce…	19	38213201	38215000	down
DLC1	111.347	269319	29	Endothelial cells of umbilical vein (CB)	08	13335201	13335400	down
TBX3	111.077	-56818	11	Adrenal gland	12	114740688	114741298	down
LPAR1	111.033	-71903	6	Fibroblast of foreskin;H1-hESC;HUES6;iPS-15b;Mammary myoepithelial cells;UCSF-4	09	111110801	111111000	down
ALDH1A3	111.018	81487	6	A549;astrocyte;Astrocytes;CD14+ monocytes;CD14+ monocytes (PB);CD14+CD16- monocytes (CB);CD14+CD16- monocytes (VB);CD14-positive monocyte;Common myeloid progenitor CD34+;common myeloid progenitor, CD34-positive;dendritic cell;endothelial cell of umbilical vein;Endothelial cells of umbilical vein (CB);Eosinophil (VB);EPC (VB);fibroblast of dermis;Fibroblast of dermis;Fibroblast of foreskin;fibrobl…	15	100957202	100961200	down
ALDH1A3	111.018	84087	6	CD14+CD16- monocytes (VB);Eosinophil (VB);EPC (VB);M0 macrophage (VB);M1 macrophage (VB);Neutrophils (CB);Neutrophils (VB);PANC-1	15	100961401	100962200	down
ALDH1A3	110.917	86787	6	A549;H1 neural progenitor cells;HUES6;HUES64;iPS-15b;Muscle trunk (fetal);PANC-1;SK-N-SH;UCSF-4	15	100964401	100964600	down
LPAR1	110.791	99758	6	Aorta;B cells (VB);Brain - Cingulate gyrus;CD14+CD16- monocytes (CB);CD14+CD16- monocytes (VB);Eosinophil (VB);Fibroblast of foreskin;foreskin fibroblast;H1 mesenchymal stem cells;M1 macrophage (VB);myotube;NHDF-Ad;Osteoblasts;PC-3;Psoas muscle;skeletal muscle myoblast;Small intestine;Stomach	09	110938550	110939930	down
ALDH1A3	110.692	90587	6	A549;Fibroblast of dermis;Fibroblast of foreskin;Foreskin keratinocytes;GM12878;H1 mesenchymal stem cells;Keratinocytes;NHLF;Osteoblasts;PANC-1;PC-3;PC-9	15	100968001	100968601	down
LPAR1	110.599	102149	6	A673;Aorta;Brain - Cingulate gyrus;Brain - Hippocampus middle;Cortex neurosphere;Esophagus;fibroblast of dermis;Fibroblast of dermis;Fibroblast of foreskin;fibroblast of lung;foreskin fibroblast;HSMM myotube;IMR-90;M0 macrophage (VB);M1 macrophage (CB);M1 macrophage (VB);M2 macrophage (CB);mesenchymal stem cell;myotube;NHDF-Ad;NHLF;Osteoblasts;PC-3;psoas muscle;Psoas muscle;Sigmoid colon;Skeletal…	09	110935501	110938197	down
LPAR1	110.161	146720	10	A549;Aorta;CD14+CD16- monocytes (CB);CD14+CD16- monocytes (VB);Eosinophil (VB);fibroblast of dermis;Fibroblast of dermis;Fibroblast of foreskin;foreskin fibroblast;H1 mesenchymal stem cells;IMR-90;M0 macrophage (VB);M1 macrophage (CB);M1 macrophage (VB);M2 macrophage (CB);NHDF-Ad;PC-3;Right atrium;Sigmoid colon	09	110891401	110893155	down
HOXD11	110.083	539639	68	Adrenal gland (fetal);Endothelial cells of umbilical vein (CB);EPC (VB);SK-N-SH	02	176643601	176644108	down
HOXD11	110.083	537385	68	A549;GM12878;H1 mesenchymal stem cells;Mesenchymal stem cells (BM;Osteoblasts;Skeletal muscle myoblasts;VB)	02	176640802	176642399	down
HOXD11	110.054	542585	68	iPS-15b	02	176645401	176648200	down
PALMD	109.857	-204212	12	CD14+CD16- monocytes (CB);Central memory CD4+ ab T cells (VB);Common myeloid progenitor CD34+;EPC (VB);Foreskin melanocytes;M0 macrophage (VB);M1 macrophage (CB);M1 macrophage (VB);M2 macrophage (CB);Muscle leg (fetal);NHLF;Placenta	01	99441002	99442799	down
PALMD	109.857	-200400	12	endothelial cell of umbilical vein;Endothelial cells of umbilical vein;Endothelial cells of umbilical vein (CB);Fibroblast of dermis;Foreskin melanocytes;HSMM myotube;Lung (fetal);muscle of leg;muscle of trunk;myotube;NHLF;Osteoblasts;Skeletal muscle myoblasts;SK-N-SH;Stomach (fetal)	01	99444626	99446800	down
ALDH1A3	109.722	-224775	32	Adrenal gland (fetal);CD8+ ab T cells (PB);iPS-15b;Kidney (fetal);Lung (fetal);Muscle leg (fetal);muscle of leg;muscle of trunk;Muscle trunk (fetal);Ovary;Psoas muscle;Stomach (fetal);UCSF-4	15	100651277	100654600	down
MRC2	109.687	306431	21	CD14+CD16- monocytes (CB);H9 neural progenitor cells;Kidney (fetal);M1 macrophage (CB);M1 macrophage (VB);M2 macrophage (VB);Neutrophils (VB)	17	62933602	62934600	down
PAF1	109.432	80189	16	CD14+CD16- monocytes (CB);CD14+CD16- monocytes (VB);CD4+ ab T cells;CD4+ ab T cells (VB);Common myeloid progenitor CD34+;common myeloid progenitor, CD34-positive;Eosinophil (VB);Erythroblasts (CB);GM23338 bipolar neurons;H1 neural progenitor cells;H1-hESC;H9;HUES6;iPS DF 19.11;K562;M1 macrophage (VB);M2 macrophage (CB);M2 macrophage (VB);neural stem progenitor cell	19	39310355	39311574	down
DLC1	109.264	125662	13	Adipose nuclei;Aorta;Left ventricle;Muscle (fetal);Muscle leg (fetal);muscle of leg;muscle of trunk;Muscle trunk (fetal);Psoas muscle	08	13478201	13479714	down
LPAR1	109.097	-249027	16	Astrocytes;CD14+CD16- monocytes (CB);CD14+CD16- monocytes (VB);Eosinophil (VB);fibroblast of dermis;foreskin fibroblast;Foreskin keratinocytes;H1 mesenchymal stem cells;H1 trophoblast;M0 macrophage (VB);M1 macrophage (CB);M1 macrophage (VB);M2 macrophage (CB);M2 macrophage (VB);Mammary epithelial cells;Mesenchymal stem cells (BM;neural stem progenitor cell;NHLF;PC-3;placenta;trophoblast cell;VB)	09	111286801	111289248	down
LHX9	109.084	75599	3	Common myeloid progenitor CD34+;Heart (fetal);M1 macrophage (VB)	01	197987401	197987600	down
TMEM37	109.062	-52299	5	CD14+CD16- monocytes (CB);CD14+CD16- monocytes (VB);Eosinophil (VB);Erythroblasts (CB);K562;M0 macrophage (CB);M0 macrophage (VB);M1 macrophage (CB);M1 macrophage (VB);M2 macrophage (CB);M2 macrophage (VB);mesendoderm;Muscle leg (fetal);Muscle trunk (fetal);myotube;Psoas muscle	02	119376602	119378602	down
SFRP4	108.921	97894	8	CD14+CD16- monocytes (CB);Erythroblasts (CB);Lung;M0 macrophage (VB);M1 macrophage (CB);M1 macrophage (VB);M2 macrophage (VB);Ovary	07	37927401	37928200	down
TMEM37	108.839	-57600	7	Brain (fetal);Cortex neurosphere;Foreskin melanocytes;Ganglion eminence neurosphere;Mammary myoepithelial cells	02	119372201	119372400	down
TMEM37	108.839	-55800	7	HepG2;M1 macrophage (VB)	02	119374001	119374200	down
LHX9	108.522	-97122	6	H1-hESC;H9;HUES48;HUES6;HUES64;iPS DF 19.11;iPS DF 6.9;iPS-15b;iPS-20b;Neutrophils (VB)	01	197814159	197815400	down
HOXD11	108.503	70803	16	A673;CD4+ ab T cells (VB);CD8+ ab T cells (CB);Cortex neurosphere;EPC (VB);female gonad;Foreskin melanocytes;Ganglion eminence neurosphere;HepG2;iPS DF 19.11;Ovary	02	176174371	176175666	down
PALMD	108.474	-96812	3	Adrenal gland (fetal);Astrocytes;Cortex neurosphere;Endothelial cells of umbilical vein;Endothelial cells of umbilical vein (CB);EPC (VB);Foreskin keratinocytes;GM23338 bipolar neurons;H1 neural progenitor cells;Heart (fetal);HSMM myotube;HUES48;Lung (fetal);Mammary epithelial cells;Mammary myoepithelial cells;MM.1S;Muscle leg (fetal);Skeletal muscle myoblasts;SK-N-SH	01	99548801	99549800	down
PDE11A	108.375	310738	28	Cortex neurosphere;Foreskin melanocytes;H1-hESC;H9 neuron cells;Heart (fetal);hESC endodermal cells;HUES48;HUES6;HUES64;iPS DF 6.9;iPS-15b;iPS-20b;Left ventricle;Psoas muscle;SK-N-SH;UCSF-4	02	177796801	177798400	down
LHX9	108.17	63899	3	CD14+ monocytes (PB);CD14+CD16- monocytes (CB);CD14+CD16- monocytes (VB);Eosinophil (VB);M0 macrophage (VB);M1 macrophage (CB);M1 macrophage (VB);M2 macrophage (CB);M2 macrophage (VB);Neutrophilic myelocytes (BM);Neutrophils (CB);Neutrophils (VB);Placenta	01	197974401	197977200	down
ARL4C	0.00820947	-181627	19	astrocyte;endothelial cell of umbilical vein;fibroblast of dermis;fibroblast of lung;foreskin fibroblast;H1-hESC;H9;HCT116;HeLa-S3;HepG2;IMR-90;iPS DF 6.9;mammary epithelial cell;MCF-7;mesenchymal stem cell;myotube;neural stem progenitor cell;Panc1;psoas muscle;skeletal muscle myoblast;stomach;u87;UCSF-4	02	234675907	234681509	down
ARL4C	0.00751541	-185474	20	keratinocyte;myotube;skeletal muscle myoblast;u87	02	234682093	234683017	down
LHX9	108.065	-205101	21	B cells (VB);CD14+CD16- monocytes (CB);CD14+CD16- monocytes (VB);CD4+ ab T cells (VB);Central memory CD4+ ab T cells (VB);M0 macrophage (CB);M0 macrophage (VB);M1 macrophage (CB);M1 macrophage (VB);M2 macrophage (CB);M2 macrophage (VB)	01	197706201	197707400	down
TBX3	108.011	-58326	11	adrenal gland;Adrenal gland;H1 neural progenitor cells;H1 trophoblast;H1-hESC;HepG2;hESC endodermal cells;HUES6;iPS DF 6.9;Ovary;SK-N-SH;Stomach (fetal);trophoblast cell	12	114742001	114743000	down
ARL4C	0.00751541	-189420	20	A549;A673;Astrocytes;Brain germinal matrix;CD14+ monocytes;CD14+ monocytes (PB);CD14+CD16- monocytes (VB);Common myeloid progenitor CD34+;Cortex neurosphere;Endothelial cells of umbilical vein (CB);EPC (VB);Fibroblast of dermis;Foreskin melanocytes;Ganglion eminence neurosphere;GM23338 bipolar neurons;H1 mesenchymal stem cells;H1 neural progenitor cells;H1-ESC;H1-hESC;H9;H9 neural progenitor cell…	02	234685767	234687235	down
DLC1	107.952	227390	25	A549;A673;astrocyte;Astrocytes;Endothelial cells of umbilical vein;Endothelial cells of umbilical vein (CB);foreskin fibroblast;IMR-90;M1 macrophage (VB);M2 macrophage (VB);Osteoblasts;PC-3;PC-9;u87	08	13376314	13378146	down
IQGAP2	107.888	287608	21	A549;Adrenal gland (fetal);Aorta;astrocyte;Astrocytes;CD34 primary cells;Common myeloid progenitor CD34+;Effector memory CD8+ ab T cells (VB);endothelial cell of umbilical vein;Endothelial cell of umbilical vein;Endothelial cells of umbilical vein;EPC (VB);fibroblast of dermis;Fibroblast of foreskin;fibroblast of lung;foreskin fibroblast;Foreskin keratinocytes;foreskin melanocyte;Foreskin melanoc…	05	76687587	76694199	down
IQGAP2	107.863	293216	21	A673;CD34 primary cells;common myeloid progenitor, CD34-positive;endothelial cell of umbilical vein;Endothelial cell of umbilical vein;Endothelial cells of umbilical vein;Endothelial cells of umbilical vein (CB);EPC (VB);Fibroblast of foreskin;K562;Mammary epithelial cells;Muscle leg (fetal);Neutrophilic myelocytes (BM);NHLF;PC-3;SK-N-SH	05	76695001	76698000	down
DLC1	107.451	267719	29	Common myeloid progenitor CD34+;Endothelial cells of umbilical vein;Endothelial cells of umbilical vein (CB)	08	13336201	13337600	down
ALDH1A3	107.382	111429	6	PANC-1	15	100988511	100989774	down
MRC2	107.246	360831	28	A673;Cortex neurosphere;Fibroblast of dermis;Fibroblast of foreskin;HSMM myotube;HUES64;Mammary epithelial cells;Mammary myoepithelial cells;MCF-7;Muscle trunk (fetal);Skeletal muscle myoblasts;SK-N-SH	17	62988401	62988600	down
MRC2	107.241	359052	28	Astrocytes;HSMM myotube;Mammary epithelial cells;Muscle leg (fetal);muscle of trunk;myotube;Natural killer cells (PB);Pancreas;skeletal muscle myoblast;Skeletal muscle myoblasts;SK-N-SH;Stomach;T cells (PB);Thymus;trophoblast cell;UCSF-4	17	62986073	62987370	down
MMD	107.06	72724	5	A673;Central memory CD4+ ab T cells (VB);Erythroblasts (CB);HCT116;HepG2;iPS-15b;M1 macrophage (VB);M2 macrophage (VB);Panc1;placenta;Placenta	17	55348601	55349799	down
MMD	107.06	71123	5	H1-hESC;H9;HUES48;HUES6;HUES64;iPS DF 19.11;iPS DF 6.9;iPS-15b;iPS-20b;M1 macrophage (VB)	17	55350002	55351599	down
MMD	106.851	77671	6	CD4+ ab T cells;CD4+ ab T cells (PB);CD4+ ab T cells (VB);Central memory CD4+ ab T cells (VB);Common myeloid progenitor CD34+;common myeloid progenitor, CD34-positive;DND-41;Effector memory CD8+ ab T cells (VB);Erythroblasts (CB);K562;Muscle leg (fetal);placenta;Placenta;T cells (PB);T helper 17 cells;T-cell;Thymus (fetal)	17	55342802	55345703	down
KRT19	106.828	-110992	16	CD14+CD16- monocytes (CB);CD14+CD16- monocytes (VB);Erythroblasts (CB);M0 macrophage (VB);M1 macrophage (VB);M2 macrophage (CB);Neutrophils (VB)	17	41638601	41639999	down
LPAR1	106.807	261797	21	A673;Astrocytes;Endothelial cells of umbilical vein (CB);Fibroblast of dermis;Fibroblast of foreskin;H1 neural progenitor cells;iPS-20b;M0 macrophage (VB);M1 macrophage (VB);Muscle leg (fetal)	09	110776002	110778399	down
ZFP30	106.509	119936	18	Brain (fetal);HSMM myotube;Keratinocytes;M1 macrophage (VB)	19	37572201	37572600	down
HOXD11	106.464	529885	67	A673;Endothelial cells of umbilical vein (CB);H1-hESC;PC-3	02	176634001	176634200	down
ALDH1A3	106.245	-98918	12		15	100778596	100778995	down
ALDH1A3	106.245	-98583	12	muscle of leg;muscle of trunk	15	100779056	100779205	down
PAF1	106.225	937998	189	H1-hESC;H9;HCT116;iPS DF 19.11;iPS DF 6.9;K562;mesendoderm	19	38453041	38453270	down
ALDH1A3	106.057	-103613	19	GM23338 bipolar neurons;K562;SK-N-SH	15	100774001	100774200	down
LPAR1	105.991	151897	10	A673;Cortex neurosphere;Fibroblast of foreskin;H9 neuron cells;IMR-90;Lung (fetal);M1 macrophage (CB);M1 macrophage (VB);Mammary myoepithelial cells;muscle of leg;NHDF-Ad;NHLF;Osteoblasts;PC-3	09	110886401	110887800	down
ALDH1A3	105.908	-106144	23	H9 hepatocytes;HepG2;hESC endodermal cells;iPS DF 19.11;Large intestine (fetal);Muscle leg (fetal);muscle of leg;muscle of trunk;Muscle trunk (fetal);neural stem progenitor cell;SK-N-SH;small intestine;Small intestine (fetal);stomach;Stomach (fetal);UCSF-4	15	100769539	100773600	down
ZNF160	105.852	75033	11	H1-hESC;HepG2;iPS-15b;iPS-20b;UCSF-4	19	53028001	53028800	down
LHX9	105.767	-228502	24	CD14+CD16- monocytes (VB);CD8+ ab T cells (CB);Central memory CD4+ ab T cells (VB);Eosinophil (VB);Foreskin keratinocytes;HeLa-S3;hESC endodermal cells;Keratinocytes;Left ventricle;M0 macrophage (VB);Neutrophilic myelocytes (BM);Neutrophils (VB)	01	197682401	197684399	down
MRC2	105.552	376731	29	CD8+ ab T cells (CB);Endothelial cells of umbilical vein (CB);Foreskin keratinocytes;H1 mesenchymal stem cells;M0 macrophage (VB);Neutrophils (CB);Neutrophils (VB)	17	63004201	63004600	down
HOXD11	105.517	455585	59	A549;H1 neural progenitor cells;H1 trophoblast;H9 neural progenitor cells;Ovary;Placenta;SK-N-SH;Stomach (fetal)	02	176559601	176560000	down
MEG3	105.317	454692	169	A549;A673;Endothelial cells of umbilical vein (CB);hESC endodermal cells;HUES6;iPS DF 19.11;K562;Lung (fetal);M1 macrophage (VB);M2 macrophage (VB);SK-N-SH;Stomach (fetal);Thymus (fetal);UCSF-4	14	101232402	101235799	down
PAF1	105.313	616953	144	Esophagus;Foreskin keratinocytes;GM23338 bipolar neurons;HUES6;Keratinocytes;Mammary epithelial cells;Mammary myoepithelial cells;Muscle leg (fetal);Muscle trunk (fetal);Spleen;UCSF-4	19	38774001	38774400	down
RSPO3	105.271	-293870	17	A549;A673;Endothelial cells of umbilical vein;H1 trophoblast;H1-hESC;H9;H9 neuron cells;hESC endodermal cells;HUES48;HUES6;HUES64;iPS DF 6.9;iPS-15b;iPS-20b;Mammary myoepithelial cells;Osteoblasts;Skeletal muscle myoblasts;UCSF-4	06	126824201	126825400	down
PAF1	105.253	861653	185	Brain germinal matrix;H9 neural progenitor cells;hESC endodermal cells	19	38529401	38529600	down
IQGAP2	105.233	397816	38	A549;astrocyte;Astrocytes;CD14+CD16- monocytes (CB);CD14+CD16- monocytes (VB);CD4+ ab T cells (VB);Endothelial cell of umbilical vein;Endothelial cells of umbilical vein (CB);EPC (VB);fibroblast of lung;Foreskin keratinocytes;HCT116;HCT-116;HeLa-S3;iPS DF 19.11;keratinocyte;Large intestine (fetal);Left ventricle;M0 macrophage (CB);M0 macrophage (VB);M1 macrophage (VB);M2 macrophage (VB);Mammary e…	05	76799802	76802399	down
MEG8	105.09	344452	143	A549;A673;Endothelial cells of umbilical vein (CB);hESC endodermal cells;HUES6;iPS DF 19.11;K562;Lung (fetal);M1 macrophage (VB);M2 macrophage (VB);SK-N-SH;Stomach (fetal);Thymus (fetal);UCSF-4	14	101232402	101235799	down
KRT19	104.796	-80535	11	Common myeloid progenitor CD34+;Foreskin keratinocytes;iPS DF 19.11	17	41608577	41609108	down
ZNF569	104.433	-725557	129	Pancreatic islets	19	38191743	38197921	down
ZNF569	104.391	-809503	145	adrenal gland;Adrenal gland (fetal);Aorta;Brain - Inferior temporal lobe;Colon crypt;Common myeloid progenitor CD34+;endothelial cell of umbilical vein;Endothelial cells of umbilical vein;Endothelial cells of umbilical vein (CB);EPC (VB);Erythroblasts (CB);Esophagus;female gonad;fibroblast of lung;foreskin fibroblast;Foreskin keratinocytes;foreskin melanocyte;Foreskin melanocytes;Gastric;H1 mesen…	19	38276201	38281355	down
HOXD11	104.22	441148	56	Foreskin melanocytes;HUES48;Lung (fetal);Mammary myoepithelial cells;Muscle leg (fetal);muscle of leg;muscle of trunk;Muscle trunk (fetal)	02	176544514	176546214	down
LPAR1	104.165	-224023	12		09	111262921	111263120	down
LPAR1	104.134	155404	11		09	110883568	110883619	down
HOXD11	103.948	517344	66	internal male genitalia	02	176621357	176621762	down
ARL4C	0.00210755	-390957	32	A549;Astrocytes;CD14+ monocytes;Cortex neurosphere;Endothelial cells of umbilical vein;Fibroblast of dermis;Foreskin melanocytes;Ganglion eminence neurosphere;GM23338 bipolar neurons;H1 neural progenitor cells;H1-hESC;H9;H9 neural progenitor cells;H9 neuron cells;Heart (fetal);HUES48;iPS DF 19.11;iPS DF 6.9;iPS-15b;iPS-20b;Kidney (fetal);large intestine;Lung;Lung (fetal);M2 macrophage (CB);Mesenc…	02	234887075	234889001	down
LRRK1	103.726	-75730	10	A549;Adrenal gland (fetal);Fibroblast of foreskin;fibroblast of lung;hESC endodermal cells;IMR-90;Mammary epithelial cells;Mammary myoepithelial cells;MCF-7;Osteoblasts;PC-3;PC-9;placenta;Placenta;SK-N-SH;Stomach (fetal);trophoblast cell	15	100842601	100843972	down
LDLRAD4	103.706	353840	44	Brain - Cingulate gyrus;Brain - Hippocampus middle;CD14+ monocytes;CD14-positive monocyte;dendritic cell;fibroblast of dermis;monocyte	18	13571222	13571453	down
LPAR1	103.693	-150403	9	CD14+ monocytes;M1 macrophage (VB)	09	111189201	111189600	down
LPAR1	103.532	397645	29	A549;A673;Astrocytes;Common myeloid progenitor CD34+;Cortex neurosphere;Fibroblast of dermis;Fibroblast of foreskin;foreskin fibroblast;Foreskin keratinocytes;H1 mesenchymal stem cells;H1 neural progenitor cells;H9 neural progenitor cells;H9 neuron cells;Heart (fetal);iPS-15b;Kidney (fetal);Lung (fetal);Mesenchymal stem cells (BM;NHLF;Osteoblasts;Panc1;PC-3;SK-N-SH;Small intestine;Stomach (fetal)…	09	110640365	110642341	down
LPAR1	103.196	223397	15	CD14+CD16- monocytes (VB);M0 macrophage (VB);M1 macrophage (CB);M1 macrophage (VB);PC-3	09	110815201	110816000	down
PALMD	102.875	-475212	23	A549;Endothelial cells of umbilical vein (CB);H1 mesenchymal stem cells;H9 hepatocytes;HeLa-S3;Keratinocytes	01	99170402	99171399	down
LPAR1	102.635	148197	10	A549;A673;Cortex neurosphere;Fibroblast of dermis;HUES48;iPS-15b;iPS-20b;Mammary myoepithelial cells;NHDF-Ad;NHLF;Osteoblasts;PC-3;SK-N-SH;UCSF-4	09	110890601	110891000	down
LHX9	102.507	-239001	26	M0 macrophage (VB);M1 macrophage (VB);M2 macrophage (CB);M2 macrophage (VB)	01	197672801	197673000	down
LHX9	102.507	-237501	26	A673;CD4+ ab T cells (VB);GM23338 bipolar neurons;H1-hESC;H9;hESC endodermal cells	01	197674002	197674799	down
KRT19	102.244	-90761	13	keratinocyte;mammary epithelial cell;trophoblast cell	17	41618489	41619648	down
KRT19	102.244	-92456	13	mammary epithelial cell;trophoblast cell	17	41620689	41620838	down
KRT19	102.244	-92136	13	keratinocyte;mammary epithelial cell;trophoblast cell	17	41620349	41620538	down
LHX9	101.941	-178101	18	CD4+ ab T cells (VB);Effector memory CD8+ ab T cells (VB);H9 neural progenitor cells;H9 neuron cells;HepG2;hESC endodermal cells;neural stem progenitor cell;UCSF-4	01	197733201	197734400	down
LHX9	101.925	-174801	16	CD14+CD16- monocytes (CB);CD14+CD16- monocytes (VB);CD8+ ab T cells (CB);Eosinophil (VB);Foreskin keratinocytes;HeLa-S3;keratinocyte;M0 macrophage (CB);M0 macrophage (VB);M1 macrophage (CB);M1 macrophage (VB);M2 macrophage (CB);mammary epithelial cell;MCF-7;Neutrophils (CB);UCSF-4	01	197736201	197738000	down
LHX9	101.925	-173001	15	B cells (VB);CD4+ ab T cells (VB);CD8+ ab T cells (CB);Central memory CD4+ ab T cells (VB);Effector memory CD8+ ab T cells (VB);Foreskin keratinocytes;GM12878;M0 macrophage (VB);M1 macrophage (CB);M1 macrophage (VB);M2 macrophage (CB);Psoas muscle	01	197738202	197739600	down
HOXD11	101.598	461885	60	Brain (fetal);endothelial cell of umbilical vein;Endothelial cells of umbilical vein;Muscle leg (fetal);muscle of leg;muscle of trunk;Muscle trunk (fetal);Sigmoid colon;Small intestine (fetal);Spleen;Stomach (fetal)	02	176565202	176566999	down
DSE	101.496	194230	26	Adrenal gland (fetal);astrocyte;Astrocytes;B cell;B cells (VB);CD14+ monocytes;CD14+ monocytes (PB);CD14+CD16- monocytes (CB);CD14+CD16- monocytes (VB);CD14-positive monocyte;CD4+ ab T cells (VB);Central memory CD4+ ab T cells (VB);Common myeloid progenitor CD34+;common myeloid progenitor, CD34-positive;Endothelial cells of umbilical vein (CB);Eosinophil (VB);Erythroblasts (CB);fibroblast of derm…	06	116443401	116453400	down
IQGAP2	101.359	351616	29	A549;A673;Foreskin keratinocytes;GM23338 bipolar neurons;HepG2;Mammary epithelial cells;Psoas muscle;SK-N-SH	05	76754801	76755001	down
LHX9	101.135	-112531	8	A549;A673;Astrocytes;Common myeloid progenitor CD34+;DND-41;Fibroblast of dermis;fibroblast of lung;Foreskin keratinocytes;GM23338 bipolar neurons;H1 mesenchymal stem cells;H1 trophoblast;Heart (fetal);HeLa-S3;HSMM myotube;HUES48;HUES6;HUES64;IMR-90;iPS DF 19.11;iPS DF 6.9;iPS-20b;Keratinocytes;Left ventricle;Mammary epithelial cells;mesenchymal stem cell;Mesenchymal stem cells (BM;NHLF;Osteoblas…	01	197798742	197800000	down
SFRP4	101.072	-187059	12	Common myeloid progenitor CD34+;common myeloid progenitor, CD34-positive;Effector memory CD8+ ab T cells (VB);H1 mesenchymal stem cells;H1 trophoblast;H1-hESC;H9;HUES48;HUES6;iPS DF 19.11;iPS-20b;Muscle leg (fetal);muscle of leg;Psoas muscle;SK-N-SH;Thymus;Thymus (fetal);trophoblast cell	07	38211707	38213800	down
SFRP4	101.072	-188406	12	H1-hESC;HUES48;HUES6;HUES64;iPS-15b	07	38214001	38214200	down
SFRP4	101.006	-194113	13	Aorta;astrocyte;B cell;CD14+ monocytes;CD14+CD16- monocytes (CB);CD14+CD16- monocytes (VB);CD14-positive monocyte;CD3 primary cells;CD4 naive primary cells;CD4+ ab T cells;CD4+ ab T cells (VB);CD56 primary cells;CD8 memory primary cells;CD8 primary cells;CD8+ ab T cells (CB);Central memory CD4+ ab T cells (VB);common myeloid progenitor, CD34-positive;DND-41;Effector memory CD8+ ab T cells (VB);en…	07	38215216	38224400	down
ZFP30	100.998	-354744	62	Astrocytes;B cell;CD14-positive monocyte;CD19 primary cells;CD20+ B cells;common myeloid progenitor, CD34-positive;foreskin fibroblast;GM12878;H2171;iPS DF 19.11;myotube;natural killer cell;neural stem progenitor cell;Osteoblasts;Pancreatic islets;small intestine;T cell;T-cell;thymus	19	38043747	38050415	down
TBX3	100.713	58693	8	A549;adrenal gland;Adrenal gland (fetal);Fibroblast of foreskin;foreskin fibroblast;H1 trophoblast;H9;H9 hepatocytes;HepG2;Lung (fetal);M1 macrophage (VB);M2 macrophage (VB);neural stem progenitor cell	12	114624959	114626005	down
HOXD11	100.706	351656	49	adrenal gland;Adrenal gland (fetal);DND-41;endothelial cell of umbilical vein;Endothelial cells of umbilical vein (CB);EPC (VB);female gonad;fibroblast of dermis;Fibroblast of foreskin;foreskin fibroblast;HUES64;M1 macrophage (CB);M1 macrophage (VB);M2 macrophage (VB);Muscle leg (fetal);muscle of leg;muscle of trunk;Muscle trunk (fetal);Osteoblasts;Panc1;psoas muscle;Psoas muscle;Right atrium;SK-…	02	176454745	176456999	down
HOXD11	100.691	357685	50	A549;A673;Astrocytes;endothelial cell of umbilical vein;Endothelial cells of umbilical vein;Endothelial cells of umbilical vein (CB);EPC (VB);Fibroblast of dermis;Foreskin keratinocytes;H1 neural progenitor cells;H9 neural progenitor cells;H9 neuron cells;HUES48;HUES6;HUES64;iPS-15b;iPS-20b;Keratinocytes;Kidney (fetal);Mammary epithelial cells;muscle of leg;Osteoblasts;PC-3;Right ventricle;Sigmoi…	02	176460801	176463000	down
HOXD11	100.571	546485	68	A673;Adrenal gland (fetal);Fibroblast of dermis;HUES48;Osteoblasts;Spleen	02	176650601	176650800	down
HOXD11	100.571	546885	68	A673;Adrenal gland (fetal);EPC (VB);Fibroblast of dermis;HUES48;HUES64;Spleen	02	176651001	176651200	down
ZFP30	100.506	-870864	153	CD14+CD16- monocytes (CB);CD14+CD16- monocytes (VB);Effector memory CD8+ ab T cells (VB);iPS DF 19.11;M1 macrophage (CB);M2 macrophage (CB)	19	38563001	38563400	down
FAT3	100.497	218765	8	A673;Cortex neurosphere;Fibroblast of dermis;GM23338 bipolar neurons;Heart (fetal);HSMM myotube;iPS DF 6.9;Kidney (fetal);Lung (fetal);Mammary myoepithelial cells;Muscle leg (fetal);NHLF;SK-N-SH	11	92443001	92443800	down
MEG3	100.443	-139052	26	common myeloid progenitor, CD34-positive;DND-41;H2171;large intestine;natural killer cell;T-cell;thymus	14	100639588	100641126	down
MEG3	100.303	-143108	26	DND-41;H1 mesenchymal stem cells;H1 neural progenitor cells;H1-hESC;H2171;HUES48;iPS DF 6.9;Right ventricle;Thymus;UCSF-4	14	100636201	100636401	down
ZFP30	100.143	-642809	116	astrocyte;natural killer cell	19	38335141	38335150	down
NTRK3	3.99757	-45472	3		15	88302092	88302443	down
NPTX1	3.66904	147442	45		17	80330341	80330461	down
DUSP16	3.61078	170162	46	A673;Adrenal gland (fetal);Common myeloid progenitor CD34+;common myeloid progenitor, CD34-positive;Erythroblasts (CB);H9 hepatocytes;Heart (fetal);HepG2;K562;Kidney (fetal);Large intestine (fetal);Left ventricle;Lung (fetal);mast cell;Right ventricle;SK-N-SH;T cell;thymus;Thymus;Thymus (fetal)	12	12392201	12393200	down
GRIN2B	3.56516	175076	5		12	13806792	13807080	down
ZNF160	3.50248	477045	100		19	52626306	52626472	down
MYOCD	3.43974	359655	30	CD14+CD16- monocytes (CB);Foreskin melanocytes;M0 macrophage (VB);Neutrophils (CB);Neutrophils (VB)	17	13025289	13025800	down
LDLRAD4	3.35362	-41492	8	HepG2;small intestine	18	13175825	13176187	down
PAF1	3.34193	-166347	49	Panc1;placenta	19	39557381	39557620	down
IQGAP2	3.27298	460394	58		05	76863485	76863873	down
PAF1	3.19729	-285002	70	GM12878;Panc1	19	39676081	39676230	down
TBX3	2.75665	-17024	5	thyroid gland	12	114701008	114701390	down
CGAS	2.65949	-356861	75		06	73809069	73809247	down
PAF1	2.57955	-177747	49	A549;Astrocytes;Endothelial cells of umbilical vein;Endothelial cells of umbilical vein (CB);H1 trophoblast;Mammary epithelial cells;Panc1;PC-9;placenta;Placenta	19	39568601	39569200	down
FAT3	2.38575	21949	1		11	92246424	92246745	down
ALDH1A3	2.33407	-163813	28	A549;A673;astrocyte;Astrocytes;endothelial cell of umbilical vein;Endothelial cells of umbilical vein (CB);EPC (VB);Esophagus;female gonad;fibroblast of dermis;fibroblast of lung;Foreskin keratinocytes;foreskin melanocyte;Foreskin melanocytes;H1 mesenchymal stem cells;HCC1954;HCT116;HCT-116;Heart (fetal);HeLa;HeLa-S3;HepG2;iPS DF 19.11;keratinocyte;Keratinocytes;large intestine;Large intestine (f…	15	100711002	100716799	down
FYN	2.21758	385936	24	B cell;GM12878;mammary epithelial cell;natural killer cell;thymus	06	111486844	111488188	down
DLC1	1.98647	838505	80	B cell;CD14-positive monocyte;CD19 primary cells;CD20+ B cells;Colon crypt;common myeloid progenitor, CD34-positive;Esophagus;foreskin melanocyte;GM12878;Lung;mast cell;monocyte;myotube;natural killer cell;psoas muscle;Spleen	08	12764541	12767688	down
FN1	1.84588	-337234	25	A549;A673;Adrenal gland (fetal);astrocyte;Astrocytes;CD14+ monocytes;CD14+CD16- monocytes (CB);CD14+CD16- monocytes (VB);Common myeloid progenitor CD34+;endothelial cell of umbilical vein;Endothelial cells of umbilical vein (CB);EPC (VB);epithelial cell of prostate;Erythroblasts (CB);Esophagus;fibroblast of dermis;Fibroblast of dermis;Fibroblast of foreskin;fibroblast of lung;fibroblast of tunica…	02	215770402	215776400	down
LDLRAD4	1.57303	-453724	97	thymus	18	12763761	12763786	down
FYN	1.57273	-143522	15	Adipose nuclei;Astrocytes;CD4+ ab T cells;CD4+ ab T cells (PB);CD4+ ab T cells (VB);CD4+ CD25- IL17- PMA Th primary cells;Central memory CD4+ ab T cells (VB);Endothelial cells of umbilical vein (CB);EPC (VB);Erythroblasts (CB);Esophagus;fibroblast of dermis;Fibroblast of dermis;fibroblast of lung;Foreskin melanocytes;HeLa-S3;HepG2;HSMM myotube;keratinocyte;Left ventricle;M1 macrophage (CB);M1 mac…	06	112013908	112020040	down
FYN	1.56239	527725	48		06	111345658	111345796	down
GRIN2B	1.44357	277700	7		12	13704200	13704423	down
COL11A1	0.450821	4071	0	Brain germinal matrix;Cortex neurosphere;Foreskin melanocytes;Ganglion eminence neurosphere;H1 mesenchymal stem cells;H9 neural progenitor cells;H9 neuron cells;Mammary myoepithelial cells	01	103104601	103105000	down
LHX9	0.450821	-2901	0	Astrocytes;B cells (VB);CD4+ ab T cells (VB);CD8+ ab T cells (CB);DND-41;Effector memory CD8+ ab T cells (VB);HCT116;Mammary epithelial cells;NHLF	01	197908801	197909200	down
ST6GAL2	0.450821	4209	0	Common myeloid progenitor CD34+;H1 mesenchymal stem cells;H1-hESC;iPS DF 19.11;iPS-20b;SK-N-SH	02	106883001	106883400	down
ST6GAL2	0.450821	-3480	0	A549;A673;Common myeloid progenitor CD34+;H1-hESC;H9;HUES48;iPS-15b;iPS-20b;SK-N-SH;UCSF-4	02	106889401	106892378	down
FN1	0.450821	-4060	2	astrocyte;Astrocytes;HepG2;mammary epithelial cell;Osteoblasts	02	215439685	215440769	down
FN1	0.450821	-3046	2	astrocyte;Astrocytes;foreskin melanocyte;Osteoblasts;u87	02	215439138	215439287	down
ARL4C	0.450821	-3511	1	B cell;CD4 memory primary cells;CD4+ CD25- CD45RA+ naive primary cells;CD4+ CD25- CD45RO+ memory primary cells;CD4+ CD25- IL17- PMA Th primary cells;CD8 primary cells;DND-41;natural killer cell;Panc1;thymus	02	234500517	234500666	down
ARL4C	0.450821	-4020	1	A549;Cortex neurosphere;DND-41;Fibroblast of foreskin;Foreskin keratinocytes;HCT116;HUES64;Mammary epithelial cells;Mammary myoepithelial cells;Thymus (fetal)	02	234501001	234501200	down
TENM3	0.450821	-4412	0	Cortex neurosphere;Foreskin melanocytes;H1-hESC;H9 neural progenitor cells;HUES48;HUES6;HUES64;iPS-15b;iPS-20b;UCSF-4	04	181443001	181443400	down
TENM3	0.450821	-3512	0	GM23338 bipolar neurons;H1 mesenchymal stem cells;H1-hESC;HUES48;HUES6;HUES64;iPS-15b;iPS-20b	04	181444001	181444200	down
IQGAP2	0.450821	-4784	0	CD14+CD16- monocytes (CB);CD14+CD16- monocytes (VB);Erythroblasts (CB);M0 macrophage (VB)	05	76398401	76398600	down
CGAS	0.450821	-2504	0	CD14-positive monocyte;keratinocyte	06	73454379	73455222	down
FYN	0.450821	4379	1	CD4+ CD25- CD45RO+ memory primary cells;CD4+ CD25- IL17- PMA Th primary cells;CD4+ CD25- IL17+ PMA Th17 primary cells;CD56 primary cells;foreskin melanocyte;natural killer cell	06	111868998	111869147	down
RSPO3	0.450821	-4219	0	CD14+CD16- monocytes (CB);M0 macrophage (VB);M1 macrophage (CB);M1 macrophage (VB);M2 macrophage (CB)	06	127114201	127114702	down
RSPO3	0.450821	-2856	0	A549;A673;Fibroblast of dermis;Lung (fetal);Muscle leg (fetal);muscle of leg;muscle of trunk;Muscle trunk (fetal);psoas muscle;RUES2 cardiac muscle cells	06	127115029	127116600	down
SFRP4	0.450821	4894	0	CD14+CD16- monocytes (VB);Common myeloid progenitor CD34+;GM12878;M0 macrophage (VB);M1 macrophage (CB);M1 macrophage (VB)	07	38020202	38021400	down
SFRP4	0.450821	-2399	0	myotube;skeletal muscle myoblast	07	38028019	38028168	down
LPAR1	0.450821	-3202	0	Foreskin keratinocytes;H1 trophoblast;HUES64;Keratinocytes;MCF-7	09	111042001	111042399	down
GRIN2B	0.450821	-4142	1	Foreskin keratinocytes;Keratinocytes;Mammary epithelial cells	12	13985801	13986506	down
MEG3	0.450821	-3791	0	A673;adrenal gland;Adrenal gland (fetal);Common myeloid progenitor CD34+;Endothelial cells of umbilical vein (CB);EPC (VB);Erythroblasts (CB);H9 hepatocytes;H9 neural progenitor cells;Heart (fetal);HepG2;hESC endodermal cells;K562;Muscle (fetal);Muscle leg (fetal);muscle of leg;muscle of trunk;Muscle trunk (fetal);myotube;placenta;Placenta;SK-N-SH;Spleen;stomach;Stomach (fetal)	14	100769244	100781991	down
MEG8	0.450821	-4816	0	Muscle (fetal);muscle of leg;muscle of trunk	14	100883447	100886218	down
MEG8	0.450821	2483	0	A673;adrenal gland;Common myeloid progenitor CD34+;Cortex neurosphere;GM23338 bipolar neurons;H1 neural progenitor cells;H1-hESC;H9;H9 hepatocytes;H9 neural progenitor cells;H9 neuron cells;hESC endodermal cells;HUES48;HUES64;iPS DF 19.11;iPS DF 6.9;iPS-20b;Mammary myoepithelial cells;Muscle (fetal);muscle of leg;muscle of trunk;neural stem progenitor cell;Osteoblasts;Placenta;Psoas muscle;Sigmoi…	14	100886829	100897434	down
ALDH1A3	0.450821	-4492	0	B cell;CD14+CD16- monocytes (CB);CD14-positive monocyte;fibroblast of lung;Foreskin keratinocytes;HCT116;HeLa-S3;HUES6;M1 macrophage (VB);M2 macrophage (VB);mammary epithelial cell;natural killer cell;Panc1;pancreas;PC-3;PC-9;SK-N-SH;T-cell	15	100872912	100873532	down
LRRK1	0.450821	-4515	0	CD14+CD16- monocytes (CB);HUES48;HUES6;HUES64;iPS-15b;Lung;M1 macrophage (VB);PANC-1;PC-3;PC-9;Placenta;Sigmoid colon	15	100913559	100915445	down
LRRK1	0.450821	3417	2	B cell;GM12878;muscle of leg;PANC-1	15	100921507	100923361	down
MYOCD	0.450821	-2889	0	A549;H1 mesenchymal stem cells;iPS DF 19.11;Ovary;Psoas muscle;Sigmoid colon;Stomach (fetal)	17	12662801	12663200	down
MMD	0.450821	-3477	1	A673;B cells;B cells (VB);HUES64;M0 macrophage (VB);M1 macrophage (VB);SK-N-SH	17	55425202	55425600	down
NPTX1	0.450821	3077	1	HCT116;neural stem progenitor cell	17	80474701	80474830	down
NPTX1	0.450821	-3858	0	A549;B cells;Cortex neurosphere;DND-41;H9 hepatocytes;H9 neuron cells;HCT116;HeLa-S3;HSMM myotube;MCF-7;Pancreas	17	80481201	80482200	down
LDLRAD4	0.450821	-4597	1	GM23338 bipolar neurons;HUES6;iPS-15b;Lung (fetal)	18	13212801	13213000	down
ZFP30	0.450821	-4364	2	iPS DF 6.9;iPS-15b;UCSF-4	19	37696601	37696800	down
APOC1	0.450821	4954	1	Fibroblast of foreskin;HepG2;K562;M0 macrophage (VB);M1 macrophage (VB)	19	44918201	44920200	down
PALMD	0.198331	-9812	1	Adipose nuclei;Endothelial cells of umbilical vein;GM23338 bipolar neurons;HepG2;hESC endodermal cells;HSMM myotube;HUES48;HUES6;HUES64;iPS-20b;Mammary myoepithelial cells;MCF-7;Muscle leg (fetal);Right atrium	01	99636201	99636400	down
PALMD	0.198331	-7112	1	Adipose nuclei;blood vessel endothelial cell;endothelial cell of lymphatic vessel;Endothelial cell of umbilical vein;Endothelial cells of umbilical vein;Endothelial cells of umbilical vein (CB);EPC (VB);Foreskin melanocytes;GM23338 bipolar neurons;H1-hESC;H9 neural progenitor cells;H9 neuron cells;HepG2;HSMM myotube;HUES48;HUES64;Kidney (fetal)	01	99637801	99640200	down
COL11A1	0.198331	7371	0	DND-41;H1 mesenchymal stem cells;H9;Heart (fetal);HUES48;HUES64;Lung (fetal)	01	103101401	103101600	down
ST6GAL2	0.198331	9449	0	Aorta	02	106877760	106878162	down
TMEM37	0.198331	8230	1	Adipose nuclei;Intestine (fetal);Large intestine (fetal)	02	119437154	119439108	down
INHBB	0.198331	6753	1	MCF-7;PC-3;PC-9;SK-N-SH;UCSF-4	02	120352483	120353294	down
TFCP2L1	0.198331	5309	0	CD14+ monocytes;CD14+CD16- monocytes (CB);CD14+CD16- monocytes (VB);M0 macrophage (CB);M0 macrophage (VB);M1 macrophage (CB);M1 macrophage (VB);M2 macrophage (CB)	02	121279201	121280600	down
FN1	0.198331	-5934	2	A549;A673;Astrocytes;fibroblast of dermis;Fibroblast of dermis;Fibroblast of foreskin;Foreskin keratinocytes;Foreskin melanocytes;GM23338 bipolar neurons;H1 trophoblast;H9 neural progenitor cells;Heart (fetal);HeLa-S3;HepG2;K562;keratinocyte;Keratinocytes;Large intestine (fetal);Left ventricle;Lung (fetal);mammary epithelial cell;Mammary epithelial cells;MCF-7;PC-9;Placenta;Small intestine;Small …	02	215441600	215442601	down
ARL4C	0.198331	-5817	1	A549;A673;astrocyte;Astrocytes;Cortex neurosphere;fibroblast of lung;Foreskin keratinocytes;H1 mesenchymal stem cells;HCT116;HSMM myotube;keratinocyte;mesenchymal stem cell;neural stem progenitor cell;Panc1;skeletal muscle myoblast;UCSF-4	02	234502197	234503599	down
ARL4C	0.198331	-7720	1	GM23338 bipolar neurons;H1 neural progenitor cells;H1-hESC;H9;HUES48;HUES6;HUES64;iPS DF 19.11;iPS DF 6.9;iPS-20b;SK-N-SH;UCSF-4	02	234504601	234505000	down
CGAS	0.198331	9697	1	B cells (VB);Central memory CD4+ ab T cells (VB);Effector memory CD8+ ab T cells (VB);iPS DF 19.11;M0 macrophage (VB);M2 macrophage (CB);M2 macrophage (VB);Neutrophils (CB)	06	73442001	73443199	down
FYN	0.198331	7477	1	CD4+ CD25- IL17- PMA Th primary cells;CD4+ CD25- IL17+ PMA Th17 primary cells	06	111863482	111868467	down
FYN	0.198331	-6860	1	Endothelial cells of umbilical vein (CB);Heart (fetal);HUES64;myotube;skeletal muscle myoblast	06	111879825	111880799	down
RSPO3	0.198331	-7870	0	A549;CD14+CD16- monocytes (CB);CD14+CD16- monocytes (VB);M0 macrophage (CB);M0 macrophage (VB);M1 macrophage (CB);M1 macrophage (VB);M2 macrophage (CB)	06	127109401	127112200	down
DLC1	0.198331	8536	1	muscle of leg;muscle of trunk	08	13595220	13596947	down
LPAR1	0.198331	9783	1	A673;Brain - Cingulate gyrus;CD14+CD16- monocytes (CB);CD14+CD16- monocytes (VB);DND-41;Eosinophil (VB);Fibroblast of foreskin;Foreskin keratinocytes;M0 macrophage (VB);M1 macrophage (VB);M2 macrophage (CB);M2 macrophage (VB)	09	111028705	111029725	down
LPAR1	0.198331	8397	1	Brain - Cingulate gyrus;Fibroblast of foreskin;H9 neuron cells;Heart (fetal);M1 macrophage (VB)	09	111030201	111031000	down
TCEAL3	0.198331	7050	2	Fibroblast of dermis;Fibroblast of foreskin;Foreskin keratinocytes;HUES6;Mammary myoepithelial cells;Mesenchymal stem cells (BM;PC-9;VB)	0X	103614401	103614600	down
TCEAL3	0.198331	8476	3	Fibroblast of foreskin;Foreskin keratinocytes;H1 mesenchymal stem cells;H1-hESC;HeLa-S3;HUES6;Mammary myoepithelial cells;MCF-7;Mesenchymal stem cells (BM;PC-3;PC-9;UCSF-4;VB)	0X	103614654	103617199	down
FAT3	0.198331	-7235	0	H1-hESC;H9;HUES48;iPS DF 19.11;iPS DF 6.9;iPS-20b	11	92214802	92219999	down
DUSP16	0.198331	7562	2	A549;CD4+ ab memory T cells (PB);CD4+ ab T cells (PB);CD8+ ab T cells (PB);Cortex neurosphere;H1-hESC;HUES48	12	12555201	12555400	down
DUSP16	0.198331	-5379	12	foreskin melanocyte;placenta	12	12568167	12568316	down
GRIN2B	0.198331	5711	1	Brain germinal matrix;HUES48	12	13975801	13976800	down
TBX3	0.198331	-9766	4	Bladder	12	114693729	114694153	down
MEG3	0.198331	8450	0	adrenal gland;Adrenal gland (fetal);Brain (fetal);Common myeloid progenitor CD34+;EPC (VB);H9 hepatocytes;H9 neural progenitor cells;HepG2;hESC endodermal cells;iPS DF 19.11;K562;Lung (fetal);Mammary myoepithelial cells;Muscle (fetal);Muscle leg (fetal);muscle of leg;muscle of trunk;Muscle trunk (fetal);neural stem progenitor cell;Neutrophils (VB);placenta;Placenta;SK-N-SH;Stomach (fetal)	14	100782253	100793464	down
NTRK3	0.198331	9851	4	B cell;female gonad;H1-hESC;H9;iPS DF 19.11;MCF-7;neural stem progenitor cell;T-cell	15	88246830	88247059	down
ALDH1A3	0.198331	8386	1	iPS-15b;PC-3;UCSF-4	15	100885801	100886399	down
LRRK1	0.198331	-8016	0	iPS DF 19.11;iPS DF 6.9;M1 macrophage (CB);M1 macrophage (VB);M2 macrophage (VB);Muscle leg (fetal);muscle of leg;Muscle trunk (fetal);Neutrophils (CB);Neutrophils (VB);Right ventricle;Sigmoid colon;stomach;Stomach (fetal)	15	100909602	100912399	down
LRRK1	0.198331	7982	2	B cell;B cells;B cells (PB);B cells (VB);GM12878;HUES48;small intestine;UCSF-4	15	100926400	100927598	down
MYOCD	0.198331	-9289	0	A549;H1 mesenchymal stem cells;H1 neural progenitor cells;H1-hESC;HUES48;HUES6;HUES64;iPS-15b;Kidney (fetal);UCSF-4	17	12656401	12656800	down
MMD	0.198331	7649	1	Adipose nuclei;natural killer cell;T-cell	17	55414200	55414349	down
MMD	0.198331	7123	1	A549;Adipose nuclei;CD4+ ab T cells;CD8+ ab T cells (CB);CD8+ ab T cells (PB);GM12878;GM23338 bipolar neurons;Heart (fetal);HepG2;HSMM myotube;HUES48	17	55414401	55415200	down
MMD	0.198331	5083	1	Adipose nuclei;Duodenum smooth muscle	17	55416760	55416922	down
MMD	0.198331	-5326	1	A549;Adipose nuclei;B cells;Fibroblast of dermis;Fibroblast of foreskin;Foreskin melanocytes;GM12878;H1 mesenchymal stem cells;HeLa-S3;HepG2;Lung (fetal);M0 macrophage (VB);M1 macrophage (VB);NHLF;Osteoblasts;PC-3;placenta	17	55426700	55427800	down
MMD	0.198331	-9077	1	A549;A673;Adipose nuclei;Endothelial cells of umbilical vein (CB);EPC (VB);Erythroblasts (CB);GM12878;H1 trophoblast;Heart (fetal);hESC endodermal cells;Left ventricle;M0 macrophage (CB);M0 macrophage (VB);M1 macrophage (CB);M1 macrophage (VB);M2 macrophage (CB);Muscle leg (fetal);Neutrophils (VB);Placenta;Right ventricle;Sigmoid colon;SK-N-SH;trophoblast cell	17	55430202	55431799	down
MRC2	0.198331	-5469	4	M0 macrophage (VB);M1 macrophage (VB);M2 macrophage (CB);M2 macrophage (VB)	17	62622001	62622400	down
MRC2	0.198331	9304	2	Ovary	17	62636889	62637058	down
NPTX1	0.198331	5742	1	B cells (VB);CD4+ ab T cells (VB);CD8+ ab T cells (CB);Effector memory CD8+ ab T cells (VB);GM23338 bipolar neurons	17	80472001	80472200	down
NPTX1	0.198331	-8213	1		17	80485944	80486168	down
LDLRAD4	0.198331	-5697	1	CD14+CD16- monocytes (CB);CD14+CD16- monocytes (VB);GM23338 bipolar neurons;Lung (fetal);M0 macrophage (CB);M0 macrophage (VB);M1 macrophage (CB);M1 macrophage (VB);M2 macrophage (CB);M2 macrophage (VB)	18	13211401	13212200	down
ZFP30	0.198331	-7010	2	H9;iPS DF 19.11;myotube	19	37698986	37699708	down
PAF1	0.198331	7991	2	Brain - Mid frontal lobe;PANC-1	19	39383092	39383234	down
APOC1	0.198331	6454	1	Adrenal gland (fetal);Erythroblasts (CB);GM23338 bipolar neurons;M0 macrophage (CB);M0 macrophage (VB);M1 macrophage (VB)	19	44920601	44920800	down
SNAP25	0.198331	6771	0	A549;A673;Common myeloid progenitor CD34+;Fibroblast of foreskin;GM23338 bipolar neurons;H1-hESC;hESC endodermal cells;HUES48;HUES6;HUES64;iPS-20b;SK-N-SH;UCSF-4	20	10225001	10226200	down
SNAP25	0.198331	9771	0	A549;Brain (fetal);H1-hESC;H9;HepG2;hESC endodermal cells;HUES48;HUES6;HUES64;iPS-20b;MCF-7;PC-9;SK-N-SH;UCSF-4	20	10228201	10229000	down
PALMD	0.169508	-10712	1	A549;Adipose nuclei;foreskin melanocyte;GM23338 bipolar neurons;H1-hESC;H9 neural progenitor cells;HepG2;HUES48;HUES6;HUES64;iPS-15b;iPS-20b;Mammary myoepithelial cells;MCF-7;Osteoblasts;PC-3;UCSF-4	01	99635201	99635601	down
TMEM37	0.169508	-13800	0	A673;B cells;B cells (PB);GM12878;HeLa-S3;HepG2;MCF-7;Osteoblasts;Small intestine;Thymus	02	119416001	119416200	down
TMEM37	0.169508	-11324	0	Intestine (fetal);large intestine;Large intestine (fetal);small intestine	02	119418292	119418862	down
TMEM37	0.169508	10599	1	Adipose nuclei;HepG2;Intestine (fetal);iPS DF 19.11;Large intestine (fetal);Lung;Pancreas;Right ventricle;SK-N-SH;Small intestine (fetal);Stomach	02	119440001	119440999	down
TMEM37	0.169508	11800	3	Adipose nuclei;Intestine (fetal);iPS DF 19.11;iPS DF 6.9;Large intestine (fetal);Lung;Small intestine (fetal)	02	119441601	119441800	down
TFCP2L1	0.169508	13309	1	CD14+ monocytes;CD14+CD16- monocytes (VB);Esophagus;Foreskin keratinocytes;M0 macrophage (VB);M1 macrophage (CB);M1 macrophage (VB);M2 macrophage (CB);Placenta	02	121271602	121272200	down
TFCP2L1	0.169508	11809	1	Esophagus;M0 macrophage (CB);M0 macrophage (VB);M1 macrophage (CB);M2 macrophage (CB);Placenta	02	121273202	121273600	down
FN1	0.169508	10366	3	Fibroblast of dermis;Mesenchymal stem cells (BM;Osteoblasts;Skeletal muscle myoblasts;VB)	02	215425600	215426001	down
FN1	0.169508	-11034	2	Fibroblast of foreskin;Foreskin keratinocytes;Foreskin melanocytes;H1 neural progenitor cells;H1 trophoblast;H9 neural progenitor cells;HeLa-S3;hESC endodermal cells;HUES6;HUES64;Keratinocytes;Mammary epithelial cells	02	215447001	215447400	down
IQGAP2	0.169508	-14844	1	MCF-7;pancreas;placenta	05	76388356	76388525	down
FYN	0.169508	14839	1	Brain - Anterior caudate;CD4+ CD25- CD45RO+ memory primary cells;CD4+ CD25- IL17- PMA Th primary cells;CD4+ CD25- IL17+ PMA Th17 primary cells;CD56 primary cells;CD8 primary cells;foreskin melanocyte;neural stem progenitor cell	06	111858538	111858687	down
FYN	0.169508	13528	1	Brain - Anterior caudate;CD4+ CD25- CD45RO+ memory primary cells;CD4+ CD25- IL17- PMA Th primary cells;CD4+ CD25- IL17+ PMA Th17 primary cells;CD8 primary cells	06	111859304	111860543	down
FYN	0.169508	10665	1	Brain - Anterior caudate;CD4+ CD25- IL17- PMA Th primary cells;CD4+ CD25- IL17+ PMA Th17 primary cells;H1-hESC;H9;neural stem progenitor cell;thymus	06	111862363	111863211	down
FYN	0.169508	-10749	2	H1-hESC;HUES6;HUES64;iPS DF 19.11;iPS-20b	06	111883802	111884599	down
DSE	0.169508	11530	4	Endothelial cells of umbilical vein (CB);Erythroblasts (CB);Esophagus;Fibroblast of foreskin;foreskin fibroblast;Foreskin keratinocytes;Heart (fetal);keratinocyte;Keratinocytes;Left ventricle;Lung;Psoas muscle;Right ventricle;Skeletal muscle myoblasts;thymus;Thymus (fetal)	06	116264802	116266599	down
DSE	0.169508	12730	4	Fibroblast of dermis;Keratinocytes;Mammary epithelial cells;NHLF;Osteoblasts;PC-3	06	116266801	116267001	down
DSE	0.169508	14409	4	Adrenal gland (fetal);B cell;B cells;B cells (VB);CD14+CD16- monocytes (CB);CD4+ ab T cells;CD4+ ab T cells (VB);Central memory CD4+ ab T cells (VB);common myeloid progenitor, CD34-positive;Endothelial cells of umbilical vein (CB);Erythroblasts (CB);Fibroblast of foreskin;Foreskin keratinocytes;HCT116;HepG2;Left ventricle;M0 macrophage (VB);M1 macrophage (VB);M2 macrophage (CB);M2 macrophage (VB)…	06	116267960	116269200	down
RSPO3	0.169508	-10570	0	CD14+CD16- monocytes (CB);CD14+CD16- monocytes (VB);M0 macrophage (CB);M0 macrophage (VB);M1 macrophage (CB);M1 macrophage (VB);M2 macrophage (CB)	06	127107401	127108800	down
SFRP4	0.169508	12894	1	H1-hESC;H9 neuron cells;HSMM myotube;HUES48;HUES6;HUES64;iPS-20b;UCSF-4	07	38012601	38013000	down
DLC1	0.169508	-13181	2	A673;Astrocytes;Cortex neurosphere;Fibroblast of dermis;Foreskin keratinocytes;Foreskin melanocytes;GM23338 bipolar neurons;H1 mesenchymal stem cells;H1 neural progenitor cells;HUES48;HUES64;iPS-20b;Lung (fetal);MCF-7;SK-N-SH;Small intestine;Stomach (fetal)	08	13617601	13618000	down
LPAR1	0.169508	-13996	0	Astrocytes;Fibroblast of dermis;Fibroblast of foreskin;foreskin fibroblast;Foreskin keratinocytes;Keratinocytes;Mammary epithelial cells;Mesenchymal stem cells (BM;Osteoblasts;PC-3;VB)	09	111052401	111053587	down
P2RY6	0.169508	12893	0	Large intestine (fetal)	11	73276556	73278226	down
FAT3	0.169508	-11235	0	Cortex neurosphere;H1-hESC;H9;HUES48;HUES6;HUES64;iPS-15b;iPS-20b	11	92213201	92213600	down
DUSP16	0.169508	14563	2	Adrenal gland (fetal);CD4+ ab T cells (VB);Central memory CD4+ ab T cells (VB);Foreskin melanocytes;GM12878;H9 hepatocytes;Intestine (fetal);Large intestine (fetal);M0 macrophage (VB);M1 macrophage (CB);M1 macrophage (VB);MCF-7;Neutrophils (CB);Neutrophils (VB);Small intestine (fetal)	12	12547201	12549399	down
TENM3	0.000699159	636956	30	A549;A673;Adrenal gland (fetal);astrocyte;Astrocytes;B cells;B cells (PB);B cells (VB);CD14+ monocytes;CD14+ monocytes (PB);CD14+CD16- monocytes (CB);CD14+CD16- monocytes (VB);CD4+ ab memory T cells (PB);CD4+ ab T cells;CD4+ ab T cells (PB);CD4+CD25+ ab regulatory T cells (PB);CD8+ ab T cells (CB);CD8+ ab T cells (PB);Common myeloid progenitor CD34+;Cortex neurosphere;DND-41;Effector memory CD8+ …	04	182083400	182085737	down
DUSP16	0.169508	-13638	14	Adrenal gland (fetal);CD14+CD16- monocytes (CB);CD14+CD16- monocytes (VB);M0 macrophage (VB);M1 macrophage (CB);M1 macrophage (VB);M2 macrophage (CB);MCF-7;Neutrophilic myelocytes (BM);Neutrophils (CB);Neutrophils (VB);Placenta;Sigmoid colon	12	12576001	12577000	down
GRIN2B	0.169508	10912	1	A549;H1-hESC;H9;HUES48;HUES64;iPS-15b;iPS-20b;UCSF-4	12	13971000	13971200	down
GRIN2B	0.169508	10411	1	A549;Brain (fetal);H1-hESC;H9;HUES48;HUES64;iPS-20b;UCSF-4	12	13971401	13971800	down
TBX3	0.169508	-10926	4	Bladder;Fibroblast of foreskin;Foreskin keratinocytes;H1 trophoblast;H9 hepatocytes;Mammary epithelial cells;NHLF	12	114695001	114695200	down
TBX3	0.169508	-14085	4	Bladder;foreskin fibroblast;H1-hESC;iPS DF 19.11;neural stem progenitor cell;placenta	12	114697456	114699063	down
TBX3	0.169508	-12976	4	neural stem progenitor cell;placenta	12	114697076	114697225	down
TBX3	0.169508	-13136	4	neural stem progenitor cell;placenta	12	114697236	114697385	down
ITGBL1	0.169508	13608	0	A549;A673;Astrocytes;Endothelial cells of umbilical vein;Fibroblast of dermis;Fibroblast of foreskin;Foreskin keratinocytes;Keratinocytes;Mammary epithelial cells;Mammary myoepithelial cells;NHLF;Osteoblasts;PC-3	13	101465801	101466600	down
TENM3	62511.9	696988	34	A549;A673;adrenal gland;Adrenal gland (fetal);astrocyte;Astrocytes;B cells;B cells (PB);B cells (VB);CD14+ monocytes (PB);CD14+CD16- monocytes (CB);CD14+CD16- monocytes (VB);CD4+ ab memory T cells (PB);CD4+ ab T cells;CD4+ ab T cells (PB);CD8+ ab T cells (PB);Common myeloid progenitor CD34+;Cortex neurosphere;DND-41;Endothelial cells of umbilical vein;Endothelial cells of umbilical vein (CB);Eosi…	04	182142200	182147001	down
MEG3	0.169508	14800	1	Muscle (fetal)	14	100793541	100794876	down
NTRK3	0.169508	14895	4	H1 mesenchymal stem cells;H1 neural progenitor cells;H1-hESC;HUES48;iPS DF 19.11;iPS DF 6.9;UCSF-4	15	88241801	88242000	down
ALDH1A3	0.169508	12787	2	Aorta;endothelial cell of umbilical vein;Endothelial cells of umbilical vein (CB);Esophagus;fibroblast of dermis;Fibroblast of dermis;fibroblast of lung;foreskin fibroblast;Foreskin keratinocytes;foreskin melanocyte;Foreskin melanocytes;H1 trophoblast;H9 neural progenitor cells;H9 neuron cells;hESC endodermal cells;HSMM myotube;IMR-90;iPS DF 19.11;iPS-20b;Keratinocytes;LNCaP;Lung;MCF-7;Mesenchyma…	15	100888802	100892200	down
LRRK1	0.169508	-12416	0	CD14+CD16- monocytes (CB);CD14+CD16- monocytes (VB);iPS DF 19.11;M0 macrophage (VB);Neutrophils (CB);Neutrophils (VB)	15	100905602	100907599	down
LRRK1	0.169508	10805	2	Esophagus;Foreskin keratinocytes;GM12878;H1 trophoblast;iPS DF 19.11;keratinocyte;Keratinocytes;MCF-7;PANC-1;placenta;Placenta;Small intestine;Spleen;trophoblast cell	15	100928602	100931041	down
LRRK1	0.169508	14684	2	B cells;B cells (VB);CD14+ monocytes;CD14+ monocytes (PB);CD14+CD16- monocytes (CB);CD14+CD16- monocytes (VB);Common myeloid progenitor CD34+;Endothelial cells of umbilical vein (CB);Eosinophil (VB);EPC (VB);Erythroblasts (CB);GM12878;iPS DF 19.11;iPS DF 6.9;M0 macrophage (VB);M1 macrophage (CB);M1 macrophage (VB);M2 macrophage (CB);M2 macrophage (VB);Neutrophils (VB);PANC-1;Spleen	15	100931402	100935999	down
MYOCD	0.169508	14411	0	Foreskin keratinocytes;Heart (fetal);Left ventricle;Right ventricle;Stomach (fetal);Stomach smooth muscle	17	12680201	12680400	down
KRT19	0.169508	-14286	3	PANC-1;small intestine	17	41542529	41542658	down
MMD	0.169508	10603	1	Adipose nuclei;HepG2;Left ventricle;Osteoblasts;Right atrium;SK-N-SH	17	55411042	55411600	down
MMD	0.169508	-12061	1	Adipose nuclei;Duodenum smooth muscle;fibroblast of dermis;fibroblast of lung;foreskin fibroblast;foreskin melanocyte;GM12878;HCT116;HeLa-S3;HepG2;IMR-90;keratinocyte;large intestine;mammary epithelial cell;MCF-7;mesenchymal stem cell;mesendoderm;Panc1;pancreas;placenta;skeletal muscle myoblast;small intestine;stomach;trophoblast cell	17	55432266	55435704	down
MRC2	0.169508	10231	2	A673;GM23338 bipolar neurons;HUES48;HUES6;HUES64;iPS-15b;K562;Ovary;Skeletal muscle myoblasts;UCSF-4	17	62637800	62638001	down
PAF1	0.169508	11014	3	Brain - Hippocampus middle;PANC-1	19	39379075	39381205	down
ZNF160	0.169508	11534	1	Brain (fetal);HUES48;iPS-15b;iPS-20b;UCSF-4	19	53091800	53092000	down
LHX9	0.139816	18839	2		01	197930616	197930866	down
LHX9	0.139816	19295	2		01	197930895	197931499	down
ST6GAL2	0.139816	17909	1	A549;Aorta;Brain (fetal);Cortex neurosphere;GM23338 bipolar neurons;hESC endodermal cells;HUES48;HUES6;iPS DF 19.11;iPS DF 6.9;iPS-15b;iPS-20b;SK-N-SH;Thymus;UCSF-4	02	106869001	106870000	down
TMEM37	0.139816	19300	3	Endothelial cells of umbilical vein (CB);EPC (VB);HUES48;HUES64;SK-N-SH	02	119448601	119449800	down
TFCP2L1	0.139816	-18791	1	CD14+ monocytes;CD14+CD16- monocytes (CB);CD14+CD16- monocytes (VB);HeLa-S3;Lung (fetal);M0 macrophage (VB);M1 macrophage (CB);M1 macrophage (VB);M2 macrophage (CB);Mammary epithelial cells;Neutrophils (VB);SK-N-SH	02	121303201	121304800	down
FN1	0.139816	17235	3	A549;Aorta;Astrocytes;endothelial cell of umbilical vein;Endothelial cell of umbilical vein;Endothelial cells of umbilical vein;Esophagus;Fibroblast of dermis;Fibroblast of foreskin;H1 mesenchymal stem cells;H1 trophoblast;H9 hepatocytes;HepG2;hESC endodermal cells;K562;large intestine;Large intestine (fetal);M1 macrophage (VB);M2 macrophage (VB);MCF-7;mesendoderm;Osteoblasts;small intestine;Smal…	02	215415601	215422262	down
FN1	0.139816	-15773	3	Osteoblasts	02	215450639	215453240	down
FN1	0.139816	-18680	4	A673;Endothelial cells of umbilical vein (CB);EPC (VB);H1 mesenchymal stem cells;HepG2;M0 macrophage (CB);M1 macrophage (VB);M2 macrophage (VB);Mammary epithelial cells;Osteoblasts	02	215454493	215455200	down
ARL4C	0.139816	18480	3	CD4+ ab T cells (VB);CD8+ ab T cells (CB);Central memory CD4+ ab T cells (VB);DND-41;Effector memory CD8+ ab T cells (VB);Eosinophil (VB);M0 macrophage (CB);M0 macrophage (VB);M1 macrophage (CB);M1 macrophage (VB);M2 macrophage (CB);Thymus	02	234477402	234479800	down
ARL4C	0.139816	-16232	1	astrocyte;Astrocytes;GM23338 bipolar neurons;H1 mesenchymal stem cells;hESC endodermal cells;K562;Pancreas;Skeletal muscle myoblasts	02	234512838	234513787	down
ARL4C	0.139816	-17420	2	Fibroblast of foreskin;Foreskin melanocytes;iPS DF 6.9;Ovary;Sigmoid colon;SK-N-SH	02	234514401	234514600	down
TENM3	0.139816	-15612	2	Cortex neurosphere;Foreskin melanocytes;Ganglion eminence neurosphere;H1 neural progenitor cells;H1-hESC;H9 neural progenitor cells;H9 neuron cells;iPS DF 19.11;iPS-20b	04	181431002	181432999	down
IQGAP2	0.139816	-17970	2	CD14+CD16- monocytes (CB);CD14+CD16- monocytes (VB);CD4+ ab T cells;CD4+ ab T cells (VB);CD8+ ab T cells (CB);Central memory CD4+ ab T cells (VB);Common myeloid progenitor CD34+;Effector memory CD8+ ab T cells (VB);Eosinophil (VB);Erythroblasts (CB);Foreskin keratinocytes;H1 trophoblast;HepG2;M0 macrophage (VB);M1 macrophage (CB);M2 macrophage (CB);Neutrophils (CB);Neutrophils (VB);pancreas;Pancr…	05	76383002	76387627	down
FYN	0.139816	15619	1	Brain - Anterior caudate;CD4+ CD25- CD45RO+ memory primary cells;CD4+ CD25- IL17- PMA Th primary cells;CD56 primary cells;CD8 primary cells;GM12878;neural stem progenitor cell	06	111857758	111857907	down
FYN	0.139816	-15896	2	H1-hESC;H9;iPS DF 19.11;iPS DF 6.9;neural stem progenitor cell	06	111888879	111889817	down
DSE	0.139816	17630	4	CD4+ ab T cells;CD4+ ab T cells (VB);CD4+ CD25- CD45RA+ naive primary cells;Foreskin melanocytes;H1-hESC;H9;HUES48;HUES6;iPS-20b	06	116270802	116272799	down
RSPO3	0.139816	-16503	1	A549;CD14+ monocytes;CD14+CD16- monocytes (CB);CD14+CD16- monocytes (VB);CD14-positive monocyte;fibroblast of dermis;Fibroblast of dermis;HeLa-S3;M0 macrophage (CB);M0 macrophage (VB);M1 macrophage (CB);M1 macrophage (VB);M2 macrophage (CB);mammary epithelial cell;Neutrophilic myelocytes (BM);PC-9	06	127100601	127103734	down
RSPO3	0.139816	15030	1	A549;A673;Endothelial cells of umbilical vein;Endothelial cells of umbilical vein (CB);Foreskin melanocytes;Lung (fetal)	06	127133201	127134200	down
RSPO3	0.139816	16130	1	A549;A673;Endothelial cells of umbilical vein;Endothelial cells of umbilical vein (CB);Foreskin melanocytes;Lung (fetal)	06	127134401	127135200	down
SFRP4	0.139816	18523	2	HSMM (myotube);myotube;skeletal muscle myoblast	07	38006295	38008048	down
LPAR1	0.139816	18397	1	A549;A673;Aorta;Fibroblast of dermis;Foreskin keratinocytes;Lung (fetal);MCF-7;Osteoblasts;Pancreas;PC-3;PC-9;SK-N-SH;Small intestine	09	111020201	111021000	down
LPAR1	0.139816	17169	1		09	111021676	111021982	down
LPAR1	0.139816	-17959	0	fibroblast of lung;foreskin fibroblast;muscle of leg;muscle of trunk	09	111056337	111057576	down
TCEAL3	0.139816	17069	6	female gonad;trophoblast cell	0X	103624232	103624808	down
TCEAL3	0.139816	18357	6		0X	103625786	103625830	down
TCEAL3	0.139816	17964	6	female gonad;trophoblast cell	0X	103625096	103625734	down
DCDC1	0.139816	17809	0	H1-hESC;HUES48;HUES6;HUES64;iPS-15b;iPS-20b;Psoas muscle;UCSF-4	11	31351801	31352200	down
P2RY6	0.139816	-19265	3	A549;adrenal gland;Adrenal gland (fetal);Fibroblast of dermis;Foreskin melanocytes;GM23338 bipolar neurons;H1 trophoblast;H9 neural progenitor cells;H9 neuron cells;Heart (fetal);HUES64;iPS DF 19.11;Left ventricle;Lung (fetal);MCF-7;Osteoblasts;Ovary;placenta;Right atrium;SK-N-SH;Spleen;UCSF-4	11	73244801	73245665	down
P2RY6	0.139816	-18497	3	Adrenal gland (fetal);Cortex neurosphere;GM23338 bipolar neurons;H1 mesenchymal stem cells;H1 trophoblast;H9 neural progenitor cells;HUES6;HUES64;iPS DF 19.11;iPS-20b;Lung (fetal);Osteoblasts;Ovary;Right atrium;SK-N-SH;Spleen;UCSF-4	11	73245801	73246200	down
P2RY6	0.139816	19261	0	CD14-positive monocyte;Large intestine (fetal);placenta;Spleen	11	73283271	73284246	down
FAT3	0.139816	-19535	1	Aorta;Cortex neurosphere;Heart (fetal);Left ventricle;Lung (fetal);Mammary myoepithelial cells	11	92205001	92205200	down
FAT3	0.139816	-16435	1	H1 neural progenitor cells;H9;hESC endodermal cells;HUES48;HUES6;HUES64;iPS-15b;iPS-20b;Kidney (fetal);Lung (fetal);UCSF-4	11	92207801	92208600	down
FAT3	0.139816	16465	0	A673;Aorta;Cortex neurosphere;Ganglion eminence neurosphere;GM23338 bipolar neurons;H1 neural progenitor cells;H1-hESC;H9;H9 neural progenitor cells;H9 neuron cells;hESC endodermal cells;HUES48;HUES6;HUES64;iPS DF 6.9;iPS-15b;iPS-20b;Kidney (fetal);Lung (fetal);SK-N-SH;UCSF-4	11	92238801	92243400	down
FAT3	0.139816	19065	0	Cortex neurosphere;H1-hESC;H9 neuron cells;HUES48;HUES64;iPS-20b	11	92243601	92243800	down
DUSP16	0.139816	18762	2	A549;A673;CD4+CD25+ ab regulatory T cells (PB);GM12878;HepG2;HUES48;Osteoblasts;PC-3	12	12544001	12544200	down
DUSP16	0.139816	16247	2	A549;Central memory CD4+ ab T cells (VB);GM12878;GM23338 bipolar neurons;H9 hepatocytes;HepG2;Intestine (fetal);Large intestine (fetal);MCF-7;Small intestine (fetal)	12	12546231	12547000	down
GRIN2B	0.139816	18711	1	A549;HUES48;HUES64;iPS-15b;iPS-20b;Ovary;Psoas muscle;UCSF-4	12	13963201	13963400	down
GRIN2B	0.139816	17211	1	A549;H1 neural progenitor cells;H1-hESC;H9;hESC endodermal cells;HUES48;HUES64;iPS DF 6.9;iPS-15b;iPS-20b;Psoas muscle;UCSF-4	12	13964601	13965001	down
TBX3	0.139816	-19700	5	Fibroblast of foreskin;foreskin fibroblast;H1 trophoblast;Heart (fetal);large intestine;Large intestine (fetal);mesendoderm;placenta;Skeletal muscle myoblasts;small intestine;trophoblast cell	12	114703018	114704731	down
ITGBL1	0.139816	19708	0	H1-hESC;HUES48;HUES6;HUES64;iPS-15b;NHLF	13	101472201	101472400	down
MEG3	0.139816	17759	1	Muscle (fetal);muscle of leg;muscle of trunk	14	100796747	100797588	down
MEG8	0.139816	16849	7	H9 neural progenitor cells;HUES48;SK-N-SH;UCSF-4	14	100906201	100906794	down
NTRK3	0.139816	17778	4	adrenal gland;Adrenal gland (fetal);Aorta;foreskin melanocyte;Foreskin melanocytes;H1 trophoblast;Heart (fetal);HUES6;Lung;myotube;placenta;Placenta;Right atrium;skeletal muscle myoblast;trophoblast cell	15	88238400	88239635	down
NTRK3	0.139816	15395	4	H1 mesenchymal stem cells;H1 neural progenitor cells;H1 trophoblast;H1-hESC;HUES48;iPS DF 19.11;iPS DF 6.9;K562;Mammary myoepithelial cells;Placenta;UCSF-4	15	88241201	88241600	down
NTRK3	0.139816	-17939	1	H9;neural stem progenitor cell	15	88274670	88274799	down
ALDH1A3	0.139816	16050	3	LNCaP	15	100893189	100894339	down
ALDH1A3	0.139816	18095	3	LNCaP	15	100895481	100896136	down
LRRK1	0.139816	-19471	0	LNCaP	15	100899087	100900005	down
LRRK1	0.139816	-16945	0	adrenal gland;CD14-positive monocyte;common myeloid progenitor, CD34-positive;endothelial cell of umbilical vein;female gonad;fibroblast of dermis;fibroblast of lung;foreskin fibroblast;IMR-90;keratinocyte;LNCaP;mammary epithelial cell;muscle of leg;muscle of trunk;neural stem progenitor cell;pancreas;placenta;psoas muscle;small intestine;stomach;thymus	15	100900396	100903747	down
LRRK1	0.139816	18184	2	B cells (VB);CD14+CD16- monocytes (CB);CD14+CD16- monocytes (VB);Eosinophil (VB);M0 macrophage (VB);M1 macrophage (VB);M2 macrophage (CB);M2 macrophage (VB);Neutrophilic myelocytes (BM);Neutrophils (CB);PANC-1	15	100936401	100938000	down
MYOCD	0.139816	-15789	1	A549;GM23338 bipolar neurons;H1 mesenchymal stem cells;H1 neural progenitor cells;H1 trophoblast;Ovary;Stomach (fetal);UCSF-4	17	12649801	12650400	down
MYOCD	0.139816	15611	0	Aorta;Esophagus;Heart (fetal);Left ventricle;NHLF;Right atrium;Right ventricle;Stomach (fetal);Stomach smooth muscle	17	12680601	12682400	down
MYOCD	0.139816	17411	0	Aorta;Esophagus;Heart (fetal);Left ventricle;Right atrium;Right ventricle;Stomach smooth muscle	17	12683201	12683400	down
IQGAP2	0.00305451	-319284	55	Brain (fetal);H1-hESC;iPS DF 19.11	05	76082800	76085201	down
MYOCD	0.139816	17911	0	Heart (fetal);Left ventricle;Lung (fetal);Right atrium;Stomach smooth muscle	17	12683601	12684000	down
KRT19	0.139816	-16493	3	Colon crypt;Esophagus;H1 mesenchymal stem cells;H1-hESC;HCT116;HCT-116;HeLa;HeLa-S3;HepG2;hESC endodermal cells;iPS DF 19.11;iPS-20b;large intestine;Large intestine (fetal);Lung;neural stem progenitor cell;Ovary;PANC-1;Sigmoid colon;small intestine;Small intestine;Small intestine (fetal);stomach;Stomach (fetal);V400;V9M	17	41544202	41545399	down
KRT19	0.139816	-17993	3	A673;H9 hepatocytes;HCT116;HCT-116;K562;Mammary myoepithelial cells;MCF-7;PANC-1;PC-9;V9M	17	41546201	41546400	down
MRC2	0.139816	15531	2	CD8+ ab T cells (CB);Central memory CD4+ ab T cells (VB);Endothelial cells of umbilical vein (CB);Neutrophils (CB);Neutrophils (VB)	17	62643001	62643400	down
MRC2	0.139816	16866	2	female gonad;H1-hESC;iPS DF 19.11;K562;neural stem progenitor cell;Ovary	17	62644100	62644971	down
NPTX1	0.139816	17187	3	Fibroblast of dermis;GM23338 bipolar neurons;Heart (fetal);HSMM myotube;Left ventricle;Muscle leg (fetal);Neutrophils (VB);psoas muscle;Psoas muscle;Right ventricle;stomach	17	80460381	80460930	down
NPTX1	0.139816	15842	3	Foreskin melanocytes;GM23338 bipolar neurons;iPS DF 19.11;Muscle leg (fetal);Psoas muscle;Spleen;UCSF-4	17	80461801	80462200	down
LDLRAD4	0.139816	15303	1	Aorta;Astrocytes;Brain - Anterior caudate;HepG2;Left ventricle;Mammary myoepithelial cells;Muscle leg (fetal);Right atrium;Right ventricle	18	13232002	13233599	down
LDLRAD4	0.139816	18902	1	Aorta;Astrocytes;Brain - Anterior caudate;CD8+ ab T cells (CB);Endothelial cells of umbilical vein;Endothelial cells of umbilical vein (CB);H1 trophoblast;Keratinocytes;Muscle leg (fetal);muscle of leg;muscle of trunk;Muscle trunk (fetal);stomach;Stomach (fetal)	18	13235401	13237399	down
PAF1	0.139816	18857	3	A673;adrenal gland;Adrenal gland (fetal);Aorta;astrocyte;Astrocytes;Brain - Angular gyrus;Brain - Anterior caudate;Brain - Hippocampus middle;Brain - Mid frontal lobe;CD4+ ab T cells;Effector memory CD8+ ab T cells (VB);endothelial cell of umbilical vein;Endothelial cells of umbilical vein;EPC (VB);Esophagus;female gonad;fibroblast of choroid plexus;fibroblast of dermis;Fibroblast of dermis;Fibro…	19	39370793	39373800	down
PAF1	0.139816	15842	3	Brain - Hippocampus middle;PANC-1;Spleen	19	39374771	39375852	down
SNAP25	0.139816	-18298	2	fibroblast of lung;IMR-90	20	10200344	10200720	down
ST6GAL2	0.124655	21931	1	Aorta	02	106865138	106865819	down
TMEM37	0.124655	20441	3	HUES48;HUES64;SK-N-SH	02	119450173	119450510	down
INHBB	0.124655	21733	2	Astrocytes;Common myeloid progenitor CD34+;Endothelial cells of umbilical vein (CB);EPC (VB);HUES48;iPS DF 19.11;Osteoblasts;PC-3;UCSF-4	02	120367201	120368536	down
TFCP2L1	0.124655	24409	2	Adrenal gland (fetal);Esophagus;Foreskin keratinocytes;H1-hESC;Kidney (fetal);Left ventricle;Pancreas;Psoas muscle;SK-N-SH;Stomach	02	121260401	121261200	down
FN1	0.124655	24066	3	A549;Astrocytes;H9 hepatocytes;Mammary epithelial cells;PC-3;PC-9	02	215412001	215412200	down
FN1	0.124655	21566	3	A549;Astrocytes;Bladder;H1 mesenchymal stem cells;H1 trophoblast;Osteoblasts;u87	02	215414201	215415000	down
FN1	0.124655	22566	3	Astrocytes;H1 mesenchymal stem cells;HepG2;Osteoblasts;u87	02	215413401	215413800	down
FN1	0.124655	-24864	4	adrenal gland;Adrenal gland (fetal);Aorta;astrocyte;Astrocytes;endothelial cell of umbilical vein;Endothelial cells of umbilical vein;Endothelial cells of umbilical vein (CB);EPC (VB);epithelial cell of Malassez;female gonad;fibroblast of dermis;Fibroblast of dermis;Fibroblast of foreskin;fibroblast of lung;foreskin fibroblast;Foreskin keratinocytes;Foreskin melanocytes;H1 mesenchymal stem cells;…	02	215458862	215463199	down
IQGAP2	0.124655	-23009	2		05	76380176	76380375	down
SFRP4	0.124655	22711	3	Fibroblast of dermis;GM23338 bipolar neurons;H1 neural progenitor cells;H1-hESC;HSMM (myotube);HUES48;HUES64;Left ventricle;M1 macrophage (VB);Muscle leg (fetal);myotube;Osteoblasts;PC-3;Psoas muscle;skeletal muscle myoblast;Small intestine	07	38002546	38003422	down
DLC1	0.124655	-22537	3	Endothelial cells of umbilical vein (CB);Muscle leg (fetal);muscle of leg;muscle of trunk;Muscle trunk (fetal);Ovary;Small intestine;Stomach (fetal)	08	13626728	13627585	down
TBX3	0.124655	22688	5	adrenal gland;foreskin fibroblast	12	114661384	114661589	down
TBX3	0.124655	21429	5	adrenal gland;fibroblast of lung;foreskin fibroblast;H1 trophoblast;keratinocyte;mammary epithelial cell;Mammary epithelial cells;Mammary myoepithelial cells;mesenchymal stem cell;pancreas;small intestine	12	114661892	114663600	down
MEG3	0.124655	20992	2	H1-hESC;H9;HepG2;hESC endodermal cells;HUES48;HUES6;HUES64;iPS-15b;iPS-20b;K562;Muscle leg (fetal);UCSF-4	14	100800201	100800600	down
MEG3	0.124655	24096	2	H1 neural progenitor cells;H1-hESC;H9;HUES48;HUES6;HUES64;iPS DF 19.11;iPS-20b;Muscle (fetal);Muscle leg (fetal);muscle of leg;muscle of trunk;Muscle trunk (fetal);UCSF-4	14	100801609	100805400	down
NTRK3	0.124655	23395	4	Cortex neurosphere;GM23338 bipolar neurons;H1-hESC;H9;HUES48;HUES64;iPS DF 19.11;iPS-15b;iPS-20b;Kidney (fetal);UCSF-4	15	88232801	88234000	down
ALDH1A3	0.124655	20269	3	LNCaP	15	100896888	100899077	down
ALDH1A3	0.124655	21832	3	LNCaP	15	100899087	100900005	down
KRT19	0.124655	-20367	3	adrenal gland;astrocyte;B cell;CD14-positive monocyte;Colon crypt;common myeloid progenitor, CD34-positive;endothelial cell of umbilical vein;female gonad;fibroblast of dermis;fibroblast of lung;foreskin fibroblast;foreskin melanocyte;H1-hESC;H9;HCT116;HCT-116;HeLa;HeLa-S3;HepG2;IMR-90;iPS DF 19.11;iPS DF 6.9;K562;keratinocyte;large intestine;mammary epithelial cell;Mammary epithelial cells;MCF-7…	17	41546713	41550636	down
SNAP25	0.124655	21471	0	A673;Endothelial cells of umbilical vein (CB);EPC (VB);Fibroblast of foreskin;Foreskin keratinocytes;H1-hESC;iPS DF 19.11;iPS DF 6.9;M1 macrophage (VB);Mammary epithelial cells	20	10239602	10240999	down
PALMD	0.105223	29878	3	Adipose nuclei;Left ventricle;Muscle (fetal);Skeletal muscle;u87	01	99675366	99676615	down
INHBB	0.105223	25865	3	HUES6;iPS DF 19.11;UCSF-4	02	120371801	120372200	down
IQGAP2	0.0190563	-112412	27	A549;A673;Astrocytes;B cells;B cells (PB);B cells (VB);CD14+ monocytes;CD14+ monocytes (PB);CD14+CD16- monocytes (CB);CD4+ ab memory T cells (PB);CD4+ ab T cells;CD4+ ab T cells (PB);CD4+CD25+ ab regulatory T cells (PB);CD8+ ab T cells (PB);Common myeloid progenitor CD34+;Cortex neurosphere;Effector memory CD8+ ab T cells (VB);Endothelial cells of umbilical vein;Endothelial cells of umbilical vei…	05	76290160	76291585	down
IQGAP2	8.66048	-110272	27	A673;B cells;B cells (VB);basophil;CD14+ monocytes;CD14+ monocytes (PB);CD14+CD16- monocytes (CB);CD14+CD16- monocytes (VB);CD4+ ab memory T cells (PB);CD4+ ab T cells;CD4+ ab T cells (PB);CD4+CD25+ ab regulatory T cells (PB);CD8+ ab T cells (PB);Common myeloid progenitor CD34+;Cortex neurosphere;Effector memory CD8+ ab T cells (VB);Endothelial cells of umbilical vein (CB);Erythroblasts (CB);Esop…	05	76292800	76293225	down
INHBB	0.105223	27585	3	H1-hESC;H9;iPS DF 19.11;iPS DF 6.9	02	120372890	120374552	down
FN1	0.105223	25895	3	A549;Aorta;astrocyte;Astrocytes;DND-41;endothelial cell of umbilical vein;Endothelial cell of umbilical vein;Endothelial cells of umbilical vein;Esophagus;fibroblast of dermis;Fibroblast of foreskin;fibroblast of lung;foreskin fibroblast;Foreskin keratinocytes;H1 mesenchymal stem cells;H1 trophoblast;HCT116;HeLa-S3;HepG2;IMR-90;keratinocyte;M0 macrophage (VB);M1 macrophage (VB);mammary epithelial…	02	215408744	215411800	down
FN1	0.105223	-29488	5	endothelial cell of umbilical vein;Endothelial cells of umbilical vein (CB);EPC (VB);female gonad;fibroblast of dermis;Fibroblast of dermis;Fibroblast of foreskin;foreskin fibroblast;Foreskin keratinocytes;foreskin melanocyte;Foreskin melanocytes;H1 trophoblast;keratinocyte;Left ventricle;Muscle leg (fetal);muscle of trunk;Ovary;Right atrium;Stomach (fetal)	02	215464401	215466909	down
ARL4C	0.105223	28294	4	astrocyte;Astrocytes;CD4+ ab T cells;DND-41;Esophagus;Fibroblast of dermis;fibroblast of lung;Foreskin keratinocytes;H9 hepatocytes;keratinocyte;Keratinocytes;Lung (fetal);M0 macrophage (VB);M1 macrophage (CB);M1 macrophage (VB);M2 macrophage (CB);M2 macrophage (VB);mammary epithelial cell;Mammary epithelial cells;Mammary myoepithelial cells;MCF-7;Muscle trunk (fetal);Osteoblasts;PC-3;placenta;Pl…	02	234467173	234470400	down
TENM3	0.105223	28493	4		04	181475986	181476226	down
IQGAP2	0.105223	-26584	3	A549;Astrocytes;Common myeloid progenitor CD34+;Erythroblasts (CB);Foreskin keratinocytes;H1 trophoblast;H9 neuron cells;HepG2;UCSF-4	05	76375801	76377600	down
CGAS	0.105223	29897	4	CD14+ monocytes;CD14+ monocytes (PB);CD4+ ab memory T cells (PB);CD4+ ab T cells;CD4+ ab T cells (VB);CD8+ ab T cells (CB);Central memory CD4+ ab T cells (VB);common myeloid progenitor, CD34-positive;Effector memory CD4+ ab T cells (PB);Effector memory CD8+ ab T cells (VB);Eosinophil (VB);Erythroblasts (CB);Foreskin melanocytes;K562;M0 macrophage (VB);natural killer cell;Natural killer cells (PB)…	06	73421201	73423599	down
DSE	0.105223	28930	10	Common myeloid progenitor CD34+;Fibroblast of foreskin;HUES48;Kidney (fetal);Lung (fetal);Mammary myoepithelial cells;MCF-7;Ovary	06	116283001	116283200	down
DSE	0.105223	29330	10	Common myeloid progenitor CD34+;H1-hESC;H9;HUES48;iPS-15b;iPS-20b;Mammary myoepithelial cells;UCSF-4	06	116283401	116283600	down
DLC1	0.105223	29752	5	A673;Aorta;astrocyte;Astrocytes;Fibroblast of dermis;Fibroblast of foreskin;Foreskin keratinocytes;Foreskin melanocytes;H1 trophoblast;hESC endodermal cells;HSMM myotube;HUES48;HUES6;HUES64;Kidney (fetal);Lung (fetal);Mammary epithelial cells;mesenchymal stem cell;myotube;NHLF;Osteoblasts;Ovary;Skeletal muscle myoblasts;SK-N-SH	08	13573913	13575822	down
DLC1	0.105223	28539	5	adrenal gland;myotube	08	13576013	13576149	down
DLC1	0.105223	26117	5	adrenal gland;Adrenal gland (fetal);astrocyte;fibroblast of dermis;Fibroblast of dermis;foreskin fibroblast;H1 mesenchymal stem cells;hESC endodermal cells;mesenchymal stem cell;neural stem progenitor cell;Osteoblasts	08	13577807	13579199	down
DLC1	0.105223	-26680	4	A673;Adrenal gland (fetal);Aorta;Endothelial cells of umbilical vein;Endothelial cells of umbilical vein (CB);EPC (VB);female gonad;Fibroblast of dermis;Foreskin melanocytes;H1 mesenchymal stem cells;H1 neural progenitor cells;Heart (fetal);HSMM myotube;Lung;Lung (fetal);Muscle leg (fetal);muscle of leg;muscle of trunk;Muscle trunk (fetal);Ovary;Right ventricle;Stomach (fetal)	08	13629201	13633399	down
P2RY6	0.105223	-29504	8	CD14+ monocytes;Psoas muscle;Skeletal muscle;Spleen	11	73234343	73235644	down
FAT3	0.105223	26165	1	Cortex neurosphere;H9 neuron cells;hESC endodermal cells;Kidney (fetal);Lung (fetal);NHLF	11	92250601	92251000	down
FAT3	0.105223	28565	1	A673;Cortex neurosphere;GM23338 bipolar neurons;H1 neural progenitor cells;H1 trophoblast;H1-hESC;H9;H9 neural progenitor cells;H9 neuron cells;hESC endodermal cells;HSMM myotube;HUES48;HUES6;HUES64;iPS DF 6.9;iPS-15b;iPS-20b;Kidney (fetal);Lung (fetal);NHLF;Osteoblasts;Stomach (fetal);UCSF-4	11	92252000	92254401	down
TBX3	0.105223	-27698	5	A673;H1 trophoblast;H1-hESC;H9;hESC endodermal cells;iPS DF 19.11;iPS-15b;large intestine;Large intestine (fetal);MCF-7;mesendoderm;PC-9;placenta;Placenta;trophoblast cell;UCSF-4	12	114710189	114713557	down
MEG3	0.105223	26292	3	H1-hESC;HUES48;HUES6;HUES64;iPS-20b;Muscle trunk (fetal);UCSF-4	14	100805601	100805800	down
MEG3	0.105223	28961	3	Muscle (fetal)	14	100808041	100808699	down
IQGAP2	70252.7	1754	0	adrenal gland;B cell;CD14+ monocytes;CD14-positive monocyte;CD34 primary cells;CD4+ CD25- IL17+ PMA Th17 primary cells;CD8 naive primary cells;common myeloid progenitor, CD34-positive;GM12878;H1-hESC;H9;HCT116;HepG2;iPS DF 19.11;K562;large intestine;lymphocyte of B lineage;mesendoderm;muscle of leg;muscle of trunk;natural killer cell;neural stem progenitor cell;pancreas;placenta;small intestine;s…	05	76401035	76409042	down
MEG8	0.105223	25090	9	endothelial cell of umbilical vein;Panc1	14	100914684	100914793	down
NTRK3	0.105223	-27240	2	GM23338 bipolar neurons;iPS-15b;large intestine;Large intestine (fetal);small intestine;UCSF-4	15	88282801	88285270	down
MYOCD	0.105223	25384	0	Stomach smooth muscle	17	12690187	12692360	down
KRT19	0.105223	-29036	4		17	41557145	41557543	down
NPTX1	0.105223	-27283	4	A549;astrocyte;Astrocytes;Fibroblast of dermis;GM23338 bipolar neurons;H9 neuron cells;HSMM myotube;IMR-90;iPS DF 19.11;Mammary myoepithelial cells;Mesenchymal stem cells (BM;myotube;NHLF;Osteoblasts;skeletal muscle myoblast;Skeletal muscle myoblasts;VB)	17	80504412	80505840	down
LDLRAD4	0.105223	29003	4	Brain - Anterior caudate;Left ventricle;MCF-7;Muscle leg (fetal);Muscle trunk (fetal);Pancreas;Psoas muscle;Right ventricle;SK-N-SH	18	13246401	13246600	down
LDLRAD4	0.105223	28503	3	Aorta;Brain - Anterior caudate;Left ventricle;Muscle trunk (fetal);Pancreas;Psoas muscle;Right ventricle;SK-N-SH;Thymus (fetal)	18	13245801	13246200	down
PAF1	0.105223	25299	8	Brain - Angular gyrus;Brain - Anterior caudate;Brain - Cingulate gyrus;Brain - Hippocampus middle;Brain - Inferior temporal lobe	19	39365426	39366283	down
APOC1	0.105223	25654	9	CD14+CD16- monocytes (CB);CD14+CD16- monocytes (VB);M0 macrophage (CB);M0 macrophage (VB);M1 macrophage (CB);M1 macrophage (VB);M2 macrophage (CB);M2 macrophage (VB);Neutrophils (VB)	19	44939201	44940600	down
PALMD	0.095156	-32212	2	Astrocytes;Endothelial cells of umbilical vein;Fibroblast of dermis;HepG2;HSMM myotube;Osteoblasts;PC-3	01	99613801	99614000	down
PALMD	0.095156	31288	3	Adipose nuclei;Adrenal gland (fetal);Left ventricle;Muscle leg (fetal);Psoas muscle;Right atrium;Skeletal muscle	01	99677202	99677600	down
ST6GAL2	0.095156	-32091	5	Common myeloid progenitor CD34+;H1-hESC;H9;HUES48;HUES6;HUES64;iPS-15b;iPS-20b;UCSF-4	02	106918801	106920200	down
TMEM37	0.095156	-31200	2	CD14+CD16- monocytes (VB);EPC (VB);H1 trophoblast;iPS DF 19.11;Keratinocytes;M0 macrophage (CB);M0 macrophage (VB);M1 macrophage (CB);M1 macrophage (VB);M2 macrophage (CB)	02	119397802	119399600	down
TMEM37	0.095156	34200	3	H1 mesenchymal stem cells;Left ventricle;Muscle leg (fetal);Muscle trunk (fetal);Osteoblasts;PC-3;Psoas muscle	02	119464001	119464200	down
TMEM37	0.095156	34900	3	H1 mesenchymal stem cells;HUES6;Lung (fetal);Muscle leg (fetal);Muscle trunk (fetal);Placenta;Psoas muscle;UCSF-4	02	119464601	119465000	down
PDE11A	0.095156	33330	4	K562;MCF-7	02	178074934	178075083	down
FN1	0.095156	34105	5	A673;astrocyte;Astrocytes;Esophagus;fibroblast of dermis;Fibroblast of foreskin;fibroblast of lung;foreskin fibroblast;H1 mesenchymal stem cells;IMR-90;mesenchymal stem cell;muscle of leg;Osteoblasts;skeletal muscle myoblast;Skeletal muscle myoblasts	02	215401405	215402718	down
FN1	0.095156	31345	5	Astrocytes;Bladder	02	215404326	215405317	down
FN1	0.095156	-30934	5	A673;Fibroblast of foreskin;Left ventricle;Lung (fetal);Muscle leg (fetal);Ovary;Stomach (fetal)	02	215467001	215467200	down
ARL4C	0.095156	-31820	3	GM23338 bipolar neurons;H1 mesenchymal stem cells;H1 neural progenitor cells;H1-hESC;H9;H9 neuron cells;HUES48;HUES6;HUES64;iPS DF 6.9;iPS-15b;iPS-20b;SK-N-SH;Spleen;UCSF-4	02	234528401	234529400	down
TENM3	0.095156	31588	4	Cortex neurosphere;GM23338 bipolar neurons;H1-hESC;HUES48;HUES6;HUES64;iPS-15b;iPS-20b;UCSF-4	04	181478201	181480200	down
DSE	0.095156	33030	10	M0 macrophage (VB);M1 macrophage (VB);M2 macrophage (VB);Neutrophilic myelocytes (BM);Neutrophils (CB);Neutrophils (VB)	06	116286801	116287600	down
DSE	0.095156	33798	10	CD14+CD16- monocytes (CB);H9;M0 macrophage (VB);M1 macrophage (VB);M2 macrophage (VB);Neutrophils (VB);Panc1;T-cell	06	116287738	116288200	down
P2RY6	0.095156	-31217	8	CD14+ monocytes;Psoas muscle;Skeletal muscle	11	73232672	73233889	down
P2RY6	0.095156	31020	0	Astrocytes;B cell;B cells (VB);CD14+CD16- monocytes (CB);CD14+CD16- monocytes (VB);CD14-positive monocyte;CD4+ ab T cells (VB);CD8+ ab T cells (CB);Central memory CD4+ ab T cells (VB);Eosinophil (VB);fibroblast of dermis;Fibroblast of dermis;fibroblast of lung;foreskin fibroblast;foreskin melanocyte;Foreskin melanocytes;GM12878;H1 mesenchymal stem cells;H1 neural progenitor cells;H1 trophoblast;H…	11	73294836	73296200	down
FAT3	0.095156	-33935	1	Cortex neurosphere;H1-hESC;H9 neural progenitor cells;H9 neuron cells;HUES64	11	92190601	92190800	down
IQGAP2	318.198	142465	6	A549;A673;Adrenal gland (fetal);Astrocytes;B cell;B cells;B cells (PB);B cells (VB);CD14+ monocytes;CD14+ monocytes (PB);CD14+CD16- monocytes (CB);CD14+CD16- monocytes (VB);CD14-positive monocyte;CD34 primary cells;CD4 memory primary cells;CD4 naive primary cells;CD4+ ab memory T cells (PB);CD4+ ab T cells;CD4+ ab T cells (PB);CD4+ CD25- IL17- PMA Th primary cells;CD4+ CD25- IL17+ PMA Th17 primar…	05	76541708	76549791	down
FAT3	0.095156	34365	2	Cortex neurosphere;GM23338 bipolar neurons;H1 neural progenitor cells;H1 trophoblast;H1-hESC;H9;H9 neural progenitor cells;H9 neuron cells;HUES48;HUES6;HUES64;iPS DF 6.9;iPS-15b;UCSF-4	11	92258601	92259400	down
TBX3	0.095156	34574	7	HUES48;HUES64;iPS-20b	12	114649401	114649800	down
NTRK3	0.095156	-34695	3	testis	15	88291432	88291549	down
ALDH1A3	0.095156	33287	3	iPS DF 19.11;iPS DF 6.9;M1 macrophage (CB);M1 macrophage (VB);M2 macrophage (VB);Muscle leg (fetal);muscle of leg;Muscle trunk (fetal);Neutrophils (CB);Neutrophils (VB);Right ventricle;Sigmoid colon;stomach;Stomach (fetal)	15	100909602	100912399	down
KRT19	0.095156	-31441	4	Foreskin keratinocytes;H1 trophoblast;HeLa;Keratinocytes;M1 macrophage (VB);Mammary epithelial cells	17	41559531	41559967	down
MMD	0.095156	32923	1	Cortex neurosphere;Erythroblasts (CB);GM23338 bipolar neurons;H1 mesenchymal stem cells;H1 neural progenitor cells;H9 neural progenitor cells;H9 neuron cells;Heart (fetal);HepG2;Lung (fetal);Muscle leg (fetal)	17	55388801	55389200	down
NPTX1	0.095156	-34657	6	A549;Astrocytes;Fibroblast of dermis;GM12878;H9;HeLa-S3;iPS DF 19.11;iPS DF 6.9;Mammary myoepithelial cells;Osteoblasts;PC-3;Skeletal muscle myoblasts;UCSF-4	17	80512200	80512800	down
ZNF570	0.095156	-34546	0		19	37432911	37432927	down
PAF1	0.095156	34519	9	adrenal gland;Brain - Angular gyrus;Brain - Anterior caudate;Brain - Cingulate gyrus;Brain - Hippocampus middle;Brain - Inferior temporal lobe;K562	19	39356045	39357224	down
SNAP25	0.095156	30771	0	Aorta;Foreskin keratinocytes;H1-hESC;H9;HUES48;HUES6;HUES64;iPS DF 6.9;iPS-15b;iPS-20b;MCF-7;PC-3;UCSF-4	20	10248601	10250601	down
SNAP25	0.095156	32171	0	Foreskin keratinocytes;H1-hESC;H9;HUES48;HUES6;HUES64;iPS-15b;iPS-20b;MCF-7;Panc1;PC-3;UCSF-4	20	10250800	10251201	down
PALMD	0.0816231	-39707	2	u87	01	99605225	99607587	down
LHX9	0.0816231	37299	2	CD4+ ab T cells;CD4+ ab T cells (PB);CD4+ ab T cells (VB);CD8+ ab T cells (PB);Central memory CD4+ ab T cells (VB);Effector memory CD8+ ab T cells (VB)	01	197948201	197950200	down
TMEM37	0.0816231	35222	3		02	119465026	119465220	down
IQGAP2	65007.5	204662	12	B cell;CD14+ monocytes;fibroblast of lung;muscle of trunk;natural killer cell;stomach	05	76606359	76609534	down
INHBB	0.0816231	38265	5	A673;Brain (fetal);GM23338 bipolar neurons;HepG2;HUES6;HUES64;iPS DF 19.11;iPS-15b;SK-N-SH;UCSF-4	02	120383001	120385800	down
IQGAP2	0.00579997	219106	15	astrocyte;common myeloid progenitor, CD34-positive;endothelial cell of umbilical vein;fibroblast of lung;IMR-90;mesenchymal stem cell;Panc1	05	76620776	76624005	down
TFCP2L1	0.0816231	-38370	4	placenta;trophoblast cell	02	121323525	121323634	down
FN1	0.0816231	38166	5	A549;A673;Aorta;Astrocytes;Bladder;CD14+CD16- monocytes (CB);Endothelial cell of umbilical vein;Endothelial cells of umbilical vein;fibroblast of dermis;Fibroblast of dermis;Fibroblast of foreskin;fibroblast of lung;Foreskin melanocytes;H1 mesenchymal stem cells;H1 trophoblast;H1-hESC;H9 hepatocytes;HeLa-S3;HepG2;IMR-90;Left ventricle;M0 macrophage (VB);M1 macrophage (CB);M1 macrophage (VB);M2 ma…	02	215396401	215399600	down
FN1	0.0816231	-36126	6	placenta;trophoblast cell	02	215472218	215472367	down
ARL4C	0.0816231	37363	4	CD3 primary cells;CD4 memory primary cells;CD4+ CD25- CD45RA+ naive primary cells;CD4+ CD25- IL17- PMA Th primary cells;CD56 primary cells;CD8 naive primary cells;CD8 primary cells;DND-41;Jurkat;natural killer cell;RPMI-8402;T-cell;Thymus	02	234459347	234460089	down
ARL4C	0.0816231	-38320	4	Brain (fetal);Brain germinal matrix;Cortex neurosphere;GM23338 bipolar neurons;H9 neuron cells;HepG2;Large intestine (fetal);Lung (fetal);SK-N-SH;Small intestine (fetal);Stomach (fetal)	02	234535001	234535800	down
TENM3	0.0816231	36488	4	GM23338 bipolar neurons;H9 neural progenitor cells;H9 neuron cells;HUES48;HUES6;HUES64;iPS-15b;iPS-20b;UCSF-4	04	181483801	181484400	down
TENM3	0.0816231	36947	4		04	181484434	181484685	down
FYN	0.0816231	-36849	5	CD14+CD16- monocytes (CB);CD14+CD16- monocytes (VB);hESC endodermal cells;M0 macrophage (VB);M1 macrophage (VB)	06	111910001	111910600	down
FYN	0.0816231	-38248	5	CD14+ monocytes (PB);CD14+CD16- monocytes (CB);CD14+CD16- monocytes (VB);iPS DF 19.11;M0 macrophage (VB);M1 macrophage (CB);M1 macrophage (VB)	06	111911201	111912199	down
DSE	0.0816231	38030	10	A673;B cells (VB);CD14+CD16- monocytes (CB);CD14+CD16- monocytes (VB);Endothelial cells of umbilical vein (CB);EPC (VB);M0 macrophage (VB);M1 macrophage (CB);M1 macrophage (VB);M2 macrophage (CB)	06	116291802	116292600	down
LPAR1	0.0816231	39297	1	Brain - Cingulate gyrus;Brain - Hippocampus middle;CD14+ monocytes;Eosinophil (VB);Fibroblast of foreskin;Foreskin keratinocytes;Muscle leg (fetal);Psoas muscle;Right atrium;Small intestine	09	110999601	110999800	down
LPAR1	0.0816231	39697	1	A673;Brain - Cingulate gyrus;Brain - Hippocampus middle;Common myeloid progenitor CD34+;Fibroblast of dermis;HSMM myotube;Left ventricle;NHLF;Osteoblasts;Skeletal muscle myoblasts	09	110999201	110999400	down
P2RY6	0.0816231	-39403	8	CD14+ monocytes;Esophagus;placenta;trophoblast cell	11	73224485	73225704	down
P2RY6	0.0816231	-38397	8	CD14+ monocytes;Esophagus;Foreskin keratinocytes;Heart (fetal);iPS DF 19.11;Left ventricle;Mammary epithelial cells;Right ventricle;Stomach	11	73226001	73226200	down
P2RY6	0.0816231	-35797	8	CD14+ monocytes;Endothelial cells of umbilical vein (CB);EPC (VB);Esophagus;H1 trophoblast;H1-hESC;H9;HCT116;HUES6;iPS DF 19.11;iPS-15b;Lung;Mammary epithelial cells;MCF-7;Muscle leg (fetal);PC-3;PC-9;placenta;Placenta;Psoas muscle;small intestine;stomach;Stomach (fetal);trophoblast cell	11	73227002	73230399	down
P2RY6	0.0816231	35802	0	CD14+CD16- monocytes (CB);CD14+CD16- monocytes (VB);Foreskin melanocytes;H1 mesenchymal stem cells;HUES6;HUES64;M0 macrophage (VB);M1 macrophage (CB);M2 macrophage (CB);Neutrophilic myelocytes (BM);Neutrophils (CB);Neutrophils (VB)	11	73298801	73301799	down
FAT3	0.0816231	35401	2	GM23338 bipolar neurons;hESC endodermal cells;HSMM myotube;Skeletal muscle myoblasts;Thymus (fetal)	11	92259802	92260272	down
FAT3	0.0816231	36565	2	GM23338 bipolar neurons;H1 neural progenitor cells;H1-hESC;H9 neural progenitor cells;H9 neuron cells;hESC endodermal cells;HUES48;HUES64;iPS-20b	11	92260801	92261600	down
DUSP16	0.0816231	38762	3	Brain - Anterior caudate;Brain - Cingulate gyrus;Brain - Inferior temporal lobe;CD4+ ab memory T cells (PB);CD4+CD25+ ab regulatory T cells (PB);Cortex neurosphere;GM23338 bipolar neurons;H1 neural progenitor cells;H1-hESC;H9 hepatocytes;H9 neuron cells;Heart (fetal);HepG2;hESC endodermal cells;HUES48;HUES64;iPS-15b;iPS-20b;MCF-7;Muscle leg (fetal);Psoas muscle;Right ventricle;Sigmoid colon;SK-N-…	12	12523801	12524400	down
GRIN2B	0.0816231	38811	2	H1 neural progenitor cells;H1-hESC;H9 neural progenitor cells;H9 neuron cells;hESC endodermal cells;HUES48;HUES64;iPS-15b;iPS-20b;UCSF-4	12	13942801	13943600	down
IQGAP2	3.13788	448130	56	CD14-positive monocyte;common myeloid progenitor, CD34-positive;K562;large intestine;Large intestine (fetal);monocyte;T-cell;thymus	05	76849351	76853479	down
ITGBL1	0.0816231	37467	0	endothelial cell of umbilical vein;Endothelial cells of umbilical vein;EPC (VB);Foreskin keratinocytes;HeLa-S3;Keratinocytes;Mammary epithelial cells;Osteoblasts;PC-3;PC-9	13	101488671	101491448	down
MEG3	0.0816231	37468	5	Adrenal gland (fetal);Astrocytes;endothelial cell of umbilical vein;EPC (VB);fibroblast of lung;H1 mesenchymal stem cells;H9 hepatocytes;H9 neuron cells;HepG2;IMR-90;iPS DF 19.11;iPS DF 6.9;Lung (fetal);Muscle (fetal);Muscle leg (fetal);Muscle trunk (fetal);placenta;Placenta;stomach;Stomach (fetal);UCSF-4	14	100815154	100818599	down
NTRK3	0.0816231	37596	4	Cortex neurosphere;GM23338 bipolar neurons;H1 neural progenitor cells;HUES6;HUES64;Left ventricle;Lung;Lung (fetal);Mammary myoepithelial cells;MM.1S;Muscle trunk (fetal);Psoas muscle;SK-N-SH;UCSF-4	15	88218800	88219600	down
NTRK3	0.0816231	35862	4	muscle of leg;muscle of trunk	15	88220789	88221079	down
CGAS	62836.2	1071	0	A549;A673;Adrenal gland (fetal);Astrocytes;B cell;B cells;B cells (PB);B cells (VB);Brain germinal matrix;CD14+ monocytes;CD14+ monocytes (PB);CD14+CD16- monocytes (CB);CD14+CD16- monocytes (VB);CD14-positive monocyte;CD4+ ab memory T cells (PB);CD4+ ab T cells;CD4+ ab T cells (PB);CD4+CD25+ ab regulatory T cells (PB);CD8+ ab T cells (PB);Common myeloid progenitor CD34+;common myeloid progenitor,…	06	73449200	73453251	down
NTRK3	0.0816231	36895	4	Cortex neurosphere;H1 neural progenitor cells;Lung;Lung (fetal);Mammary myoepithelial cells;Muscle leg (fetal);Muscle trunk (fetal);Psoas muscle;SK-N-SH	15	88219801	88220000	down
NTRK3	0.0816231	36395	4	Cortex neurosphere;Left ventricle;Lung;Muscle leg (fetal);Muscle trunk (fetal);Psoas muscle;SK-N-SH	15	88220201	88220600	down
ALDH1A3	0.0816231	36788	3	CD14+CD16- monocytes (CB);HUES48;HUES6;HUES64;iPS-15b;Lung;M1 macrophage (VB);PANC-1;PC-3;PC-9;Placenta;Sigmoid colon	15	100913559	100915445	down
MYOCD	0.0816231	-38271	5	A549;Aorta;astrocyte;Astrocytes;female gonad;fibroblast of lung;foreskin fibroblast;Foreskin keratinocytes;H1 mesenchymal stem cells;H1 trophoblast;IMR-90;Left ventricle;mesenchymal stem cell;Mesenchymal stem cells (BM;mesendoderm;Osteoblasts;Ovary;placenta;Placenta;Right atrium;stomach;Stomach (fetal);trophoblast cell;VB)	17	12626139	12629098	down
CGAS	13.6222	-271066	68	A549;A673;Adrenal gland (fetal);astrocyte;Astrocytes;B cells;B cells (PB);B cells (VB);basophil;CD14+ monocytes;CD14+ monocytes (PB);CD14+CD16- monocytes (CB);CD14+CD16- monocytes (VB);CD14-positive monocyte;CD34 primary cells;CD4+ ab memory T cells (PB);CD4+ ab T cells;CD4+ ab T cells (PB);CD8+ ab T cells (PB);Common myeloid progenitor CD34+;common myeloid progenitor, CD34-positive;Cortex neuros…	06	73720817	73725908	down
NPTX1	0.0816231	-38158	8	GM23338 bipolar neurons;Lung (fetal);Mammary epithelial cells	17	80515801	80516200	down
LDLRAD4	0.0816231	-35497	7	H1-hESC;HepG2;HUES48;iPS DF 19.11;iPS-15b;Large intestine (fetal);Sigmoid colon;Small intestine;Small intestine (fetal);Stomach	18	13181401	13182600	down
LDLRAD4	0.0816231	36503	4	Brain (fetal);H1 neural progenitor cells;Heart (fetal);HUES6;Left ventricle;Mammary myoepithelial cells;MCF-7;SK-N-SH;Small intestine;UCSF-4	18	13253801	13254200	down
LDLRAD4	0.0816231	39303	4	Brain - Anterior caudate;H1 neural progenitor cells;HUES48;HUES6;HUES64;iPS DF 6.9;iPS-20b;Muscle leg (fetal);Muscle trunk (fetal);Psoas muscle;UCSF-4	18	13256600	13257001	down
ZNF569	0.0816231	36356	1		19	37432911	37432927	down
PAF1	0.0816231	38957	9	B cell;B cells;B cells (PB);Brain - Angular gyrus;Brain - Anterior caudate;Brain - Hippocampus middle;CD4+ ab T cells;CD4+ ab T cells (VB);common myeloid progenitor, CD34-positive;Effector memory CD8+ ab T cells (VB);fibroblast of dermis;Fibroblast of dermis;Fibroblast of foreskin;GM12878;HSMM myotube;M0 macrophage (VB);M1 macrophage (CB);MM.1S;Muscle leg (fetal);muscle of leg;muscle of trunk;myo…	19	39350802	39353591	down
PAF1	0.0816231	37111	9	Brain - Angular gyrus;Brain - Cingulate gyrus	19	39353869	39354217	down
SNAP25	0.0816231	35270	0	A549;Common myeloid progenitor CD34+;H1-hESC;Natural killer cells (PB);Psoas muscle;UCSF-4	20	10254000	10254200	down
PALMD	0.0746805	-43548	2	Endothelial cell of umbilical vein;HepG2;u87	01	99601939	99603190	down
TMEM37	0.0746805	40000	3	A673;H1-hESC;H9;HepG2;HSMM myotube;HUES48;HUES6;HUES64;iPS DF 6.9;iPS-20b;Lung (fetal);MCF-7;Psoas muscle;Right ventricle;UCSF-4	02	119469601	119470201	down
FN1	0.0746805	41566	5	A673;Astrocytes;Fibroblast of foreskin;H1 mesenchymal stem cells;Osteoblasts	02	215394401	215394800	down
FN1	0.0746805	-40533	7	A549;Fibroblast of dermis;Fibroblast of foreskin;Foreskin keratinocytes;HepG2;HUES48;iPS-15b;Keratinocytes;Kidney (fetal);Mammary epithelial cells;Osteoblasts;Skeletal muscle myoblasts;SK-N-SH	02	215476400	215477000	down
FN1	0.0746805	-42734	7	Foreskin keratinocytes;H9 neural progenitor cells;H9 neuron cells;HepG2;Mammary epithelial cells	02	215478801	215479000	down
FN1	0.0746805	-43834	7	Aorta;Fibroblast of dermis;Fibroblast of foreskin;Foreskin keratinocytes;H1 trophoblast;H1-hESC;H9 neural progenitor cells;H9 neuron cells;HepG2;HUES48;HUES6;HUES64;iPS-20b;Mammary epithelial cells;UCSF-4	02	215479601	215480400	down
ARL4C	0.0746805	-40120	4	Brain (fetal);Brain germinal matrix;Cortex neurosphere;GM23338 bipolar neurons;Lung (fetal);Stomach (fetal)	02	234537001	234537400	down
ANKRD30A	0.0746805	-42666	1		10	37082806	37083057	down
FAT3	0.0746805	-43905	1	A673;astrocyte;fibroblast of lung;hESC endodermal cells;iPS DF 19.11;iPS DF 6.9;Mammary epithelial cells;NHLF;Osteoblasts;skeletal muscle myoblast	11	92180202	92181260	down
GRIN2B	0.0746805	40593	2	A549;H1-hESC;H9;H9 hepatocytes;HCT116;HepG2;hESC endodermal cells;HUES48;HUES6;HUES64;iPS DF 19.11;iPS DF 6.9;iPS-15b;iPS-20b;large intestine;mesendoderm;neural stem progenitor cell;pancreas;small intestine	12	13940402	13942436	down
NTRK3	0.0746805	41395	4	H1-hESC;HUES48;HUES6;HUES64;iPS DF 19.11;iPS DF 6.9;iPS-20b;Lung (fetal);MM.1S;Muscle leg (fetal);UCSF-4	15	88215201	88215600	down
NTRK3	0.0746805	-43105	3		15	88299202	88300599	down
NTRK3	0.0746805	-44705	3	GM23338 bipolar neurons;H1 neural progenitor cells;Mammary epithelial cells	15	88301002	88301999	down
ALDH1A3	0.0746805	-43314	6	CD14+ monocytes;CD14+ monocytes (PB);CD14+CD16- monocytes (CB);CD14+CD16- monocytes (VB);Foreskin keratinocytes;M0 macrophage (VB);M1 macrophage (CB);M1 macrophage (VB);M2 macrophage (CB);Neutrophils (VB)	15	100832801	100835999	down
ALDH1A3	0.0746805	-41213	6	CD14+CD16- monocytes (CB);CD14+CD16- monocytes (VB);M0 macrophage (VB);M1 macrophage (CB)	15	100836401	100836600	down
LRRK1	0.0746805	-41266	3	HCT116;keratinocyte;placenta	15	100877676	100877825	down
MYOCD	0.0746805	-42649	5	A549;female gonad;fibroblast of lung;GM23338 bipolar neurons;H1 trophoblast;H1-hESC;H9;H9 hepatocytes;Heart (fetal);HepG2;HUES48;HUES6;HUES64;IMR-90;iPS DF 19.11;iPS DF 6.9;iPS-15b;iPS-20b;Kidney (fetal);NHLF;Osteoblasts;UCSF-4	17	12622681	12623800	down
MYOCD	0.0746805	-41189	5	A549;Astrocytes;Foreskin keratinocytes;GM23338 bipolar neurons;H1 trophoblast;H1-hESC;H9;HUES48;HUES6;HUES64;iPS DF 6.9;iPS-15b;iPS-20b;Osteoblasts;UCSF-4	17	12624001	12625400	down
MYOCD	0.0746805	40411	0	H1-hESC;HUES48;HUES6;HUES64;iPS-15b;iPS-20b;Lung (fetal);PC-9;Stomach (fetal);Stomach smooth muscle;UCSF-4	17	12706001	12706600	down
KRT19	0.0746805	-42793	5	Foreskin keratinocytes;Mammary epithelial cells	17	41571001	41571200	down
MMD	0.0746805	-41976	4	B cells;B cells (VB);CD14+CD16- monocytes (CB);M0 macrophage (CB);M0 macrophage (VB);M1 macrophage (CB);M2 macrophage (CB)	17	55463401	55464399	down
MRC2	0.0746805	40231	3	A549;Esophagus;GM23338 bipolar neurons;Keratinocytes;Mammary epithelial cells;Osteoblasts;Psoas muscle;SK-N-SH	17	62667801	62668000	down
LDLRAD4	0.0746805	-42421	9	GM23338 bipolar neurons;H9 hepatocytes;HepG2;HUES48;Kidney (fetal);Lung (fetal);Muscle leg (fetal);Muscle trunk (fetal);SK-N-SH;Small intestine (fetal);Stomach (fetal);thymus;Thymus;Thymus (fetal)	18	13174353	13175801	down
LDLRAD4	0.0746805	-40556	8	HepG2;small intestine	18	13176574	13177309	down
LDLRAD4	0.0746805	43409	5	adrenal gland;Brain - Anterior caudate;CD14-positive monocyte;endothelial cell of umbilical vein;muscle of leg;thymus	18	13260147	13261666	down
LDLRAD4	0.0746805	44299	5	Brain - Anterior caudate;H9;thymus	18	13261722	13261871	down
PALMD	0.0662758	-48842	2	u87	01	99596760	99597782	down
PALMD	0.0662758	-46132	2	adrenal gland;astrocyte;endothelial cell of umbilical vein;Endothelial cell of umbilical vein;female gonad;fibroblast of dermis;fibroblast of lung;HeLa-S3;HepG2;IMR-90;K562;mesenchymal stem cell;myotube;skeletal muscle myoblast;u87	01	99598724	99601237	down
ST6GAL2	0.0662758	45509	1	A549;Aorta;Brain (fetal);GM23338 bipolar neurons;Lung (fetal);Mammary myoepithelial cells;Muscle trunk (fetal);Ovary;Pancreas;SK-N-SH;Thymus (fetal)	02	106841601	106842201	down
TMEM37	0.0662758	48711	4	Pancreatic islets	02	119477890	119479333	down
FYN	3322.88	121180	2	A549;A673;astrocyte;B cell;Brain - Anterior caudate;Brain - Cingulate gyrus;Brain - Hippocampus middle;Brain - Inferior temporal lobe;CD3 primary cells;CD4 memory primary cells;CD4 naive primary cells;CD4+ CD25- CD45RA+ naive primary cells;CD4+ CD25- CD45RO+ memory primary cells;CD4+ CD25- IL17- PMA Th primary cells;CD4+ CD25- IL17+ PMA Th17 primary cells;CD4+ CD25int CD127+ Tmem primary cells;CD…	06	111733198	111771345	down
FYN	0.0227897	100151	1	CD4+ CD25- CD45RA+ naive primary cells;CD4+ CD25- CD45RO+ memory primary cells;CD4+ CD25- IL17- PMA Th primary cells;CD56 primary cells;CD8 primary cells;HSMM (myotube)	06	111772801	111773801	down
INHBB	0.0662758	45500	5	CD8+ ab T cells (PB);iPS DF 19.11;Lung (fetal)	02	120391286	120391986	down
FN1	0.0662758	49347	5	Bladder	02	215386697	215386943	down
FYN	134.675	81331	1	Astrocytes;B cells;Brain - Anterior caudate;Brain - Cingulate gyrus;Brain - Hippocampus middle;Brain - Inferior temporal lobe;CD3 primary cells;CD4 memory primary cells;CD4 naive primary cells;CD4+ ab T cells;CD4+ ab T cells (VB);CD4+ CD25- CD45RA+ naive primary cells;CD4+ CD25- CD45RO+ memory primary cells;CD4+ CD25- IL17- PMA Th primary cells;CD4+ CD25- IL17+ PMA Th17 primary cells;CD56 primary…	06	111787601	111796640	down
FN1	0.0662758	47666	5	A549;Astrocytes;H1-hESC;Heart (fetal);HUES48;iPS-15b;Osteoblasts;UCSF-4	02	215388401	215388601	down
ARL4C	0.0662758	-48320	4	B cells (VB);CD8+ ab T cells (CB);Central memory CD4+ ab T cells (VB);Endothelial cells of umbilical vein;Endothelial cells of umbilical vein (CB);EPC (VB);Erythroblasts (CB);H1 mesenchymal stem cells;H1 neural progenitor cells;H9;iPS DF 19.11;iPS-20b;Panc1;T-cell;UCSF-4	02	234544802	234545999	down
TENM3	0.0662758	-48912	4	H9 neuron cells;HUES48;HUES6;UCSF-4	04	181398601	181398800	down
IQGAP2	0.0662758	-49384	16	Foreskin keratinocytes;H1-hESC;H9 hepatocytes;HUES48;HUES6;HUES64;iPS-15b;iPS-20b;Placenta;UCSF-4	05	76353801	76354001	down
DSE	0.0662758	46630	10	H9 neural progenitor cells;H9 neuron cells;M0 macrophage (VB)	06	116300601	116301000	down
DLC1	0.0662758	-47255	7	muscle of leg;muscle of trunk	08	13651215	13652535	down
LPAR1	0.0662758	46497	1	Brain - Cingulate gyrus	09	110992047	110992954	down
FYN	0.0532949	55887	1	Brain - Anterior caudate;Brain - Cingulate gyrus;Brain - Inferior temporal lobe;CD56 primary cells;CD8 primary cells;fibroblast of dermis;foreskin melanocyte;HSMM (myotube);muscle of trunk;myotube;UCSF-4	06	111817001	111818128	down
TBX3	0.0662758	45204	7	A549;A673;Esophagus;Foreskin keratinocytes;H1 trophoblast;H1-hESC;H9;HCT116;HUES48;HUES64;iPS DF 6.9;keratinocyte;Keratinocytes;Mammary epithelial cells;MCF-7;mesendoderm;Neutrophils (VB);placenta;Placenta;trophoblast cell	12	114635742	114642200	down
ITGBL1	0.0662758	46808	0	Fibroblast of dermis;Osteoblasts;PC-3;PC-9;Skeletal muscle myoblasts	13	101498801	101500000	down
ITGBL1	0.0662758	48708	0	A673;Fibroblast of dermis;H1 trophoblast;HSMM myotube;HUES48;Osteoblasts;PC-3;SK-N-SH	13	101501201	101501400	down
NTRK3	0.0662758	48395	4	Cortex neurosphere;GM23338 bipolar neurons;H1-hESC;H9;hESC endodermal cells;HUES48;HUES6;HUES64;iPS DF 6.9;iPS-20b;Mammary myoepithelial cells;Psoas muscle;SK-N-SH;UCSF-4	15	88208001	88208800	down
NTRK3	0.0662758	-46785	3	large intestine;small intestine	15	88303262	88303899	down
NTRK3	0.0662758	-47305	3	CD4+ ab T cells (PB);Foreskin keratinocytes;GM12878;K562;Skeletal muscle myoblasts;Small intestine (fetal)	15	88304001	88304200	down
ALDH1A3	0.0662758	-47218	6		15	100830396	100830595	down
ALDH1A3	0.0662758	-46112	6	GM23338 bipolar neurons;H1 trophoblast;Keratinocytes;SK-N-SH;Stomach (fetal)	15	100831202	100832002	down
MYOCD	0.0662758	-46227	5	A549;astrocyte;Astrocytes;female gonad;Fibroblast of dermis;fibroblast of lung;Foreskin keratinocytes;H1 mesenchymal stem cells;H1 neural progenitor cells;H1-hESC;IMR-90;iPS DF 19.11;keratinocyte;Keratinocytes;Left ventricle;mesenchymal stem cell;Mesenchymal stem cells (BM;Osteoblasts;Ovary;Skeletal muscle myoblasts;VB)	17	12618325	12621000	down
MYOCD	0.0662758	49411	1	H1 mesenchymal stem cells;H9;HUES6;iPS DF 6.9;iPS-15b;Right ventricle;Sigmoid colon;UCSF-4	17	12715201	12715400	down
NPTX1	0.0662758	46942	5	Foreskin keratinocytes;H1 mesenchymal stem cells;iPS DF 19.11;Spleen;Thymus (fetal);UCSF-4	17	80430801	80431000	down
NPTX1	0.0662758	46142	5	Esophagus;Foreskin keratinocytes;iPS DF 19.11;Pancreas;Spleen	17	80431601	80431800	down
NPTX1	0.0662758	-46058	8	Foreskin melanocytes;GM23338 bipolar neurons;hESC endodermal cells;Muscle trunk (fetal);Osteoblasts;Ovary;Stomach (fetal)	17	80523801	80524000	down
FYN	70093.2	1451	1	adrenal gland;astrocyte;Astrocytes;B cell;B cells;B cells (PB);B cells (VB);Brain - Anterior caudate;CD14-positive monocyte;CD4+ CD25- CD45RO+ memory primary cells;CD4+ CD25- IL17- PMA Th primary cells;CD4+ CD25- IL17+ PMA Th17 primary cells;CD56 primary cells;CD8 primary cells;common myeloid progenitor, CD34-positive;Effector memory CD8+ ab T cells (VB);endothelial cell of umbilical vein;female …	06	111869200	111874801	down
NPTX1	0.0662758	-46558	8	Adrenal gland (fetal);Foreskin melanocytes;GM23338 bipolar neurons;H1 mesenchymal stem cells;Muscle trunk (fetal);Ovary;SK-N-SH	17	80524201	80524600	down
NPTX1	0.0662758	-49158	8	Astrocytes;GM23338 bipolar neurons;H1-hESC;H9;HUES64;Mammary epithelial cells;UCSF-4	17	80526002	80528000	down
ZNF160	0.0662758	47814	5	large intestine;Large intestine (fetal);Lung (fetal);placenta;Placenta;small intestine	19	53055023	53056217	down
ZNF160	0.0662758	45081	5	H1-hESC;H9;iPS DF 19.11;placenta	19	53057648	53059057	down
SNAP25	0.0662758	45171	0	A549;Astrocytes;HepG2;iPS DF 6.9	20	10263402	10264599	down
SNAP25	0.0662758	47671	0	A549;GM23338 bipolar neurons;H1-hESC;HUES48;HUES6;HUES64;iPS-15b;iPS-20b	20	10266201	10266800	down
PALMD	0.0583211	-53912	2	A673;Adrenal gland (fetal);astrocyte;Astrocytes;endothelial cell of umbilical vein;Endothelial cell of umbilical vein;Endothelial cells of umbilical vein;EPC (VB);Esophagus;Fibroblast of dermis;Fibroblast of foreskin;fibroblast of lung;foreskin fibroblast;Foreskin keratinocytes;H1 mesenchymal stem cells;H1 neural progenitor cells;HepG2;IMR-90;Left ventricle;mesenchymal stem cell;Mesenchymal stem …	01	99588802	99595599	down
ST6GAL2	0.0583211	52445	1	Aorta	02	106834384	106835546	down
TFCP2L1	0.0583211	52409	3	CD14+CD16- monocytes (CB);CD14+CD16- monocytes (VB);Eosinophil (VB);M0 macrophage (VB);M1 macrophage (CB);M1 macrophage (VB);M2 macrophage (CB);Neutrophils (CB);Neutrophils (VB)	02	121232201	121233400	down
TFCP2L1	0.0583211	-50291	7	A549;A673;DND-41;Foreskin keratinocytes;GM12878;GM23338 bipolar neurons;H1 neural progenitor cells;H1-hESC;H9;H9 neural progenitor cells;H9 neuron cells;HUES48;HUES6;HUES64;iPS DF 6.9;iPS-20b;Keratinocytes;Large intestine (fetal);Muscle trunk (fetal);Pancreas;PC-3;Placenta;Sigmoid colon;SK-N-SH;Small intestine;Small intestine (fetal);Spleen;Stomach;UCSF-4	02	121334601	121336400	down
FN1	0.0583211	-51005	8	keratinocyte;mammary epithelial cell;placenta	02	215486677	215487667	down
FN1	0.0583211	-53486	8		02	215489506	215489800	down
ARL4C	0.0583211	-51923	5	astrocyte;Astrocytes;B cell;B cells (VB);CD8+ ab T cells (CB);Endothelial cells of umbilical vein (CB);fibroblast of lung;H1 mesenchymal stem cells;H1 neural progenitor cells;H1-hESC;H9;H9 neural progenitor cells;HCT116;HepG2;hESC endodermal cells;HSMM myotube;iPS DF 19.11;iPS DF 6.9;iPS-15b;iPS-20b;Lung (fetal);M1 macrophage (VB);M2 macrophage (VB);mesenchymal stem cell;Muscle leg (fetal);muscle…	02	234546802	234551206	down
IQGAP2	0.0583211	-52884	16	B cells (VB);CD14+CD16- monocytes (CB);CD14+CD16- monocytes (VB);hESC endodermal cells;M0 macrophage (VB);M1 macrophage (CB)	05	76350201	76350600	down
IQGAP2	0.0583211	-51784	16	B cells;B cells (PB);B cells (VB);Common myeloid progenitor CD34+;GM12878;HUES6;HUES64;UCSF-4	05	76351201	76351800	down
IQGAP2	0.0583211	-50884	16	B cells;B cells (PB);B cells (VB);Common myeloid progenitor CD34+;GM12878;UCSF-4	05	76352201	76352600	down
FYN	0.0583211	54719	1	Brain - Anterior caudate;Brain - Cingulate gyrus;Brain - Inferior temporal lobe;CD56 primary cells;CD8 primary cells;foreskin melanocyte;HSMM (myotube);Muscle (fetal);myotube;T-cell	06	111818178	111819288	down
RSPO3	0.0583211	53030	2	CD14+ monocytes;CD14+CD16- monocytes (CB);CD14+CD16- monocytes (VB);M0 macrophage (VB);M1 macrophage (CB);M1 macrophage (VB);M2 macrophage (VB);Neutrophilic myelocytes (BM)	06	127171401	127172000	down
RSPO3	0.0583211	54878	2	muscle of leg;muscle of trunk	06	127172921	127174177	down
DLC1	0.0583211	-50980	8	A673;Astrocytes;Endothelial cells of umbilical vein;Endothelial cells of umbilical vein (CB);hESC endodermal cells;MM.1S	08	13655400	13655800	down
DLC1	0.0583211	-53081	8	A673;Adrenal gland (fetal);Common myeloid progenitor CD34+;Endothelial cells of umbilical vein;Endothelial cells of umbilical vein (CB);EPC (VB);Esophagus;Fibroblast of foreskin;GM23338 bipolar neurons;H9 hepatocytes;Kidney (fetal);Lung;Lung (fetal);Mammary epithelial cells;MM.1S;NHLF;Osteoblasts;Skeletal muscle myoblasts;SK-N-SH;Small intestine;Stomach (fetal)	08	13656201	13659201	down
FAT3	0.0583211	52065	2	Astrocytes;Fibroblast of dermis;Fibroblast of foreskin;Foreskin keratinocytes;H1 mesenchymal stem cells;H1-hESC;H9;HUES48;NHLF;Osteoblasts;PC-3;Right ventricle;Skeletal muscle myoblasts;SK-N-SH	11	92276601	92276801	down
TBX3	0.0583211	-51070	8	testis	12	114735185	114735304	down
TBX3	0.0583211	-52511	9	adrenal gland;Adrenal gland;female gonad;small intestine;stomach	12	114736234	114737137	down
TBX3	0.0583211	-53873	11	Adrenal gland	12	114737715	114738380	down
TBX3	0.0583211	-54836	11	adrenal gland;Adrenal gland;HepG2	12	114738864	114739158	down
ITGBL1	0.0583211	54008	0	H1-hESC;HUES48;HUES64;iPS DF 6.9;iPS-15b;iPS-20b;Mammary myoepithelial cells;UCSF-4	13	101506401	101506800	down
NTRK3	0.0583211	54395	4	Aorta;Cortex neurosphere;HSMM myotube;Mammary myoepithelial cells;Muscle leg (fetal);Muscle trunk (fetal);Psoas muscle;Right atrium;Skeletal muscle myoblasts	15	88202200	88202601	down
NTRK3	0.0583211	-52405	3	HUES6;iPS-15b	15	88308801	88309600	down
MYOCD	0.0583211	-52242	5	fibroblast of lung;H1 mesenchymal stem cells;H1-hESC;HSMM myotube;IMR-90;myotube;Osteoblasts;skeletal muscle myoblast;Skeletal muscle myoblasts	17	12612819	12614476	down
MMD	0.0583211	-51277	4	H1 mesenchymal stem cells;H1 trophoblast;H1-hESC;HUES48;HUES6;HUES64;iPS DF 6.9;iPS-20b;MCF-7;PC-3;Placenta;UCSF-4	17	55473001	55473400	down
NPTX1	0.0583211	-51679	9	Foreskin keratinocytes;GM23338 bipolar neurons;H9 neuron cells;HSMM myotube;myotube;psoas muscle;Psoas muscle;skeletal muscle myoblast;Skeletal muscle myoblasts;Thymus	17	80528473	80530571	down
LDLRAD4	0.0583211	-51598	10	H1-hESC;hESC endodermal cells;HUES6;iPS DF 19.11;iPS DF 6.9;iPS-15b;Placenta;UCSF-4	18	13165401	13166399	down
PALMD	0.0532949	-59012	2	Adrenal gland (fetal);Fibroblast of foreskin;Foreskin melanocytes;H1 trophoblast;Heart (fetal);HepG2;HUES48;HUES6;iPS-15b;u87	01	99587001	99587200	down
FYN	65.4953	-170513	20	Adipose nuclei;adrenal gland;astrocyte;B cell;blood vessel endothelial cell;CD14-positive monocyte;CD4+ CD25- IL17- PMA Th primary cells;common myeloid progenitor, CD34-positive;endothelial cell of umbilical vein;fibroblast of dermis;fibroblast of lung;foreskin fibroblast;foreskin melanocyte;GM12878;H1-hESC;H9;HCT116;HeLa-S3;HepG2;HSMM (myotube);IMR-90;iPS DF 19.11;iPS DF 6.9;K562;keratinocyte;la…	06	112041789	112046140	down
PALMD	0.0532949	58488	8	Astrocytes;B cells (VB);CD14+ monocytes;CD14+CD16- monocytes (CB);CD14+CD16- monocytes (VB);CD8+ ab T cells (CB);CD8+ ab T cells (PB);Central memory CD4+ ab T cells (VB);Endothelial cells of umbilical vein (CB);EPC (VB);Erythroblasts (CB);Foreskin melanocytes;H1 mesenchymal stem cells;HeLa;Left ventricle;Lung;M0 macrophage (VB);Mammary myoepithelial cells;Neutrophilic myelocytes (BM);Psoas muscle…	01	99703601	99705600	down
ST6GAL2	0.0532949	56085	2	Aorta	02	106831063	106831587	down
TMEM37	0.0532949	-58200	7	Brain (fetal);Cortex neurosphere;Ganglion eminence neurosphere;Mammary myoepithelial cells	02	119371601	119371800	down
TMEM37	0.0532949	56999	4	A549;Aorta;astrocyte;CD14+CD16- monocytes (CB);Endothelial cells of umbilical vein (CB);EPC (VB);Esophagus;Fibroblast of dermis;Foreskin keratinocytes;GM12878;H1 mesenchymal stem cells;H1 trophoblast;H1-hESC;H9 hepatocytes;HCT116;Heart (fetal);HeLa-S3;HepG2;hESC endodermal cells;HUES64;iPS DF 19.11;keratinocyte;Keratinocytes;large intestine;Large intestine (fetal);Left ventricle;Lung (fetal);M0 m…	02	119480801	119492999	down
DSE	381.126	-24740	7	adrenal gland;astrocyte;fibroblast of dermis;fibroblast of lung;foreskin fibroblast;H1-hESC;H9;iPS DF 19.11;iPS DF 6.9;neural stem progenitor cell;stomach	06	116228838	116230024	down
DSE	73171.5	-1238	1	adrenal gland;astrocyte;B cell;CD14-positive monocyte;common myeloid progenitor, CD34-positive;endothelial cell of umbilical vein;female gonad;fibroblast of dermis;fibroblast of lung;foreskin fibroblast;foreskin melanocyte;GM12878;H1-hESC;H9;HCT116;HeLa-S3;HepG2;IMR-90;iPS DF 19.11;iPS DF 6.9;K562;keratinocyte;large intestine;mammary epithelial cell;MCF-7;mesenchymal stem cell;mesendoderm;muscle …	06	116249400	116256466	down
TFCP2L1	0.0532949	57109	3	Cortex neurosphere;GM23338 bipolar neurons;H1 neural progenitor cells;hESC endodermal cells;HUES6;HUES64;Kidney (fetal);Large intestine (fetal);Lung;Muscle leg (fetal);Muscle trunk (fetal);Small intestine (fetal);UCSF-4	02	121227801	121228400	down
ARL4C	0.0532949	59792	10	CD4+ CD25- CD45RA+ naive primary cells;DND-41;Jurkat;RPMI-8402;Thymus;Thymus (fetal)	02	234437103	234437474	down
ARL4C	0.0532949	56610	9	CD20+ B cells;CD4+ CD25- CD45RA+ naive primary cells;DND-41	02	234439457	234441484	down
ARL4C	0.0532949	-59420	7	A549;astrocyte;Astrocytes;B cells;B cells (PB);Common myeloid progenitor CD34+;Fibroblast of dermis;Fibroblast of foreskin;fibroblast of lung;Foreskin keratinocytes;H9 hepatocytes;HepG2;Keratinocytes;Mammary epithelial cells;MCF-7;Natural killer cells (PB);NHLF;Osteoblasts;PC-3;PC-9;SK-N-SH;Stomach (fetal);T cells (PB)	02	234555401	234557600	down
DSE	62676.7	24514	6	adrenal gland;astrocyte;B cell;CD14-positive monocyte;CD3 primary cells;CD34 primary cells;CD4 memory primary cells;CD4 naive primary cells;CD4+ CD25- CD45RA+ naive primary cells;CD4+ CD25- CD45RO+ memory primary cells;CD4+ CD25int CD127+ Tmem primary cells;CD56 primary cells;CD8 memory primary cells;CD8 naive primary cells;CD8 primary cells;common myeloid progenitor, CD34-positive;endothelial ce…	06	116275400	116281969	down
TENM3	0.0532949	56588	6	Astrocytes;CD14+CD16- monocytes (CB);Ganglion eminence neurosphere;GM23338 bipolar neurons;SK-N-SH;Stomach (fetal)	04	181503602	181504799	down
IQGAP2	0.0532949	57416	1	CD14+CD16- monocytes (VB);Effector memory CD8+ ab T cells (VB);M0 macrophage (VB);M1 macrophage (VB);Neutrophils (VB)	05	76460601	76460800	down
IQGAP2	0.0532949	58215	1	CD14+ monocytes;CD14+CD16- monocytes (VB);Effector memory CD8+ ab T cells (VB);iPS DF 19.11;M0 macrophage (VB);M1 macrophage (CB);M1 macrophage (VB);Sigmoid colon	05	76461201	76461799	down
IQGAP2	0.0532949	59266	1	CD14+ monocytes;small intestine	05	76462476	76462625	down
IQGAP2	0.0532949	58916	1	CD14+ monocytes;Large intestine (fetal);M1 macrophage (VB);Natural killer cells (PB);SK-N-SH	05	76462001	76462400	down
FYN	0.0532949	59929	1	astrocyte;CD3 primary cells;CD4+ CD25- CD45RA+ naive primary cells;CD4+ CD25- CD45RO+ memory primary cells;CD4+ CD25- IL17- PMA Th primary cells;CD4+ CD25- IL17+ PMA Th17 primary cells;CD56 primary cells;CD8 primary cells;fibroblast of lung;HeLa-S3;Osteoblasts;T-cell	06	111812872	111814173	down
RSPO3	0.0532949	58030	2	A549;A673;Astrocytes;endothelial cell of umbilical vein;Endothelial cells of umbilical vein;Endothelial cells of umbilical vein (CB);EPC (VB);fibroblast of dermis;Fibroblast of dermis;Fibroblast of foreskin;fibroblast of lung;GM23338 bipolar neurons;H1-hESC;H9 neuron cells;HeLa-S3;HSMM myotube;HUES48;HUES64;iPS-15b;Kidney (fetal);Left ventricle;Lung (fetal);myotube;NHLF;Osteoblasts;skeletal muscl…	06	127175801	127177601	down
DLC1	0.0532949	55161	8	A673;endothelial cell of umbilical vein;Endothelial cells of umbilical vein;Endothelial cells of umbilical vein (CB);EPC (VB);Fibroblast of dermis;Fibroblast of foreskin;foreskin fibroblast;Left ventricle;Muscle (fetal);Muscle leg (fetal);muscle of leg;muscle of trunk;Muscle trunk (fetal);Osteoblasts;Ovary;Right ventricle;SK-N-SH;Small intestine;Stomach (fetal)	08	13548637	13550281	down
DLC1	0.0532949	-57281	9	Astrocytes;Endothelial cells of umbilical vein (CB);EPC (VB);Fibroblast of dermis;Ganglion eminence neurosphere;Osteoblasts	08	13661801	13662000	down
FAT3	0.0532949	59865	2	Aorta;Cortex neurosphere;H1-hESC;H9 neuron cells;Heart (fetal);hESC endodermal cells;HUES48;HUES6;HUES64;iPS-20b;Left ventricle;Mammary myoepithelial cells;Psoas muscle	11	92284201	92284800	down
MMD	0.0532949	58723	4	H9 neuron cells;HUES48;HUES6;HUES64;iPS-15b;iPS-20b;UCSF-4	17	55362801	55363600	down
MMD	0.0532949	56023	4	GM23338 bipolar neurons;H1-hESC;H9 neuron cells;HUES48;HUES6;HUES64;iPS-15b;iPS-20b;SK-N-SH;UCSF-4	17	55365401	55366400	down
MMD	0.0532949	-59477	5	Common myeloid progenitor CD34+;Erythroblasts (CB);Foreskin melanocytes;GM23338 bipolar neurons;K562	17	55480201	55482600	down
NPTX1	0.0532949	-57458	10	iPS DF 19.11;Neutrophilic myelocytes (BM)	17	80535201	80535400	down
DSE	76562.1	118193	18	adrenal gland;Adrenal gland (fetal);astrocyte;Astrocytes;B cell;CD14-positive monocyte;CD20+ B cells;common myeloid progenitor, CD34-positive;endothelial cell of umbilical vein;female gonad;fibroblast of dermis;fibroblast of lung;foreskin fibroblast;foreskin melanocyte;GM12878;H1-hESC;H9;HCT116;IMR-90;iPS DF 19.11;iPS DF 6.9;iPS-20b;keratinocyte;mammary epithelial cell;Mammary epithelial cells;me…	06	116369400	116375327	down
LDLRAD4	0.0532949	-57830	10	B cell;B cells (VB);CD4+ ab T cells (VB);GM12878;M1 macrophage (VB);M2 macrophage (VB);Neutrophils (CB);Neutrophils (VB);T-cell;thymus	18	13159401	13159934	down
LDLRAD4	0.0532949	56582	6	blood vessel;CD4+ CD25- IL17+ PMA Th17 primary cells;large intestine;T cell;T-cell;thymus	18	13273522	13274637	down
LDLRAD4	0.0532949	59481	7	Brain - Anterior caudate;CD4+ CD25- IL17+ PMA Th17 primary cells;muscle of leg;natural killer cell;T cell;T-cell;thymus	18	13276346	13277611	down
ZNF160	0.0532949	58511	8	iPS DF 6.9;placenta	19	53044848	53044997	down
PALMD	0.0466172	61288	8	Common myeloid progenitor CD34+;Endothelial cells of umbilical vein;Endothelial cells of umbilical vein (CB);EPC (VB);GM23338 bipolar neurons;HUES64	01	99707001	99707801	down
TMEM37	0.0466172	64600	4	H1 mesenchymal stem cells;Heart (fetal);iPS DF 19.11;Left ventricle;Right ventricle;Stomach	02	119494401	119494601	down
TFCP2L1	0.0466172	64909	5	H1 mesenchymal stem cells;hESC endodermal cells;Kidney (fetal);Muscle leg (fetal);Psoas muscle;Small intestine (fetal)	02	121220201	121220400	down
TFCP2L1	0.0466172	64017	5	A549;CD14+CD16- monocytes (VB);Endothelial cells of umbilical vein;Endothelial cells of umbilical vein (CB);EPC (VB);M1 macrophage (CB)	02	121220957	121221429	down
FN1	0.0466172	-63234	8	A549;Aorta;CD14+CD16- monocytes (CB);CD14+CD16- monocytes (VB);Endothelial cells of umbilical vein (CB);H1 mesenchymal stem cells;H1 trophoblast;HepG2;HSMM myotube;M0 macrophage (VB);M1 macrophage (CB);M1 macrophage (VB);M2 macrophage (CB);mammary epithelial cell;MCF-7;Neutrophils (CB);NHLF;Osteoblasts;trophoblast cell	02	215498002	215500800	down
ARL4C	0.0466172	63548	10	Jurkat;RPMI-8402;Thymus (fetal)	02	234432952	234434114	down
ARL4C	0.0466172	61909	10	DND-41;Jurkat	02	234434769	234435574	down
TENM3	0.0466172	60588	7	Astrocytes;Cortex neurosphere;GM23338 bipolar neurons;H9 neural progenitor cells;hESC endodermal cells;MCF-7	04	181506602	181509799	down
TENM3	0.0466172	63088	7	GM23338 bipolar neurons;H1 neural progenitor cells;H9 neural progenitor cells;H9 neuron cells;HUES64;Lung (fetal)	04	181510601	181510800	down
IQGAP2	0.0466172	-61484	17	B cells (VB);CD14+ monocytes;CD14+ monocytes (PB);CD14+CD16- monocytes (CB);CD14+CD16- monocytes (VB);CD4+ ab T cells (VB);CD8+ ab T cells (CB);Central memory CD4+ ab T cells (VB);Common myeloid progenitor CD34+;Effector memory CD8+ ab T cells (VB);Eosinophil (VB);Erythroblasts (CB);Foreskin melanocytes;H1 mesenchymal stem cells;H9 neural progenitor cells;hESC endodermal cells;iPS DF 19.11;M0 mac…	05	76340802	76342800	down
FYN	0.0466172	60598	1	CD4+ CD25- CD45RA+ naive primary cells;CD4+ CD25- CD45RO+ memory primary cells;CD4+ CD25- IL17- PMA Th primary cells;CD4+ CD25- IL17+ PMA Th17 primary cells;CD8 primary cells;HeLa-S3;Osteoblasts;T-cell	06	111812840	111812867	down
DSE	64714.6	184427	23	A673;Adrenal gland (fetal);Astrocytes;B cells (VB);CD14+CD16- monocytes (CB);CD14+CD16- monocytes (VB);Endothelial cells of umbilical vein (CB);Eosinophil (VB);EPC (VB);H1 mesenchymal stem cells;H9 neural progenitor cells;H9 neuron cells;hESC endodermal cells;iPS DF 19.11;iPS-20b;M0 macrophage (VB);M1 macrophage (CB);M1 macrophage (VB);M2 macrophage (VB);Mesenchymal stem cells (BM;Neutrophilic my…	06	116437196	116439999	down
FYN	0.0466172	-61249	6	GM23338 bipolar neurons;H1-hESC;HUES48;HUES6;iPS DF 19.11;iPS-15b;UCSF-4	06	111934601	111934800	down
FYN	0.0466172	-61649	6	HUES48;HUES6;HUES64;iPS DF 19.11;MCF-7;UCSF-4	06	111935001	111935200	down
FYN	0.0466172	-63649	6	CD14+ monocytes (PB);Cortex neurosphere;GM23338 bipolar neurons;H9;HUES48;HUES6;HUES64;iPS-20b;UCSF-4	06	111936801	111937400	down
DSE	314.387	209474	30	B cell;CD14-positive monocyte;common myeloid progenitor, CD34-positive;foreskin fibroblast;GM12878;H1-hESC;iPS DF 19.11;muscle of leg;natural killer cell;neural stem progenitor cell;placenta;Psoas muscle;stomach;T-cell;thymus	06	116461400	116465890	down
RSPO3	0.0466172	-60570	2	A549;Astrocytes;Endothelial cells of umbilical vein;Fibroblast of dermis;Fibroblast of foreskin;Foreskin keratinocytes;Keratinocytes;Mammary epithelial cells;NHLF;Osteoblasts	06	127057801	127058400	down
RSPO3	0.0466172	63883	2	CD14+CD16- monocytes (CB);CD14+CD16- monocytes (VB);Endothelial cells of umbilical vein (CB);HSMM myotube;M0 macrophage (VB);M1 macrophage (VB);M2 macrophage (VB);Neutrophilic myelocytes (BM);Neutrophils (CB);Neutrophils (VB)	06	127182104	127183003	down
DCDC1	0.0466172	64366	10		11	31305343	31305544	down
DSE	158.695	362130	44	A549;A673;adrenal gland;Adrenal gland (fetal);astrocyte;Astrocytes;B cell;B cells (PB);CD14+ monocytes (PB);CD14+CD16- monocytes (CB);CD4+ ab memory T cells (PB);CD4+ ab T cells;CD8+ ab T cells (PB);Common myeloid progenitor CD34+;common myeloid progenitor, CD34-positive;endothelial cell of umbilical vein;Endothelial cells of umbilical vein;Endothelial cells of umbilical vein (CB);EPC (VB);Erythr…	06	116615400	116617201	down
DSE	1.23802	413233	48	A549;A673;adrenal gland;Adrenal gland (fetal);astrocyte;Astrocytes;B cell;B cells (PB);CD14+ monocytes (PB);CD14+CD16- monocytes (CB);CD14-positive monocyte;CD4+ ab memory T cells (PB);CD4+ ab T cells;CD8+ ab T cells (PB);Common myeloid progenitor CD34+;common myeloid progenitor, CD34-positive;dendritic cell;endothelial cell of umbilical vein;Endothelial cells of umbilical vein;Endothelial cells …	06	116665400	116669407	down
DSE	230.506	427430	54	adrenal gland;astrocyte;B cell;common myeloid progenitor, CD34-positive;endothelial cell of umbilical vein;female gonad;fibroblast of dermis;fibroblast of lung;foreskin fibroblast;GM12878;H1-hESC;H9;HCT116;HeLa-S3;HepG2;IMR-90;iPS DF 19.11;iPS DF 6.9;K562;large intestine;mammary epithelial cell;MCF-7;mesenchymal stem cell;mesendoderm;muscle of leg;muscle of trunk;myotube;natural killer cell;neura…	06	116679801	116683401	down
FAT3	0.0466172	61765	2	A549;Aorta;Cortex neurosphere;Foreskin keratinocytes;GM23338 bipolar neurons;H1 mesenchymal stem cells;H1 neural progenitor cells;H1 trophoblast;H1-hESC;H9;H9 neuron cells;HepG2;hESC endodermal cells;HUES48;HUES6;HUES64;iPS DF 6.9;iPS-15b;iPS-20b;Large intestine (fetal);Left ventricle;Lung (fetal);Mammary myoepithelial cells;Psoas muscle;Right ventricle;Small intestine (fetal)	11	92285801	92287000	down
RSPO3	0.000652901	-777570	42	adrenal gland;B cell;CD14-positive monocyte;common myeloid progenitor, CD34-positive;endothelial cell of umbilical vein;fibroblast of dermis;fibroblast of lung;foreskin fibroblast;GM12878;H1-hESC;H9;HCT116;HeLa-S3;HepG2;iPS DF 19.11;iPS DF 6.9;K562;keratinocyte;large intestine;mammary epithelial cell;mesendoderm;muscle of leg;natural killer cell;neural stem progenitor cell;Panc1;placenta;psoas mu…	06	126339400	126342801	down
FAT3	0.0466172	62865	2	H1 mesenchymal stem cells;hESC endodermal cells;HUES64;iPS-20b;Large intestine (fetal);Small intestine (fetal)	11	92287401	92287600	down
TBX3	0.0466172	-64459	13	Adrenal gland	12	114748398	114748870	down
ITGBL1	0.0466172	62292	0	Panc1;T-cell	13	101514830	101514939	down
ITGBL1	0.0466172	63908	0	A673;Fibroblast of dermis;HSMM myotube;Osteoblasts;PC-3;PC-9;u87	13	101516401	101516600	down
ITGBL1	0.0466172	61508	0	A673;Fibroblast of dermis;Fibroblast of foreskin;HSMM myotube;PC-3;PC-9;Skeletal muscle myoblasts	13	101514001	101514200	down
MYOCD	0.0466172	-60589	7	A549;Astrocytes;Fibroblast of dermis;Fibroblast of foreskin;Foreskin keratinocytes;H1 mesenchymal stem cells;Lung;NHLF;Osteoblasts;Right ventricle;Sigmoid colon	17	12605200	12605401	down
MYOCD	0.0466172	61491	3	Aorta;Esophagus;female gonad;fibroblast of lung;H1 mesenchymal stem cells;H1 trophoblast;IMR-90;Left ventricle;mesenchymal stem cell;muscle of leg;NHLF;Osteoblasts;Ovary;placenta;Placenta;Right atrium;Right ventricle;Sigmoid colon;Small intestine;stomach;trophoblast cell	17	12726162	12728600	down
MRC2	0.0466172	-63569	10	A549;Keratinocytes;Mammary epithelial cells;MCF-7;PC-9;SK-N-SH	17	62564001	62564200	down
NPTX1	0.0466172	60542	9	Aorta;Brain germinal matrix;Foreskin keratinocytes;M0 macrophage (VB);Pancreas;Psoas muscle	17	80417201	80417400	down
NPTX1	0.0466172	-61369	18	Adrenal gland (fetal);B cells (VB);CD4+ ab T cells (VB);Common myeloid progenitor CD34+;Cortex neurosphere;EPC (VB);Fibroblast of dermis;Foreskin keratinocytes;H1 neural progenitor cells;H9 neural progenitor cells;HUES64;Lung (fetal);M1 macrophage (CB);M1 macrophage (VB);M2 macrophage (CB);neural stem progenitor cell;Neutrophilic myelocytes (BM);Neutrophils (CB);Neutrophils (VB);thymus;UCSF-4	17	80538601	80539822	down
SNAP25	0.0466172	62071	1	A673;Aorta;Fibroblast of foreskin;H1-hESC;H9;HUES6;iPS-15b;iPS-20b	20	10279802	10281999	down
PALMD	0.0439517	-68712	2	Brain (fetal);Common myeloid progenitor CD34+;Foreskin keratinocytes;GM23338 bipolar neurons;H1 neural progenitor cells;H1 trophoblast;H1-hESC;H9 neural progenitor cells;H9 neuron cells;Heart (fetal);HepG2;HUES48;HUES6;iPS-15b;Keratinocytes;SK-N-SH	01	99577200	99577601	down
PALMD	0.0439517	-65645	2	endothelial cell of umbilical vein;Endothelial cells of umbilical vein (CB);EPC (VB);Esophagus;Foreskin keratinocytes;Foreskin melanocytes;HepG2;keratinocyte;Keratinocytes;Left ventricle;mammary epithelial cell;Mammary epithelial cells;Right atrium;Right ventricle;u87	01	99579602	99581334	down
LHX9	0.0439517	69199	3	CD14+ monocytes;CD14+CD16- monocytes (CB);CD14+CD16- monocytes (VB);M0 macrophage (VB);M1 macrophage (CB);M1 macrophage (VB);M2 macrophage (CB);M2 macrophage (VB);SK-N-SH	01	197980001	197982200	down
ST6GAL2	0.0439517	69715	3	Aorta	02	106816593	106818797	down
ST6GAL2	0.0439517	-69350	8	astrocyte;fibroblast of dermis;fibroblast of lung	02	106956345	106957174	down
TMEM37	0.0439517	67306	4	Pancreatic islets	02	119496688	119497726	down
INHBB	0.0439517	67965	6	HUES6;HUES64	02	120413801	120414400	down
TFCP2L1	0.0439517	-65291	7	Aorta;Left ventricle;Psoas muscle;Right atrium;Right ventricle;Stomach (fetal)	02	121350201	121350800	down
FN1	0.0439517	68165	9	fibroblast of lung;foreskin fibroblast	02	215367623	215368381	down
FN1	0.0439517	-69680	8	astrocyte;endothelial cell of umbilical vein;HepG2;K562;large intestine;small intestine;stomach	02	215504773	215506921	down
ARL4C	0.0439517	65757	11	Jurkat;RPMI-8402	02	234430764	234431884	down
ARL4C	0.0439517	-67926	10	A673;Astrocytes;B cells;B cells (VB);Fibroblast of dermis;GM23338 bipolar neurons;H1 mesenchymal stem cells;H9 hepatocytes;H9 neuron cells;HepG2;hESC endodermal cells;HSMM myotube;NHLF;SK-N-SH	02	234564202	234565811	down
FYN	0.0439517	-65613	6	A549;astrocyte;CD14+ monocytes;CD14+CD16- monocytes (CB);CD14+CD16- monocytes (VB);Endothelial cells of umbilical vein (CB);EPC (VB);fibroblast of lung;foreskin fibroblast;IMR-90	06	111938602	111939527	down
DCDC1	0.0439517	65892	10		11	31303780	31304055	down
FAT3	0.0439517	66665	2	H1-hESC;H9;hESC endodermal cells;HUES48;HUES64;iPS DF 6.9;iPS-20b;Mammary myoepithelial cells	11	92291201	92291400	down
FAT3	0.0439517	67065	2	Foreskin keratinocytes;H9;HUES48;HUES64;iPS DF 6.9;Mammary myoepithelial cells	11	92291601	92291800	down
TBX3	0.0439517	-65225	13	Adrenal gland;Adrenal gland (fetal);H9 hepatocytes;HUES6	12	114749201	114749599	down
TBX3	0.0439517	-67426	13	adrenal gland;Adrenal gland;Adrenal gland (fetal);H1 trophoblast;H9 hepatocytes;Heart (fetal);hESC endodermal cells;iPS DF 6.9;iPS-15b;Stomach (fetal)	12	114750402	114752800	down
ITGBL1	0.0439517	65108	0	A673;DND-41;H1-hESC;HSMM myotube;HUES48;HUES6;HUES64;iPS DF 6.9;iPS-15b;iPS-20b;UCSF-4	13	101517401	101518000	down
ITGBL1	0.0439517	68554	0	Aorta;CD4+ ab T cells;CD4+ ab T cells (PB);CD8+ ab T cells (PB);Central memory CD4+ ab T cells (VB);DND-41;Effector memory CD8+ ab T cells (VB);Endothelial cells of umbilical vein (CB);EPC (VB);Fibroblast of foreskin;fibroblast of lung;foreskin fibroblast;iPS DF 19.11;M1 macrophage (VB);NHLF;Osteoblasts;skeletal muscle myoblast;T cells (PB);T-cell;u87	13	101520202	101522091	down
MEG3	0.0439517	66339	11	Muscle (fetal)	14	100845138	100846357	down
MYOCD	0.0439517	-66390	7	Aorta;Astrocytes;Fibroblast of dermis;GM23338 bipolar neurons;HSMM myotube;Kidney (fetal);MCF-7;NHLF;Osteoblasts;Sigmoid colon	17	12599400	12599600	down
MYOCD	0.0439517	65511	3	A549;Aorta;Esophagus;H1 neural progenitor cells;H1 trophoblast;H1-hESC;H9;H9 hepatocytes;HCT116;Heart (fetal);hESC endodermal cells;HUES6;IMR-90;iPS DF 19.11;iPS DF 6.9;Keratinocytes;large intestine;Large intestine (fetal);Left ventricle;MCF-7;mesendoderm;neural stem progenitor cell;NHLF;Osteoblasts;pancreas;PC-3;placenta;Placenta;Right atrium;Right ventricle;Sigmoid colon;small intestine;Small i…	17	12729001	12733800	down
MYOCD	0.0439517	68950	3	Aorta;large intestine;Large intestine (fetal);Left ventricle;Lung (fetal);Ovary;Placenta;Right atrium;Right ventricle;small intestine;Small intestine	17	12734201	12735478	down
MRC2	0.0439517	-65315	10	A549;adrenal gland;Astrocytes;Cortex neurosphere;Endothelial cells of umbilical vein;EPC (VB);Fibroblast of dermis;HCT116;HeLa-S3;Keratinocytes;Mammary epithelial cells;MCF-7;NHLF;PC-3	17	62561801	62562909	down
SNAP25	0.0439517	67371	1	A549;A673;Brain (fetal);Common myeloid progenitor CD34+;GM23338 bipolar neurons;H1-hESC;HUES48;HUES6;HUES64;iPS DF 6.9;iPS-15b;iPS-20b;SK-N-SH;UCSF-4	20	10285801	10286600	down
PALMD	0.0394902	-72212	2	Cortex neurosphere;Fibroblast of dermis;Foreskin keratinocytes;Foreskin melanocytes;GM23338 bipolar neurons;H1 mesenchymal stem cells;H1 neural progenitor cells;H1 trophoblast;H9 neuron cells;Heart (fetal);HepG2;HUES48;HUES64;K562;Keratinocytes;Left ventricle;Mammary epithelial cells;Mammary myoepithelial cells;MM.1S;NHLF;Ovary;PC-3;SK-N-SH;u87	01	99573401	99574400	down
INHBB	0.0394902	73065	6	Brain (fetal);Heart (fetal)	02	120418801	120419600	down
TFCP2L1	0.0394902	73652	6	A549;Eosinophil (VB);Esophagus;Foreskin keratinocytes;H9 hepatocytes;HCT116;iPS DF 19.11;iPS-15b;keratinocyte;Keratinocytes;Large intestine (fetal);Lung;Mammary epithelial cells;Pancreas;Placenta;Sigmoid colon;SK-N-SH;small intestine;Small intestine;Small intestine (fetal);stomach;UCSF-4	02	121210661	121212454	down
TFCP2L1	0.0394902	71809	6	Foreskin keratinocytes;H1 neural progenitor cells;H1-hESC;HUES48;HUES6;HUES64;iPS DF 19.11;iPS DF 6.9;iPS-15b;iPS-20b;Large intestine (fetal);Small intestine;Small intestine (fetal);UCSF-4	02	121212801	121214000	down
TFCP2L1	0.0394902	-70030	7	stomach	02	121354606	121355874	down
TFCP2L1	0.0394902	-71050	7	HepG2;iPS DF 6.9;stomach	02	121356185	121356334	down
FN1	0.0394902	-74434	8	A673;M1 macrophage (VB)	02	215510401	215510800	down
ARL4C	0.0394902	-70220	10	B cells;B cells (PB);H1 neural progenitor cells;H9;H9 neural progenitor cells;HepG2;iPS-20b;SK-N-SH;Spleen;UCSF-4	02	234567201	234567400	down
ARL4C	0.0394902	-70620	10	B cells;B cells (PB);H1 neural progenitor cells;H9;HUES6;HUES64;iPS DF 19.11;Spleen;UCSF-4	02	234567601	234567800	down
ARL4C	0.0394902	-74320	11	B cell;B cells;B cells (PB);B cells (VB);CD14+CD16- monocytes (CB);CD14+CD16- monocytes (VB);Common myeloid progenitor CD34+;common myeloid progenitor, CD34-positive;Eosinophil (VB);Erythroblasts (CB);H1 trophoblast;M0 macrophage (CB);M0 macrophage (VB);M1 macrophage (CB);M1 macrophage (VB);M2 macrophage (CB);Natural killer cells (PB);Neutrophils (VB)	02	234569002	234573800	down
TENM3	0.0394902	-71512	5	GM23338 bipolar neurons;HUES48;HUES6;iPS-15b;UCSF-4	04	181376001	181376200	down
TENM3	0.0394902	70725	7		04	181518307	181518368	down
FYN	0.0394902	74711	1	Brain - Anterior caudate;Brain - Inferior temporal lobe;CD4+ CD25- IL17+ PMA Th17 primary cells;HSMM (myotube);Osteoblasts	06	111798026	111799456	down
FYN	0.0394902	73322	1	Brain - Anterior caudate;Brain - Cingulate gyrus;Brain - Inferior temporal lobe;female gonad;HSMM (myotube);myotube;Osteoblasts	06	111799745	111800515	down
RSPO3	0.0394902	70329	2	Endothelial cells of umbilical vein (CB);M0 macrophage (CB);M0 macrophage (VB);M1 macrophage (CB);M1 macrophage (VB);M2 macrophage (CB)	06	127188401	127189599	down
RSPO3	0.0394902	74030	2	CD14+ monocytes;CD14+CD16- monocytes (CB);CD14+CD16- monocytes (VB);Endothelial cells of umbilical vein (CB);fibroblast of dermis;Fibroblast of dermis;foreskin fibroblast;M0 macrophage (CB);M0 macrophage (VB);M1 macrophage (CB);M1 macrophage (VB);M2 macrophage (CB);Muscle leg (fetal);muscle of leg;muscle of trunk;Muscle trunk (fetal);Neutrophilic myelocytes (BM);Neutrophils (CB);Neutrophils (VB);…	06	127191001	127194400	down
RSPO3	64267.1	1530	1	fibroblast of dermis;muscle of leg;muscle of trunk;stomach	06	127116801	127123600	down
SFRP4	0.0394902	73194	7	CD14+CD16- monocytes (CB);CD14+CD16- monocytes (VB);DND-41;M0 macrophage (VB);M1 macrophage (VB);Neutrophils (CB);Neutrophils (VB)	07	37952001	37953000	down
DLC1	0.0394902	73934	10	Muscle (fetal);muscle of leg;muscle of trunk;stomach	08	13529739	13531633	down
LPAR1	0.0394902	71897	6	Brain - Cingulate gyrus;Brain - Hippocampus middle;H1-hESC;HUES48;HUES6;HUES64;iPS-15b;iPS-20b	09	110967001	110967200	down
FAT3	0.0394902	-73735	9	H1-hESC;HUES48;HUES6;HUES64;iPS-15b;iPS-20b;UCSF-4	11	92150401	92151400	down
FAT3	0.0394902	-72435	9	H1-hESC;HUES48;HUES64;iPS-15b;UCSF-4	11	92152001	92152401	down
FAT3	0.0394902	71280	3	A549;astrocyte;Astrocytes;H1 mesenchymal stem cells;H1 neural progenitor cells;H9 hepatocytes;H9 neural progenitor cells;iPS DF 19.11;Mammary epithelial cells;Osteoblasts;Sigmoid colon;skeletal muscle myoblast;small intestine;stomach	11	92295201	92296630	down
FAT3	0.0394902	72465	3	Aorta;Cortex neurosphere;Foreskin keratinocytes;H9 neural progenitor cells;H9 neuron cells	11	92297001	92297200	down
FAT3	0.0394902	73465	3	A549;Aorta;Cortex neurosphere;Fibroblast of dermis;GM23338 bipolar neurons;H1 neural progenitor cells;H9 neural progenitor cells;H9 neuron cells;HUES6;Osteoblasts	11	92298000	92298201	down
TBX3	0.0394902	72408	9	HepG2;large intestine;small intestine	12	114611168	114612365	down
TBX3	0.0394902	-73826	13	H1 neural progenitor cells;H1 trophoblast;HUES48;HUES6;HUES64;Lung (fetal);Stomach (fetal);UCSF-4	12	114757801	114758200	down
ITGBL1	0.0394902	71008	0	A549;A673;Aorta;DND-41;Endothelial cells of umbilical vein;fibroblast of dermis;Fibroblast of dermis;Fibroblast of foreskin;fibroblast of lung;foreskin fibroblast;Foreskin melanocytes;H9 neuron cells;hESC endodermal cells;HSMM myotube;Mammary epithelial cells;Mammary myoepithelial cells;myotube;NHLF;Panc1;PC-3;skeletal muscle myoblast;Skeletal muscle myoblasts;SK-N-SH;u87	13	101522801	101524400	down
MEG3	0.0394902	71962	12	Adrenal gland (fetal);Central memory CD4+ ab T cells (VB);Fibroblast of foreskin;HCT116;M0 macrophage (VB);M1 macrophage (VB);M2 macrophage (VB);Muscle leg (fetal);Neutrophils (CB);Neutrophils (VB);T-cell	14	100851001	100851741	down
MYOCD	0.0394902	-74489	7	Astrocytes;Foreskin keratinocytes;H1-hESC;H9;HUES48;HUES6;HUES64;iPS-15b;iPS-20b;Keratinocytes;Kidney (fetal);MCF-7;NHLF;Skeletal muscle myoblasts;UCSF-4	17	12591201	12591600	down
MYOCD	0.0394902	-72789	7	A673;Foreskin keratinocytes;H1 mesenchymal stem cells;Lung (fetal)	17	12592801	12593400	down
MYOCD	0.0394902	72211	3	Brain (fetal);Foreskin keratinocytes;Heart (fetal);Keratinocytes;Left ventricle;Lung (fetal)	17	12737601	12738600	down
MMD	0.0394902	-74724	6	A549;CD14+ monocytes;CD14+CD16- monocytes (CB);CD14+CD16- monocytes (VB);CD14-positive monocyte;Eosinophil (VB);Erythroblasts (CB);H9 hepatocytes;large intestine;Large intestine (fetal);M0 macrophage (CB);M0 macrophage (VB);M1 macrophage (CB);M1 macrophage (VB);M2 macrophage (CB);M2 macrophage (VB);Mammary epithelial cells;Neutrophilic myelocytes (BM);Neutrophils (CB);NHLF;Osteoblasts;placenta;Pl…	17	55495496	55497800	down
MMD	0.0394902	-73514	6	large intestine;small intestine	17	55495427	55495449	down
MMD	0.0394902	-73431	6	small intestine	17	55495300	55495409	down
SNAP25	0.0394902	73071	3	A549;Adrenal gland (fetal);Cortex neurosphere;Fibroblast of foreskin;Foreskin melanocytes;GM23338 bipolar neurons;H1-hESC;H9 neural progenitor cells;H9 neuron cells;HUES48;HUES6;HUES64;iPS-15b;iPS-20b;PC-3;UCSF-4	20	10291401	10292400	down
PALMD	0.035562	79688	10	A673;H1 mesenchymal stem cells;H1-hESC;H9;HUES48;HUES6;HUES64;iPS DF 6.9;iPS-15b;iPS-20b;Thymus;UCSF-4	01	99725401	99726200	down
LHX9	0.035562	77399	3	CD14+CD16- monocytes (CB);CD14+CD16- monocytes (VB);M1 macrophage (VB);M2 macrophage (VB)	01	197989201	197989400	down
SFRP4	66463	109181	8	female gonad;foreskin melanocyte;H1-hESC;HepG2;iPS DF 19.11;muscle of leg;muscle of trunk;myotube;Panc1;pancreas;psoas muscle;skeletal muscle myoblast;small intestine;stomach	07	37915200	37917828	down
SFRP4	0.0227897	104694	8	common myeloid progenitor, CD34-positive;female gonad;foreskin fibroblast;foreskin melanocyte;GM12878;H1-hESC;HCT116;HeLa-S3;HepG2;iPS DF 19.11;K562;muscle of leg;muscle of trunk;myotube;Panc1;pancreas;psoas muscle;small intestine;stomach;thymus	07	37919201	37922801	down
ST6GAL2	0.035562	75065	4	A549;Aorta;H1 mesenchymal stem cells;Ovary;Right atrium;Stomach (fetal)	02	106811945	106812744	down
ST6GAL2	0.035562	-78490	12	A549;Astrocytes;Fibroblast of dermis;Fibroblast of foreskin;H1-hESC;HUES48;HUES6;HUES64;iPS-15b;iPS-20b;Osteoblasts;PC-3;UCSF-4	02	106965800	106966000	down
TFCP2L1	0.035562	79509	6	Cortex neurosphere;H1 mesenchymal stem cells;HSMM myotube;Left ventricle;Lung;Mammary epithelial cells;Muscle leg (fetal);Muscle trunk (fetal);Skeletal muscle myoblasts	02	121205600	121205801	down
TFCP2L1	0.035562	-75392	7	A549;Aorta;astrocyte;Astrocytes;EPC (VB);Fibroblast of foreskin;fibroblast of lung;HeLa-S3;keratinocyte;Keratinocytes;Left ventricle;Lung;NHLF;Panc1;PC-3;psoas muscle;Sigmoid colon;stomach	02	121359802	121361401	down
TFCP2L1	0.035562	-78659	7	adrenal gland;Adrenal gland (fetal);Aorta;astrocyte;Esophagus;fibroblast of dermis;Fibroblast of foreskin;fibroblast of lung;foreskin fibroblast;Foreskin keratinocytes;H1 mesenchymal stem cells;HSMM myotube;IMR-90;iPS DF 19.11;keratinocyte;Keratinocytes;Left ventricle;Lung;mammary epithelial cell;Mammary epithelial cells;Mesenchymal stem cells (BM;Muscle leg (fetal);myotube;NHLF;Ovary;Panc1;PC-3;…	02	121362026	121365712	down
FN1	0.035562	77606	15		02	215358540	215358581	down
ARL4C	0.035562	78382	13	DND-41	02	234418300	234419097	down
TENM3	0.035562	-75312	5	GM23338 bipolar neurons;H1-hESC;hESC endodermal cells;HUES48;HUES6;HUES64;iPS-15b;iPS-20b;UCSF-4	04	181372001	181372600	down
TENM3	0.035562	76688	10	Adrenal gland (fetal);Cortex neurosphere;Foreskin melanocytes;GM23338 bipolar neurons;H1 neural progenitor cells;H1-hESC;H9;H9 neural progenitor cells;H9 neuron cells;HUES48;HUES6;HUES64;iPS-15b;iPS-20b;Kidney (fetal);SK-N-SH;UCSF-4	04	181523601	181525000	down
TENM3	0.035562	78288	10	Cortex neurosphere;Foreskin melanocytes;GM23338 bipolar neurons;H1 neural progenitor cells;H9 neural progenitor cells;H9 neuron cells;HUES48;HUES64;Left ventricle;SK-N-SH	04	181525800	181526001	down
FYN	0.035562	-76348	7	CD14+CD16- monocytes (CB);CD14+CD16- monocytes (VB);HUES48;iPS-15b;iPS-20b	06	111949401	111950199	down
FYN	0.035562	-77626	7	CD14+ monocytes;CD14+CD16- monocytes (CB);CD14+CD16- monocytes (VB);Foreskin keratinocytes;H1 mesenchymal stem cells;iPS DF 19.11;Lung (fetal);Muscle leg (fetal);muscle of leg;muscle of trunk;Muscle trunk (fetal)	06	111950396	111951760	down
SFRP4	0.035562	-77063	3	CD14+CD16- monocytes (VB);Common myeloid progenitor CD34+;HSMM myotube;Osteoblasts;Skeletal muscle myoblasts	07	38102516	38103000	down
LPAR1	0.035562	76469	6	Brain - Cingulate gyrus;Brain - Hippocampus middle	09	110961692	110963365	down
FAT3	0.035562	76965	3	Brain (fetal);Cortex neurosphere;Foreskin keratinocytes;GM23338 bipolar neurons;H1 mesenchymal stem cells;H1 neural progenitor cells;H1-hESC;H9;H9 neuron cells;Heart (fetal);HSMM myotube;HUES48;HUES6;iPS DF 6.9;iPS-20b;Left ventricle;Lung (fetal);SK-N-SH;Stomach (fetal);UCSF-4	11	92301001	92302200	down
FAT3	0.035562	78265	3	Astrocytes;Cortex neurosphere;H1-hESC;H9 neuron cells;HSMM myotube;HUES48;HUES64;iPS-20b;Skeletal muscle myoblasts;SK-N-SH	11	92302800	92303001	down
FAT3	0.035562	79865	3	H1 neural progenitor cells;H1-hESC;H9;HUES48;HUES6;HUES64;iPS DF 6.9;iPS-15b;iPS-20b;UCSF-4	11	92304001	92305000	down
TBX3	0.035562	-76083	13	H1 neural progenitor cells;H1 trophoblast;HeLa-S3;PC-3;placenta;Placenta;trophoblast cell	12	114759024	114761491	down
ITGBL1	0.035562	77332	0	Astrocytes;Central memory CD4+ ab T cells (VB);Erythroblasts (CB);Fibroblast of dermis;Fibroblast of foreskin;fibroblast of lung;foreskin fibroblast;HSMM myotube;M2 macrophage (VB);NHLF;Osteoblasts;Panc1;skeletal muscle myoblast;u87	13	101529050	101530800	down
MEG3	0.035562	78292	13	A673;Common myeloid progenitor CD34+;GM23338 bipolar neurons;H1 neural progenitor cells;H9 neuron cells;HepG2;hESC endodermal cells;Placenta;Psoas muscle;SK-N-SH	14	100857601	100857800	down
MEG3	0.035562	79692	13	A673;Brain (fetal);Common myeloid progenitor CD34+;H1 neural progenitor cells;HepG2;hESC endodermal cells;iPS DF 19.11;Placenta;Psoas muscle;Right ventricle;SK-N-SH	14	100858801	100859400	down
NTRK3	0.035562	-78004	5	Astrocytes;Mesenchymal stem cells (BM;Osteoblasts;Skeletal muscle myoblasts;VB)	15	88334201	88335399	down
MYOCD	0.035562	76398	3	A673;Aorta;female gonad;fibroblast of lung;GM23338 bipolar neurons;H1 trophoblast;H1-hESC;H9;HUES48;IMR-90;iPS DF 19.11;Keratinocytes;Kidney (fetal);Left ventricle;Lung (fetal);M1 macrophage (VB);Ovary;pancreas;Right atrium;Right ventricle;small intestine;Small intestine;stomach;Stomach (fetal)	17	12741602	12742973	down
MYOCD	0.035562	77369	3	Left ventricle;small intestine;stomach	17	12743184	12743333	down
MYOCD	0.035562	79898	3	Left ventricle	17	12745380	12746196	down
LDLRAD4	0.035562	-75997	14	DND-41;HSMM myotube;M0 macrophage (VB);M1 macrophage (CB);M1 macrophage (VB);M2 macrophage (CB);Osteoblasts	18	13141201	13141800	down
PALMD	0.0314723	82288	11	A673;Adrenal gland (fetal);CD14+CD16- monocytes (CB);CD14+CD16- monocytes (VB);Endothelial cells of umbilical vein;EPC (VB);H1 mesenchymal stem cells;H1 neural progenitor cells;Left ventricle;M0 macrophage (CB);M0 macrophage (VB);M1 macrophage (CB);M1 macrophage (VB);M2 macrophage (VB);Muscle leg (fetal);Muscle trunk (fetal);Psoas muscle;Right atrium;Stomach (fetal)	01	99727002	99729800	down
COL11A1	0.0314723	82671	5	GM23338 bipolar neurons;H1-hESC;HUES48;HUES6;HUES64;iPS-15b;iPS-20b;UCSF-4	01	103026001	103026400	down
LHX9	0.0314723	83520	4	A549;HepG2;K562;Lung;MCF-7;pancreas;PC-3;PC-9	01	197994719	197996124	down
ST6GAL2	0.0314723	-83526	12	A549;Astrocytes;H1 mesenchymal stem cells;Mesenchymal stem cells (BM;Osteoblasts;PC-3;VB)	02	106970401	106971471	down
INHBB	0.0314723	83865	6	H1-hESC;HUES6;iPS DF 19.11;iPS DF 6.9;UCSF-4	02	120428801	120431200	down
TFCP2L1	0.0314723	-80991	8	Brain (fetal);Endothelial cells of umbilical vein;EPC (VB)	02	121366001	121366400	down
FN1	0.0314723	84532	18		02	215351510	215351759	down
FN1	0.0314723	83714	18		02	215352256	215352649	down
ARL4C	0.0314723	-80420	11	A673;B cells (PB);Common myeloid progenitor CD34+;GM23338 bipolar neurons;H1-hESC;H9;hESC endodermal cells;HUES48;HUES6;HUES64;iPS DF 19.11;iPS-15b;iPS-20b;Lung (fetal);UCSF-4	02	234576601	234578400	down
ARL4C	0.0314723	-82520	12	Common myeloid progenitor CD34+;Fibroblast of dermis;Fibroblast of foreskin;H1 mesenchymal stem cells;H1 trophoblast;HepG2;iPS DF 19.11;iPS-20b;SK-N-SH;Spleen	02	234579401	234579801	down
ARL4C	0.0314723	-84320	12	A673;Common myeloid progenitor CD34+;Cortex neurosphere;Fibroblast of dermis;H1 neural progenitor cells;H1 trophoblast;H1-hESC;H9;H9 neural progenitor cells;H9 neuron cells;hESC endodermal cells;HUES48;HUES6;HUES64;iPS DF 19.11;iPS-20b;Lung (fetal);Mammary myoepithelial cells;Muscle leg (fetal);Right ventricle;SK-N-SH;Spleen;Stomach (fetal);UCSF-4	02	234580201	234582600	down
TENM3	0.0314723	-83912	5	GM23338 bipolar neurons;HUES48;HUES64;iPS-15b;iPS-20b;UCSF-4	04	181363601	181363800	down
TENM3	0.0314723	81092	10	Heart (fetal);HUES6;iPS-20b;M1 macrophage (VB);M2 macrophage (VB)	04	181528401	181529008	down
IQGAP2	0.0314723	-83472	25	CD14+CD16- monocytes (CB);CD14+CD16- monocytes (VB);CD8+ ab T cells (CB);Common myeloid progenitor CD34+;common myeloid progenitor, CD34-positive;Eosinophil (VB);Erythroblasts (CB);K562;M0 macrophage (VB);M1 macrophage (CB);Neutrophilic myelocytes (BM);Thymus (fetal)	05	76319201	76320425	down
RSPO3	0.0314723	81130	2	astrocyte;Astrocytes;CD14+ monocytes;CD14+ monocytes (PB);CD14+CD16- monocytes (CB);CD14+CD16- monocytes (VB);Fibroblast of dermis;Fibroblast of foreskin;fibroblast of lung;HSMM myotube;M0 macrophage (CB);M0 macrophage (VB);M1 macrophage (CB);M1 macrophage (VB);M2 macrophage (CB);Mammary epithelial cells;Mesenchymal stem cells (BM;Muscle leg (fetal);Neutrophilic myelocytes (BM);Neutrophils (CB);N…	06	127197402	127202199	down
SFRP4	0.0314723	-80379	3	B cell;natural killer cell;T-cell	07	38105999	38106148	down
SFRP4	0.0314723	-81939	3	B cell;GM12878;natural killer cell;T-cell;thymus	07	38107559	38107708	down
DLC1	0.0314723	-82480	12	A673;H1-hESC;H9;HUES48;HUES6;HUES64;iPS DF 6.9;iPS-15b;iPS-20b	08	13686800	13687400	down
LPAR1	0.0314723	84198	6	CD14+ monocytes;CD14+CD16- monocytes (VB);Common myeloid progenitor CD34+;Eosinophil (VB);H1 mesenchymal stem cells;M1 macrophage (CB);M1 macrophage (VB);NHLF	09	110954601	110954999	down
FAT3	0.0314723	81265	3	H1-hESC;HUES48;HUES6;HUES64;iPS-15b	11	92305801	92306000	down
FAT3	0.0314723	82854	3	H9;trophoblast cell	11	92307194	92307786	down
FAT3	0.0314723	84799	3	H9;neural stem progenitor cell	11	92309235	92309634	down
GRIN2B	0.0314723	-83989	4	Cortex neurosphere;Foreskin keratinocytes;H9 neuron cells;hESC endodermal cells;HUES48;HUES64;Keratinocytes;Lung (fetal);Mammary epithelial cells;MCF-7	12	14065801	14066201	down
DLC1	66033.3	476806	43	A549;A673;Adipose nuclei;adrenal gland;Adrenal gland (fetal);astrocyte;Astrocytes;B cells;B cells (PB);B cells (VB);CD14+ monocytes;CD14+ monocytes (PB);CD14-positive monocyte;CD4+ ab memory T cells (PB);CD4+ ab T cells;CD4+ ab T cells (PB);CD8+ ab T cells (PB);Common myeloid progenitor CD34+;common myeloid progenitor, CD34-positive;Cortex neurosphere;Duodenum smooth muscle;endothelial cell of um…	08	13120458	13135170	down
TBX3	0.0314723	-81525	13	CD14+ monocytes (PB);Common myeloid progenitor CD34+;Fibroblast of foreskin;Foreskin melanocytes;H9 hepatocytes;HepG2;HUES6;HUES64;iPS-15b;iPS-20b;Lung (fetal);Muscle trunk (fetal);Stomach (fetal);UCSF-4	12	114764600	114766800	down
TBX3	0.0314723	-84990	14	adrenal gland;Adrenal gland (fetal);CD14+ monocytes (PB);CD14+CD16- monocytes (CB);CD14+CD16- monocytes (VB);CD14-positive monocyte;common myeloid progenitor, CD34-positive;Fibroblast of foreskin;foreskin fibroblast;H1 trophoblast;H9 hepatocytes;HeLa-S3;HepG2;hESC endodermal cells;Lung;M0 macrophage (VB);M2 macrophage (CB);Muscle leg (fetal);Neutrophilic myelocytes (BM);Neutrophils (VB);NHLF;plac…	12	114766996	114771334	down
ITGBL1	0.0314723	82808	0	A549;Aorta;Endothelial cells of umbilical vein;Fibroblast of foreskin;HSMM myotube;Mammary epithelial cells;Osteoblasts;PC-3;Skeletal muscle myoblasts;SK-N-SH	13	101535001	101535800	down
DLC1	0.00176943	446325	38	Adipose nuclei;adrenal gland;endothelial cell of umbilical vein;female gonad;fibroblast of lung;IMR-90;keratinocyte;large intestine;mammary epithelial cell;MCF-7;muscle of leg;muscle of trunk;pancreas;small intestine;stomach;Stomach smooth muscle	08	13155661	13160929	down
MEG8	0.0314723	82852	40	A549;Astrocytes;Fibroblast of dermis;Mammary epithelial cells;Osteoblasts;PC-3;PC-9	14	100972400	100972601	down
MMD	0.0314723	81723	6	CD4+ ab memory T cells (PB);CD4+ ab T cells;CD4+ ab T cells (PB);DND-41;Foreskin melanocytes;HepG2;Keratinocytes;Lung (fetal);Mammary myoepithelial cells;MCF-7;Muscle leg (fetal);Ovary;Small intestine;Spleen;Stomach (fetal);T helper 17 cells;Thymus (fetal)	17	55339401	55341001	down
MMD	0.0314723	80349	6	CD4+ ab memory T cells (PB);CD4+ ab T cells;DND-41;Foreskin keratinocytes;Foreskin melanocytes;GM12878;Keratinocytes;Mammary myoepithelial cells;MCF-7;Osteoblasts;placenta;Skeletal muscle myoblasts;T helper 17 cells	17	55341400	55341749	down
MRC2	0.0314723	84431	12	Adrenal gland (fetal);Cortex neurosphere;Ganglion eminence neurosphere;H1 neural progenitor cells;H1-hESC;H2171;HUES48;HUES64;iPS-15b;iPS-20b;Lung (fetal);Mammary myoepithelial cells;MCF-7;Muscle leg (fetal);Muscle trunk (fetal);Osteoblasts;Ovary;SK-N-SH;UCSF-4	17	62711601	62712600	down
SNAP25	0.0314723	-81029	11	Adrenal gland (fetal);H1-hESC;H9 neuron cells;HepG2;hESC endodermal cells;HUES6;HUES64;iPS-20b;Left ventricle;Right atrium;SK-N-SH;UCSF-4	20	10137601	10138000	down
SNAP25	0.0314723	84871	3	A549;Fibroblast of foreskin;H1-hESC;HeLa-S3;HUES48;HUES6;HUES64;iPS-15b;MCF-7;UCSF-4	20	10303601	10303800	down
PALMD	0.0297908	-85612	3	Fibroblast of dermis;H1 neural progenitor cells;H9 neuron cells;HepG2;hESC endodermal cells;HUES64;K562;Mammary epithelial cells;MCF-7;PC-3;Stomach;u87	01	99560401	99560600	down
PALMD	0.0297908	87488	11	Endothelial cells of umbilical vein (CB);Foreskin melanocytes	01	99733401	99733800	down
ST6GAL2	0.0297908	86009	6	Aorta;Common myeloid progenitor CD34+;HUES64	02	106800801	106802000	down
ST6GAL2	0.0297908	-89591	12	A549;Adrenal gland (fetal);Aorta;Astrocytes;H1 mesenchymal stem cells;Kidney (fetal);Left ventricle;Muscle leg (fetal);Muscle trunk (fetal);NHLF;PC-3;Stomach (fetal)	02	106976801	106977200	down
INHBB	0.0297908	86165	6	HUES6;UCSF-4	02	120432001	120432600	down
INHBB	0.0297908	88745	6	A673;UCSF-4	02	120434562	120435200	down
TFCP2L1	0.0297908	-89937	8		02	121375015	121375279	down
FN1	0.0297908	87966	19	Brain (fetal);CD14+ monocytes;CD14+CD16- monocytes (VB)	02	215348001	215348400	down
ARL4C	0.0297908	86455	15	A549;Astrocytes;B cells;CD4+ ab memory T cells (PB);CD4+ ab T cells;H1 neural progenitor cells;H1-hESC;H9;H9 neuron cells;HepG2;HUES48;HUES6;HUES64;iPS DF 6.9;iPS-20b;Kidney (fetal);Mammary myoepithelial cells;mesendoderm;neural stem progenitor cell;Placenta;trophoblast cell;UCSF-4	02	234409925	234411326	down
TENM3	0.0297908	89948	10	large intestine;small intestine	04	181535948	181539174	down
FYN	0.0297908	-85449	7	A673;CD14+ monocytes;CD14+ monocytes (PB);CD14+CD16- monocytes (CB);CD14+CD16- monocytes (VB);CD8+ ab T cells (CB);Central memory CD4+ ab T cells (VB);Eosinophil (VB);Erythroblasts (CB);GM12878;H1 trophoblast;HUES48;iPS DF 19.11;M0 macrophage (CB);M0 macrophage (VB);M1 macrophage (CB);M1 macrophage (VB);M2 macrophage (CB);Neutrophilic myelocytes (BM);Placenta	06	111957401	111960400	down
RSPO3	0.0297908	86030	4	CD14+ monocytes;CD14+ monocytes (PB);CD14+CD16- monocytes (CB);CD14+CD16- monocytes (VB);Common myeloid progenitor CD34+;M0 macrophage (CB);M0 macrophage (VB);M1 macrophage (CB);M1 macrophage (VB);M2 macrophage (CB);Neutrophilic myelocytes (BM);Neutrophils (CB);Neutrophils (VB);Spleen	06	127203801	127205600	down
RSPO3	0.0297908	89030	4	A673;CD14+CD16- monocytes (CB);CD14+CD16- monocytes (VB);Endothelial cells of umbilical vein (CB);M0 macrophage (VB);M1 macrophage (CB);M1 macrophage (VB);Osteoblasts	06	127206602	127208799	down
SFRP4	0.0297908	-85006	3	HUES48;HUES6;HUES64;iPS-15b	07	38110601	38110800	down
LPAR1	0.0297908	87597	6	Aorta;Brain - Cingulate gyrus;Brain - Hippocampus middle;Eosinophil (VB);Fibroblast of foreskin;Foreskin keratinocytes;H1 mesenchymal stem cells;M1 macrophage (VB);M2 macrophage (VB);NHDF-Ad;NHLF;Osteoblasts;PC-3;Sigmoid colon;Skeletal muscle myoblasts;Small intestine	09	110949602	110953199	down
FAT3	0.0297908	85223	3	neural stem progenitor cell;trophoblast cell	11	92309815	92309902	down
FAT3	0.0297908	87435	3	H1-hESC;H9;iPS DF 19.11;iPS DF 6.9	11	92311589	92312552	down
FAT3	0.0297908	89965	3	H1 mesenchymal stem cells;H1-hESC;H9;iPS DF 19.11;iPS-20b	11	92313602	92315599	down
MEG8	0.0297908	89968	47	A549;astrocyte;Astrocytes;Endothelial cells of umbilical vein;Fibroblast of dermis;Fibroblast of foreskin;Foreskin keratinocytes;HeLa-S3;Keratinocytes;mammary epithelial cell;Mammary epithelial cells;Osteoblasts;PC-3;Skeletal muscle myoblasts	14	100979201	100980033	down
MYOCD	0.0297908	-86589	7	Kidney (fetal);Lung (fetal)	17	12579201	12579400	down
DLC1	57.6873	330798	33	Adipose nuclei;adrenal gland;astrocyte;Astrocytes;common myeloid progenitor, CD34-positive;endothelial cell of umbilical vein;Endothelial cell of umbilical vein;fibroblast of dermis;fibroblast of lung;foreskin fibroblast;HepG2;IMR-90;iPS DF 19.11;keratinocyte;large intestine;mammary epithelial cell;mesenchymal stem cell;muscle of leg;muscle of trunk;myotube;Osteoblasts;pancreas;placenta;psoas mus…	08	13270021	13277623	down
MYOCD	0.0297908	-85289	7	Astrocytes;Heart (fetal);Lung (fetal)	17	12580201	12581000	down
MMD	0.0297908	89023	7	A549;Common myeloid progenitor CD34+;H1 trophoblast;HepG2;K562;Mammary epithelial cells;MCF-7;Muscle trunk (fetal);Sigmoid colon;Small intestine;Small intestine (fetal);T helper 17 cells	17	55332800	55333001	down
MMD	0.0297908	86623	6	Fibroblast of foreskin;H1 neural progenitor cells;H9;HUES48;HUES64;iPS-20b;Osteoblasts;Placenta	17	55334402	55336199	down
[truncated: 9,500 more rows]

## Sheet: (C) Enhancer Motif Enrich
ID	CONSENSUS	TP	TP%	FP	FP%	ENR_RATIO	PVALUE	EVALUE	associated
[truncated: 314 more rows]

## Sheet: (D) Enhancer GO Enrich
Motif_Identifier	GO_Term_Identifier	GOMo_Score	p-value	p-adj	associated
[truncated: 146,288 more rows]
