# Supplementary material for: Transcriptomic profiling implicates PAF1 in both active and repressive immune regulatory networks
Source: BMC Genomics. 2022 Nov 30;23:787. doi: 10.1186/s12864-022-09013-6 (PMC9713194; doi:10.1186/s12864-022-09013-6)
Supplement: Supplementary file 5 — Additional file 5: Table S4. Known regulon analysis. [file 12864_2022_9013_MOESM5_ESM.xlsx]

## Sheet: viper-agg
Regulon	ncgRNA_NES	ncgRNA_pvalue	PAF1KO_NES	PAF1KO_pvalue	Size	Stimulation
AHR	0.0370908	0.970413	0.0942939	0.924876	37	poly I:C
AIRE	0.77067	0.440902	1.24195	0.214256	274	poly I:C
ARID2	1.74562	0.0808776	0.902076	0.367017	30	poly I:C
ARID5A	-1.60931	0.107549	-1.70291	0.0885842	712	poly I:C
ARNT	-0.813594	0.415878	-1.44916	0.147293	57	poly I:C
BACH2	1.36198	0.173205	1.43294	0.151874	47	poly I:C
BARX1	-0.496947	0.619226	-0.0765801	0.938958	299	poly I:C
BATF	-0.179508	0.857539	-1.08317	0.278734	37	poly I:C
BATF2	2.28785	0.0221461	2.13656	0.0326341	184	poly I:C
BATF3	1.05808	0.290019	1.07265	0.283429	932	poly I:C
BCL11B	1.01332	0.310905	1.10242	0.270277	224	poly I:C
BCL6	-0.270622	0.786681	-1.25038	0.211161	40	poly I:C
BCL6B	1.19383	0.232546	1.58951	0.111944	473	poly I:C
CEBPA	-0.581334	0.561016	0.0588384	0.953081	93	poly I:C
CEBPG	-1.61065	0.107255	-0.352042	0.724807	38	poly I:C
CREB1	0.592495	0.553519	2.19864	0.0279037	44	poly I:C
CREB3	-1.53081	0.125817	-1.29294	0.196032	25	poly I:C
EGR1	0.747984	0.45447	0.497264	0.619003	91	poly I:C
EGR3	0.9125	0.361506	1.66985	0.0949483	368	poly I:C
ELF1	-0.339628	0.734137	0.84523	0.397982	49	poly I:C
ELF4	-0.804079	0.421351	0.199062	0.842214	855	poly I:C
ESR1	-0.300179	0.764041	0.324366	0.745661	120	poly I:C
ESRRA	-0.440774	0.659377	-0.269061	0.787883	61	poly I:C
ETS1	0.427221	0.669218	0.928776	0.353005	98	poly I:C
ETV2	-1.7291	0.0837909	-0.875655	0.381217	841	poly I:C
ETV6	-0.0360071	0.971277	0.840707	0.400512	79	poly I:C
FOS	0.988595	0.322861	1.72416	0.0846785	69	poly I:C
FOXC1	-1.47486	0.140251	-0.711435	0.476815	802	poly I:C
FOXE1	-0.385925	0.699552	0.967801	0.333144	41	poly I:C
FOXF1	0.770582	0.440955	0.960697	0.336705	135	poly I:C
FOXJ1	-0.563585	0.573036	0.452265	0.651078	80	poly I:C
FOXL1	-1.18146	0.237419	-1.37772	0.168291	434	poly I:C
FOXN1	0.290918	0.771114	0.747885	0.454529	101	poly I:C
FOXO3	0.491011	0.623419	1.12176	0.261964	32	poly I:C
FOXP1	0.565203	0.571935	0.876853	0.380566	155	poly I:C
GABPA	-0.0626751	0.950025	-0.201208	0.840536	52	poly I:C
GATA2	-0.356289	0.721624	0.131964	0.895013	26	poly I:C
GATA3	0.242573	0.808336	0.136554	0.891384	50	poly I:C
GATA6	-0.138161	0.890113	-0.672527	0.501248	45	poly I:C
GFI1	-2.00504	0.0449584	-1.08988	0.275766	626	poly I:C
GFI1B	0.199033	0.842237	-0.253644	0.799771	25	poly I:C
HAND2	-1.24592	0.212792	-1.19749	0.231115	223	poly I:C
HES1	0.269557	0.787501	0.85449	0.392833	155	poly I:C
HES5	-0.46869	0.639291	-0.74191	0.458142	205	poly I:C
HIF1A	-0.156575	0.87558	2.00396	0.0450741	120	poly I:C
HLX	1.10516	0.269092	1.78933	0.0735618	228	poly I:C
HOXA3	1.35578	0.175168	0.818804	0.412898	57	poly I:C
HOXA5	1.97103	0.0487204	0.644864	0.519015	300	poly I:C
HOXA7	-1.6754	0.0938564	-0.508495	0.611107	35	poly I:C
HOXB3	1.3526	0.176184	1.84253	0.0653974	399	poly I:C
HOXB4	1.4307	0.152517	1.37934	0.167789	372	poly I:C
HOXB6	1.0889	0.276197	1.92461	0.054278	36	poly I:C
HOXB7	0.032021	0.974455	-0.37941	0.704383	81	poly I:C
HOXB8	2.09478	0.0361908	0.933872	0.35037	255	poly I:C
IKZF1	-0.435833	0.662958	-0.200837	0.840826	35	poly I:C
IKZF3	1.69358	0.0903448	1.29136	0.196578	169	poly I:C
IRF2	2.29174	0.0219209	2.22061	0.0263773	67	poly I:C
IRF3	0.761275	0.446493	0.819654	0.412414	65	poly I:C
IRF4	-0.890303	0.373303	0.132193	0.894831	52	poly I:C
IRF5	-0.149024	0.881535	-0.363405	0.716303	858	poly I:C
IRF6	-1.16455	0.244202	-0.201708	0.840145	396	poly I:C
JUN	0.399638	0.689423	0.980714	0.326734	81	poly I:C
JUNB	1.15266	0.249051	0.0998176	0.920489	48	poly I:C
KAT7	-0.033097	0.973597	-1.17834	0.238663	611	poly I:C
KLF1	-0.511578	0.608946	-0.143758	0.885692	46	poly I:C
KLF10	-0.874974	0.381588	-1.47215	0.140981	113	poly I:C
KLF13	-0.932907	0.350868	-0.154489	0.877225	28	poly I:C
KLF6	1.79454	0.0727278	0.554631	0.579147	47	poly I:C
L3MBTL1	2.65697	0.00788462	2.44044	0.0146695	554	poly I:C
LYL1	0.376341	0.706663	-0.686172	0.492605	60	poly I:C
MAFB	1.31261	0.189315	0.714308	0.475037	42	poly I:C
MECOM	-0.679518	0.496809	-0.0518227	0.95867	649	poly I:C
MEF2C	0.666422	0.505141	-0.199766	0.841664	60	poly I:C
MEIS1	0.335558	0.737205	0.565248	0.571905	46	poly I:C
MEIS2	0.300003	0.764175	-0.415889	0.677491	49	poly I:C
MEOX1	0.763026	0.445448	0.58741	0.556928	351	poly I:C
MIXL1	1.25797	0.208401	-0.148415	0.882015	255	poly I:C
MYC	-2.70498	0.0068308	-2.53744	0.0111665	332	poly I:C
NKX2-3	-0.0643767	0.94867	0.391727	0.69526	308	poly I:C
NKX2-5	-0.62337	0.533042	0.302538	0.762242	486	poly I:C
NKX3-2	0.786329	0.431675	0.816154	0.414412	540	poly I:C
NR1D1	0.559911	0.57554	1.28915	0.197347	302	poly I:C
NR4A3	1.15764	0.247011	1.85292	0.0638945	126	poly I:C
ONECUT1	-0.594523	0.552162	0.0314856	0.974882	42	poly I:C
PATZ1	-1.41232	0.157855	-0.155273	0.876606	573	poly I:C
PAX1	1.0556	0.291152	1.70739	0.0877489	287	poly I:C
PAX5	0.865401	0.386819	0.216829	0.828341	37	poly I:C
PBX1	-1.94165	0.0521794	-1.56068	0.118599	964	poly I:C
PKNOX1	0.468312	0.639561	-0.0495787	0.960458	31	poly I:C
POU4F1	0.972894	0.330606	0.358179	0.720209	267	poly I:C
PPARG	1.07571	0.282056	1.2277	0.219558	27	poly I:C
PRDM1	1.27664	0.201728	-0.162235	0.871121	35	poly I:C
PURA	0.389452	0.696942	0.152457	0.878827	429	poly I:C
PURB	2.37547	0.0175264	0.969189	0.332451	443	poly I:C
RARA	0.911612	0.361973	1.20943	0.226496	28	poly I:C
RARG	-0.137176	0.890891	0.367061	0.713574	27	poly I:C
RBPJ	0.5651	0.572006	0.391798	0.695207	53	poly I:C
RELA	1.18869	0.234562	1.68384	0.0922117	105	poly I:C
RFX1	2.77562	0.00550967	2.45661	0.0140253	35	poly I:C
RORA	-0.80629	0.420075	-0.689554	0.490475	929	poly I:C
RORC	1.78506	0.0742509	1.0988	0.271854	688	poly I:C
RUNX2	-1.01821	0.308576	-2.34434	0.0190608	54	poly I:C
SIX1	-0.322314	0.747215	0.561379	0.574539	526	poly I:C
SIX4	1.1481	0.250927	1.07898	0.280595	56	poly I:C
SMAD3	1.14001	0.254283	0.901783	0.367172	25	poly I:C
SNAI2	1.16746	0.243023	1.41326	0.157578	64	poly I:C
SOX12	0.807444	0.419411	0.873729	0.382266	335	poly I:C
SOX13	1.42403	0.154438	0.854694	0.39272	39	poly I:C
SOX4	0.638922	0.522874	0.842065	0.399752	700	poly I:C
SP100	2.35937	0.018306	1.0115	0.311779	547	poly I:C
SP3	0.355812	0.721981	0.649247	0.516179	47	poly I:C
SPI1	1.60386	0.108746	1.05766	0.29021	52	poly I:C
STAT1	2.65489	0.00793336	2.26923	0.0232544	231	poly I:C
STAT2	2.34034	0.0192663	2.37897	0.0173612	34	poly I:C
STAT3	1.45675	0.145185	1.9615	0.0498211	51	poly I:C
TBX1	1.27806	0.201227	1.11779	0.263656	355	poly I:C
TBX21	1.05276	0.29245	1.22463	0.220714	51	poly I:C
TCF12	-0.929251	0.352759	-1.24213	0.214189	74	poly I:C
TCF15	-0.0341595	0.97275	-0.278291	0.780789	84	poly I:C
TCF21	-0.678287	0.49759	-0.290256	0.77162	322	poly I:C
TCF7	1.00446	0.315159	-0.0858564	0.931581	44	poly I:C
TFE3	-1.90953	0.056194	-0.987712	0.323294	1259	poly I:C
TFEB	0.337439	0.735786	0.638575	0.523099	706	poly I:C
THRA	-2.19917	0.0278656	-1.42474	0.154231	715	poly I:C
TP53	2.25294	0.0242627	0.780885	0.43487	204	poly I:C
YY1	-1.62459	0.104251	-2.36431	0.0180639	65	poly I:C
ZBTB1	-2.16185	0.03063	-0.911089	0.362249	246	poly I:C
ZBTB24	0.67028	0.502679	0.409878	0.681895	621	poly I:C
ZBTB46	1.16874	0.24251	1.85793	0.063179	454	poly I:C
ZBTB7A	-0.512297	0.608443	-0.854498	0.392829	80	poly I:C
ZBTB7B	1.54828	0.121556	0.781769	0.434351	925	poly I:C
ZC3H8	-0.192261	0.847538	0.395351	0.692584	336	poly I:C
ZFAT	-2.32826	0.0198986	-1.776	0.0757334	247	poly I:C
ZFPM1	-0.529875	0.596199	-0.642553	0.520514	244	poly I:C
ZNF16	-0.228865	0.818974	-0.574924	0.565343	291	poly I:C
ZNF160	2.76632	0.00566934	1.91932	0.0549439	184	poly I:C
ZNF175	-0.270442	0.78682	-0.640814	0.521644	419	poly I:C
ZNF3	2.45601	0.014049	1.11311	0.265659	421	poly I:C
ZNF335	2.07071	0.0383864	1.60143	0.109282	799	poly I:C
ZNF580	-0.97375	0.330181	-0.5719	0.56739	430	poly I:C
ZNF675	2.76549	0.0056838	0.934891	0.349845	319	poly I:C
ZNF683	-1.57133	0.116106	-0.89025	0.373332	85	poly I:C
ZNF784	-2.91749	0.00352862	-0.469972	0.638375	360	poly I:C
AHR	2.11237	0.034655	0.447395	0.65459	37	poly dA:dT
AIRE	0.952423	0.340883	0.361671	0.717598	274	poly dA:dT
ARID2	0.268706	0.788156	0.811602	0.41702	30	poly dA:dT
ARID5A	-1.87795	0.060388	-1.55483	0.119987	712	poly dA:dT
ARNT	0.868911	0.384896	-0.0607571	0.951553	57	poly dA:dT
BACH2	0.963819	0.335137	-0.418619	0.675495	47	poly dA:dT
BARX1	0.465856	0.641318	1.32781	0.184241	299	poly dA:dT
BATF	0.22362	0.823053	0.550684	0.58185	37	poly dA:dT
BATF2	2.13306	0.0329201	1.45581	0.145445	184	poly dA:dT
BATF3	1.90815	0.0563718	0.960051	0.33703	932	poly dA:dT
BCL11B	2.12292	0.0337603	1.20619	0.227743	224	poly dA:dT
BCL6	-1.03374	0.301259	-0.351847	0.724953	40	poly dA:dT
BCL6B	0.218119	0.827336	0.862397	0.388469	473	poly dA:dT
CEBPA	0.964176	0.334958	0.467278	0.640301	93	poly dA:dT
CEBPG	-0.82601	0.408798	0.782368	0.433999	38	poly dA:dT
CREB1	1.98028	0.0476719	0.872567	0.382899	44	poly dA:dT
CREB3	0.374225	0.708237	0.0277528	0.977859	25	poly dA:dT
EGR1	0.675097	0.499614	-0.185133	0.853125	91	poly dA:dT
EGR3	1.9767	0.048076	1.07046	0.284412	368	poly dA:dT
ELF1	1.26217	0.206887	0.934695	0.349945	49	poly dA:dT
ELF4	0.786919	0.431329	-0.243156	0.807885	855	poly dA:dT
ESR1	0.506467	0.612529	0.765004	0.444269	120	poly dA:dT
ESRRA	2.77844	0.00546201	1.71132	0.0870224	61	poly dA:dT
ETS1	1.02188	0.306837	0.292568	0.769852	98	poly dA:dT
ETV2	0.685534	0.493007	-1.36899	0.171003	841	poly dA:dT
ETV6	-1.31197	0.18953	0.861338	0.389052	79	poly dA:dT
FOS	1.36448	0.172416	0.879624	0.379063	69	poly dA:dT
FOXC1	0.192122	0.847647	1.2598	0.207743	802	poly dA:dT
FOXE1	0.235002	0.814207	1.19501	0.232081	41	poly dA:dT
FOXF1	0.240455	0.809978	-0.0312187	0.975095	135	poly dA:dT
FOXJ1	-0.455131	0.649015	0.44212	0.658402	80	poly dA:dT
FOXL1	-0.29755	0.766047	-1.02978	0.303112	434	poly dA:dT
FOXN1	0.854774	0.392676	0.0589265	0.953011	101	poly dA:dT
FOXO3	2.57403	0.010052	-0.783253	0.433478	32	poly dA:dT
FOXP1	-0.644591	0.519193	0.387471	0.698408	155	poly dA:dT
GABPA	0.270073	0.787104	0.503584	0.614553	52	poly dA:dT
GATA2	0.120429	0.904143	0.34074	0.7333	26	poly dA:dT
GATA3	1.38778	0.165204	1.07579	0.282019	50	poly dA:dT
GATA6	0.351533	0.725189	-0.430718	0.666674	45	poly dA:dT
GFI1	-1.23686	0.216139	-1.53151	0.125643	626	poly dA:dT
GFI1B	0.549847	0.582424	-0.526347	0.598647	25	poly dA:dT
HAND2	-0.810404	0.417708	-0.348538	0.727436	223	poly dA:dT
HES1	0.037544	0.970051	0.213618	0.830845	155	poly dA:dT
HES5	0.687555	0.491733	0.903711	0.366148	205	poly dA:dT
HIF1A	0.595456	0.551539	0.782442	0.433955	120	poly dA:dT
HLX	1.05998	0.289155	1.52788	0.126543	228	poly dA:dT
HOXA3	0.26308	0.792489	0.136789	0.891198	57	poly dA:dT
HOXA5	1.17862	0.238549	0.735303	0.462155	300	poly dA:dT
HOXA7	-0.895556	0.37049	-0.817376	0.413714	35	poly dA:dT
HOXB3	-0.706086	0.480135	0.952711	0.340736	399	poly dA:dT
HOXB4	2.28448	0.0223432	0.354843	0.722707	372	poly dA:dT
HOXB6	-0.440338	0.659693	1.78372	0.074469	36	poly dA:dT
HOXB7	-0.272994	0.784858	0.327169	0.74354	81	poly dA:dT
HOXB8	0.0867179	0.930896	0.409146	0.682433	255	poly dA:dT
IKZF1	1.84184	0.065499	1.89251	0.0584235	35	poly dA:dT
IKZF3	0.94428	0.345026	1.97647	0.0481019	169	poly dA:dT
IRF2	1.68335	0.0923075	1.20266	0.229106	67	poly dA:dT
IRF3	1.53498	0.124789	-0.974567	0.329775	65	poly dA:dT
IRF4	1.16432	0.244295	-0.110975	0.911636	52	poly dA:dT
IRF5	1.939	0.0525012	-0.788196	0.430582	858	poly dA:dT
IRF6	1.2845	0.198967	-0.469751	0.638533	396	poly dA:dT
JUN	0.454898	0.649182	0.946198	0.344048	81	poly dA:dT
JUNB	1.41974	0.155684	0.270222	0.786989	48	poly dA:dT
KAT7	-1.18584	0.235685	-1.09855	0.271966	611	poly dA:dT
KLF1	0.169619	0.86531	-0.894896	0.370843	46	poly dA:dT
KLF10	-1.34912	0.177299	-1.44707	0.147878	113	poly dA:dT
KLF13	1.69595	0.0898961	1.13135	0.257908	28	poly dA:dT
KLF6	1.53197	0.12553	0.23296	0.815793	47	poly dA:dT
L3MBTL1	0.558578	0.57645	0.195729	0.844822	554	poly dA:dT
LYL1	0.884498	0.376428	-1.51763	0.129108	60	poly dA:dT
MAFB	1.75898	0.0785809	0.353573	0.723659	42	poly dA:dT
MECOM	1.66308	0.0962956	0.571355	0.567759	649	poly dA:dT
MEF2C	0.888406	0.374323	0.16444	0.869384	60	poly dA:dT
MEIS1	1.185	0.236016	0.452072	0.651217	46	poly dA:dT
MEIS2	-0.219228	0.826472	-0.888083	0.374496	49	poly dA:dT
MEOX1	0.170475	0.864637	-0.185456	0.852872	351	poly dA:dT
MIXL1	-0.197657	0.843314	0.664021	0.506677	255	poly dA:dT
MYC	-1.36772	0.1714	-0.950135	0.342044	332	poly dA:dT
NKX2-3	-0.39115	0.695686	1.32516	0.185119	308	poly dA:dT
NKX2-5	-0.0744818	0.940627	-0.624757	0.53213	486	poly dA:dT
NKX3-2	-0.517517	0.604795	0.379196	0.704542	540	poly dA:dT
NR1D1	-0.276242	0.782362	0.438762	0.660834	302	poly dA:dT
NR4A3	1.51586	0.129554	1.12364	0.261164	126	poly dA:dT
ONECUT1	1.18291	0.236846	0.450863	0.652089	42	poly dA:dT
PATZ1	0.421049	0.673719	1.31972	0.186929	573	poly dA:dT
PAX1	0.128816	0.897504	-1.19482	0.232157	287	poly dA:dT
PAX5	-0.415667	0.677654	-1.15638	0.247526	37	poly dA:dT
PBX1	-0.292412	0.769971	-0.618595	0.536183	964	poly dA:dT
PKNOX1	2.63386	0.00844196	-1.10477	0.269257	31	poly dA:dT
POU4F1	-0.161451	0.871739	1.03078	0.302643	267	poly dA:dT
PPARG	1.7979	0.0721933	0.138189	0.890091	27	poly dA:dT
PRDM1	1.02305	0.306285	0.164387	0.869426	35	poly dA:dT
PURA	-0.297793	0.765861	0.744476	0.456589	429	poly dA:dT
PURB	0.299586	0.764493	1.05697	0.290523	443	poly dA:dT
RARA	1.48089	0.138637	0.434493	0.663931	28	poly dA:dT
RARG	-0.126056	0.899687	0.621058	0.534561	27	poly dA:dT
RBPJ	1.07953	0.280351	0.498616	0.61805	53	poly dA:dT
RELA	1.41613	0.156737	1.00386	0.315444	105	poly dA:dT
RFX1	0.687639	0.49168	1.00635	0.31425	35	poly dA:dT
RORA	-0.986643	0.323818	-0.623892	0.532698	929	poly dA:dT
RORC	1.72848	0.0839026	0.624232	0.532475	688	poly dA:dT
RUNX2	0.905452	0.365226	-1.47146	0.141166	54	poly dA:dT
SIX1	0.313558	0.753857	0.337101	0.736041	526	poly dA:dT
SIX4	1.73059	0.0835241	0.796875	0.425524	56	poly dA:dT
SMAD3	0.993621	0.320407	-0.399531	0.689502	25	poly dA:dT
SNAI2	-0.869227	0.384723	0.325318	0.744941	64	poly dA:dT
SOX12	-0.524249	0.600105	-0.584413	0.558943	335	poly dA:dT
SOX13	1.36592	0.171963	-1.12697	0.259756	39	poly dA:dT
SOX4	0.383278	0.701513	0.202755	0.839326	700	poly dA:dT
SP100	1.98446	0.0472044	1.50048	0.133491	547	poly dA:dT
SP3	2.05828	0.039563	0.852772	0.393786	47	poly dA:dT
SPI1	1.51498	0.129776	0.974556	0.329781	52	poly dA:dT
STAT1	2.80672	0.00500488	1.60675	0.108109	231	poly dA:dT
STAT2	2.48755	0.0128625	2.31846	0.0204242	34	poly dA:dT
STAT3	1.62803	0.103519	0.984817	0.324714	51	poly dA:dT
TBX1	2.11904	0.0340868	-0.0908208	0.927635	355	poly dA:dT
TBX21	0.587261	0.557029	0.59543	0.551556	51	poly dA:dT
TCF12	0.704662	0.48102	-0.183946	0.854056	74	poly dA:dT
TCF15	-0.285206	0.775486	0.0649903	0.948182	84	poly dA:dT
TCF21	0.77574	0.437903	0.767469	0.442802	322	poly dA:dT
TCF7	0.618058	0.536537	0.732119	0.464096	44	poly dA:dT
TFE3	0.146479	0.883543	-0.690403	0.489941	1259	poly dA:dT
TFEB	-0.734133	0.462868	-0.735746	0.461885	706	poly dA:dT
THRA	0.670364	0.502626	-1.21614	0.223933	715	poly dA:dT
TP53	0.112845	0.910153	-0.570453	0.56837	204	poly dA:dT
YY1	-1.00894	0.313004	-1.16873	0.242512	65	poly dA:dT
ZBTB1	-0.181373	0.856074	-0.459161	0.646118	246	poly dA:dT
ZBTB24	-0.828589	0.407337	0.72789	0.466681	621	poly dA:dT
ZBTB46	0.829422	0.406866	0.30375	0.761318	454	poly dA:dT
ZBTB7A	0.437364	0.661847	0.806836	0.419761	80	poly dA:dT
ZBTB7B	0.791665	0.428556	1.17133	0.241465	925	poly dA:dT
ZC3H8	-1.10573	0.268844	0.653313	0.513554	336	poly dA:dT
ZFAT	-1.28645	0.198285	-0.839923	0.400952	247	poly dA:dT
ZFPM1	0.406278	0.684539	-1.22024	0.222372	244	poly dA:dT
ZNF16	-1.711	0.0870803	-0.892402	0.372178	291	poly dA:dT
ZNF160	1.24219	0.214165	0.756256	0.449496	184	poly dA:dT
ZNF175	1.36265	0.172994	-0.919947	0.357601	419	poly dA:dT
ZNF3	-0.869792	0.384414	-0.0484993	0.961318	421	poly dA:dT
ZNF335	-0.0633638	0.949477	-0.301005	0.763411	799	poly dA:dT
ZNF580	0.986047	0.32411	-0.939858	0.347291	430	poly dA:dT
ZNF675	1.39557	0.162843	0.180279	0.856934	319	poly dA:dT
ZNF683	-1.84458	0.0650993	-0.952472	0.340858	85	poly dA:dT
ZNF784	-0.628992	0.529354	-0.83398	0.404292	360	poly dA:dT
AHR	1.98532	0.0471092	2.0898	0.0366354	37	LPS
AIRE	-0.0802272	0.936057	-0.518992	0.603766	274	LPS
ARID2	0.677123	0.498328	0.826464	0.408541	30	LPS
ARID5A	-2.83434	0.0045921	-2.83172	0.00462986	712	LPS
ARNT	0.383092	0.701652	0.502308	0.615451	57	LPS
BACH2	1.97112	0.0487105	2.23117	0.0256701	47	LPS
BARX1	0.0411523	0.967175	1.66908	0.0951008	299	LPS
BATF	0.320338	0.748712	1.78214	0.0747272	37	LPS
BATF2	1.34627	0.178214	1.22553	0.220376	184	LPS
BATF3	2.73464	0.00624481	2.328	0.0199122	932	LPS
BCL11B	1.10951	0.267212	0.827551	0.407925	224	LPS
BCL6	-0.750526	0.452938	-1.20198	0.229373	40	LPS
BCL6B	0.481433	0.630208	1.93565	0.05291	473	LPS
CEBPA	1.07984	0.280214	1.46119	0.143963	93	LPS
CEBPG	-0.373756	0.708586	0.218683	0.826897	38	LPS
CREB1	1.95761	0.0502761	1.29187	0.196403	44	LPS
CREB3	1.86741	0.061845	0.799873	0.423785	25	LPS
EGR1	2.18538	0.0288612	0.221199	0.824938	91	LPS
EGR3	2.80616	0.00501366	2.19527	0.028144	368	LPS
ELF1	1.58133	0.113803	1.66321	0.0962704	49	LPS
ELF4	2.81559	0.00486876	1.27655	0.201762	855	LPS
ESR1	0.555895	0.578283	1.05304	0.292324	120	LPS
ESRRA	2.05575	0.039807	1.20854	0.22684	61	LPS
ETS1	2.60818	0.00910245	1.8467	0.0647899	98	LPS
ETV2	-0.403847	0.686325	-2.07487	0.0379986	841	LPS
ETV6	-0.989181	0.322574	-1.3301	0.183486	79	LPS
FOS	2.85529	0.00429978	2.32475	0.0200853	69	LPS
FOXC1	1.38113	0.16724	1.37203	0.170053	802	LPS
FOXE1	0.741936	0.458126	0.270961	0.786421	41	LPS
FOXF1	-0.102234	0.918571	0.93739	0.348558	135	LPS
FOXJ1	-0.768767	0.442032	-1.13324	0.257113	80	LPS
FOXL1	-0.0979226	0.921994	0.296725	0.766676	434	LPS
FOXN1	0.394523	0.693195	0.0527411	0.957938	101	LPS
FOXO3	1.54877	0.121437	1.41689	0.156515	32	LPS
FOXP1	-1.34953	0.177168	-0.982179	0.326012	155	LPS
GABPA	0.416967	0.676703	1.04493	0.296055	52	LPS
GATA2	-0.648318	0.516779	-0.975173	0.329474	26	LPS
GATA3	2.44203	0.0146048	1.40554	0.159862	50	LPS
GATA6	0.901588	0.367276	0.623453	0.532987	45	LPS
GFI1	-1.2439	0.213535	-0.812942	0.416251	626	LPS
GFI1B	1.2729	0.203055	0.799092	0.424237	25	LPS
HAND2	-1.24629	0.212657	-0.937492	0.348505	223	LPS
HES1	0.429847	0.667307	0.948247	0.343004	155	LPS
HES5	1.68739	0.0915289	1.80583	0.0709451	205	LPS
HIF1A	2.48342	0.0130127	1.96989	0.048851	120	LPS
HLX	0.857607	0.39111	2.23042	0.0257193	228	LPS
HOXA3	-0.847772	0.396565	-2.82726	0.00469482	57	LPS
HOXA5	0.239932	0.810383	0.347634	0.728115	300	LPS
HOXA7	-1.7775	0.0754853	-2.41524	0.0157248	35	LPS
HOXB3	-1.35029	0.176924	0.377149	0.706063	399	LPS
HOXB4	-1.20622	0.227733	-0.389274	0.697073	372	LPS
HOXB6	-2.79067	0.00525998	-2.32203	0.0202315	36	LPS
HOXB7	0.5839	0.559288	0.385835	0.699619	81	LPS
HOXB8	-0.239089	0.811036	0.278712	0.780466	255	LPS
IKZF1	1.54951	0.12126	1.55985	0.118795	35	LPS
IKZF3	1.6937	0.0903227	1.92268	0.0545202	169	LPS
IRF2	2.67387	0.00749821	2.48338	0.0130141	67	LPS
IRF3	1.08676	0.277143	-0.817686	0.413537	65	LPS
IRF4	1.84746	0.0646807	0.821726	0.411233	52	LPS
IRF5	1.27627	0.201859	-1.35301	0.176051	858	LPS
IRF6	1.29351	0.195836	-0.0870331	0.930645	396	LPS
JUN	2.2097	0.0271257	2.82361	0.00474861	81	LPS
JUNB	1.67771	0.0934037	0.862651	0.388329	48	LPS
KAT7	-2.69872	0.00696064	-0.910195	0.36272	611	LPS
KLF1	0.586133	0.557786	-0.665295	0.505862	46	LPS
KLF10	-2.78075	0.0054233	-2.58811	0.00965035	113	LPS
KLF13	0.136732	0.891242	0.980223	0.326976	28	LPS
KLF6	2.8474	0.00440779	2.07546	0.0379441	47	LPS
L3MBTL1	-1.18264	0.23695	-0.63696	0.524151	554	LPS
LYL1	1.29898	0.193949	-1.4603	0.144208	60	LPS
MAFB	0.956697	0.33872	0.450534	0.652325	42	LPS
MECOM	2.19488	0.0281725	1.35219	0.176316	649	LPS
MEF2C	1.59157	0.111481	1.25932	0.207916	60	LPS
MEIS1	-0.327543	0.743257	1.4714	0.141184	46	LPS
MEIS2	-0.202939	0.839183	-0.591346	0.554289	49	LPS
MEOX1	2.21238	0.0269407	1.18587	0.235673	351	LPS
MIXL1	-1.02121	0.307153	1.01926	0.308079	255	LPS
MYC	-0.486246	0.626793	-0.0438435	0.965029	332	LPS
NKX2-3	-0.631863	0.527476	0.0902951	0.928053	308	LPS
NKX2-5	-1.60713	0.108026	-0.865311	0.386868	486	LPS
NKX3-2	-1.48177	0.138401	-0.210353	0.833392	540	LPS
NR1D1	-0.523936	0.600323	-0.567444	0.570413	302	LPS
NR4A3	2.37186	0.0176987	2.43438	0.0149172	126	LPS
ONECUT1	1.14459	0.252378	0.104384	0.916865	42	LPS
PATZ1	1.63167	0.102748	2.51228	0.0119953	573	LPS
PAX1	0.365208	0.714956	-0.562912	0.573495	287	LPS
PAX5	-0.163418	0.870189	0.402616	0.687231	37	LPS
PBX1	-1.24836	0.211899	-1.25745	0.208592	964	LPS
PKNOX1	1.78473	0.0743056	-1.63641	0.101753	31	LPS
POU4F1	-0.637637	0.52371	0.2981	0.765627	267	LPS
PPARG	0.196193	0.844459	0.436045	0.662804	27	LPS
PRDM1	1.10298	0.270037	1.58075	0.113936	35	LPS
PURA	-0.540871	0.588596	0.471891	0.637005	429	LPS
PURB	2.29377	0.0218036	1.25729	0.20865	443	LPS
RARA	2.6729	0.00751993	2.19639	0.0280639	28	LPS
RARG	1.78878	0.0736509	0.68547	0.493047	27	LPS
RBPJ	2.11313	0.0345899	2.84353	0.00446171	53	LPS
RELA	2.92449	0.00345021	2.68915	0.00716338	105	LPS
RFX1	-1.1377	0.255245	-0.225881	0.821294	35	LPS
RORA	-1.36192	0.173222	0.363732	0.716058	929	LPS
RORC	1.18732	0.235103	0.079497	0.936637	688	LPS
RUNX2	2.67249	0.00752912	1.54692	0.121883	54	LPS
SIX1	-1.4055	0.159874	0.0546499	0.956417	526	LPS
SIX4	2.20775	0.0272618	1.01713	0.309093	56	LPS
SMAD3	2.24536	0.0247451	-0.171115	0.864133	25	LPS
SNAI2	-1.22474	0.220675	0.237335	0.812397	64	LPS
SOX12	-1.3684	0.171186	-1.63314	0.10244	335	LPS
SOX13	0.65289	0.513827	0.885256	0.376019	39	LPS
SOX4	1.0752	0.282287	2.40225	0.0162947	700	LPS
SP100	2.84576	0.00443058	3.08742	0.00201903	547	LPS
SP3	1.60286	0.108965	1.27251	0.203192	47	LPS
SPI1	2.74643	0.00602474	2.79508	0.00518865	52	LPS
STAT1	2.86947	0.00411156	1.88406	0.0595565	231	LPS
STAT2	2.27817	0.0227167	2.85615	0.00428807	34	LPS
STAT3	2.92088	0.00349049	2.67164	0.0075482	51	LPS
TBX1	1.4387	0.150235	-0.244664	0.806717	355	LPS
TBX21	-0.282152	0.777827	0.775539	0.438021	51	LPS
TCF12	1.09346	0.274193	0.819181	0.412683	74	LPS
TCF15	-0.419657	0.674736	-0.701745	0.482838	84	LPS
TCF21	0.269652	0.787428	-0.0271793	0.978317	322	LPS
TCF7	2.02984	0.0423728	1.81159	0.0700496	44	LPS
TFE3	1.28717	0.198036	0.0682965	0.94555	1259	LPS
TFEB	-1.53516	0.124744	-0.777561	0.436828	706	LPS
THRA	-1.62272	0.104649	-1.72829	0.0839359	715	LPS
TP53	0.247319	0.804662	1.29097	0.196713	204	LPS
YY1	-1.27218	0.20331	-2.28658	0.0222202	65	LPS
ZBTB1	0.253369	0.799983	-0.281436	0.778376	246	LPS
ZBTB24	0.0715005	0.942999	1.13447	0.256598	621	LPS
ZBTB46	-0.706494	0.479881	-2.40293	0.0162643	454	LPS
ZBTB7A	-0.39925	0.689709	0.409342	0.682288	80	LPS
ZBTB7B	1.49176	0.135762	1.60089	0.1094	925	LPS
ZC3H8	-1.88616	0.059273	0.086202	0.931306	336	LPS
ZFAT	-1.355	0.175417	-1.0626	0.287964	247	LPS
ZFPM1	-0.476579	0.633662	-1.54857	0.121484	244	LPS
ZNF16	-1.45204	0.14649	-1.11323	0.265608	291	LPS
ZNF160	0.390875	0.69589	0.968048	0.33302	184	LPS
ZNF175	2.1742	0.0296901	1.18003	0.237989	419	LPS
ZNF3	-1.66974	0.0949713	-0.219001	0.826649	421	LPS
ZNF335	-1.17462	0.240145	-0.533861	0.593438	799	LPS
ZNF580	-0.810328	0.417752	-1.0853	0.277787	430	LPS
ZNF675	0.473645	0.635753	0.233016	0.815749	319	LPS
ZNF683	-0.617908	0.536636	-0.569604	0.568946	85	LPS
ZNF784	-0.842283	0.39963	-0.975835	0.329146	360	LPS
AHR	0.862666	0.388321	2.44284	0.0145721	37	TNF
AIRE	0.650897	0.515113	0.295081	0.767932	274	TNF
ARID2	1.81187	0.0700063	1.44198	0.149307	30	TNF
ARID5A	-1.94467	0.0518146	-1.80601	0.0709167	712	TNF
ARNT	0.208729	0.83466	1.2863	0.198339	57	TNF
BACH2	1.42253	0.154873	0.884353	0.376506	47	TNF
BARX1	0.0749683	0.94024	1.3056	0.191687	299	TNF
BATF	0.820439	0.411966	0.952571	0.340808	37	TNF
BATF2	0.134173	0.893266	0.121428	0.903352	184	TNF
BATF3	1.76788	0.0770808	1.02747	0.304201	932	TNF
BCL11B	1.18264	0.236952	0.916504	0.359402	224	TNF
BCL6	-1.5181	0.128989	-0.0436929	0.965149	40	TNF
BCL6B	0.157341	0.874976	2.80515	0.00502936	473	TNF
CEBPA	-1.11771	0.263692	0.111345	0.911343	93	TNF
CEBPG	-0.70411	0.481364	0.613636	0.539456	38	TNF
CREB1	-0.191739	0.847947	0.283674	0.77666	44	TNF
CREB3	1.59768	0.110114	1.62657	0.103829	25	TNF
EGR1	0.647308	0.517433	0.710961	0.477108	91	TNF
EGR3	0.94167	0.346362	0.267938	0.788747	368	TNF
ELF1	1.16549	0.243819	1.78432	0.0743718	49	TNF
ELF4	1.32723	0.184431	0.343668	0.731096	855	TNF
ESR1	-0.260732	0.7943	0.265826	0.790373	120	TNF
ESRRA	1.1797	0.238118	0.0678725	0.945887	61	TNF
ETS1	1.62187	0.10483	0.922416	0.356312	98	TNF
ETV2	-0.809724	0.418099	-1.84717	0.0647228	841	TNF
ETV6	-1.5397	0.123634	0.514737	0.606737	79	TNF
FOS	1.08537	0.277757	0.534784	0.592799	69	TNF
FOXC1	0.446961	0.654903	1.82899	0.0674008	802	TNF
FOXE1	-0.192016	0.847729	0.82078	0.411771	41	TNF
FOXF1	0.278364	0.780733	-0.784948	0.432484	135	TNF
FOXJ1	-0.968148	0.332971	-0.363925	0.715914	80	TNF
FOXL1	-0.298217	0.765538	-0.0311221	0.975172	434	TNF
FOXN1	-0.237693	0.812119	-0.605596	0.544783	101	TNF
FOXO3	1.21417	0.224681	0.834821	0.403818	32	TNF
FOXP1	-1.09682	0.272719	-1.13898	0.254712	155	TNF
GABPA	-0.42057	0.674069	1.5776	0.114658	52	TNF
GATA2	0.232112	0.816451	-0.614065	0.539172	26	TNF
GATA3	0.429018	0.66791	0.959929	0.337091	50	TNF
GATA6	-0.414218	0.678714	-0.104015	0.917157	45	TNF
GFI1	-0.830595	0.406202	-1.59497	0.110719	626	TNF
GFI1B	2.41819	0.0155981	0.832506	0.405123	25	TNF
HAND2	-0.225351	0.821706	-1.03661	0.299917	223	TNF
HES1	1.38804	0.165125	-1.12353	0.261214	155	TNF
HES5	0.723592	0.469317	1.08438	0.278198	205	TNF
HIF1A	1.25993	0.207694	0.283994	0.776415	120	TNF
HLX	1.56361	0.11791	0.367467	0.713271	228	TNF
HOXA3	0.10576	0.915773	-1.353	0.176054	57	TNF
HOXA5	0.675804	0.499165	1.2284	0.219298	300	TNF
HOXA7	-1.6255	0.104056	-1.89108	0.058614	35	TNF
HOXB3	0.44921	0.65328	0.194197	0.846021	399	TNF
HOXB4	0.777202	0.43704	0.171556	0.863787	372	TNF
HOXB6	-0.553884	0.579658	-1.06857	0.285266	36	TNF
HOXB7	-0.361323	0.717858	1.35097	0.176705	81	TNF
HOXB8	-0.524266	0.600093	0.131893	0.895069	255	TNF
IKZF1	0.893791	0.371433	0.894668	0.370965	35	TNF
IKZF3	0.990311	0.322022	1.30111	0.193221	169	TNF
IRF2	1.11072	0.26669	1.16388	0.244474	67	TNF
IRF3	0.650238	0.515539	-1.41936	0.155794	65	TNF
IRF4	1.26276	0.206677	1.08423	0.278265	52	TNF
IRF5	1.98782	0.0468312	-1.53844	0.12394	858	TNF
IRF6	-0.51225	0.608476	0.0515789	0.958864	396	TNF
JUN	0.936461	0.349036	1.24726	0.212302	81	TNF
JUNB	0.752472	0.451767	1.00183	0.316426	48	TNF
KAT7	-1.18807	0.234806	0.060943	0.951405	611	TNF
KLF1	0.412876	0.679698	-0.624311	0.532423	46	TNF
KLF10	-0.700698	0.483492	-1.77993	0.0750876	113	TNF
KLF13	0.0323469	0.974195	1.81701	0.0692151	28	TNF
KLF6	1.48411	0.13778	1.34493	0.178648	47	TNF
L3MBTL1	0.367504	0.713243	-0.641626	0.521116	554	TNF
LYL1	2.11726	0.0342379	-2.21357	0.0268581	60	TNF
MAFB	0.711228	0.476943	0.953177	0.3405	42	TNF
MECOM	1.82887	0.0674195	1.76194	0.0780795	649	TNF
MEF2C	1.79239	0.0730708	0.995911	0.319293	60	TNF
MEIS1	0.656675	0.51139	1.61867	0.105519	46	TNF
MEIS2	0.482626	0.629361	0.0256819	0.979511	49	TNF
MEOX1	1.36729	0.171533	0.88017	0.378767	351	TNF
MIXL1	-0.950009	0.342108	1.30122	0.193184	255	TNF
MYC	-0.145714	0.884147	-0.603261	0.546335	332	TNF
NKX2-3	-0.356659	0.721347	1.1113	0.266437	308	TNF
NKX2-5	-1.11342	0.265528	-0.196893	0.843911	486	TNF
NKX3-2	-0.506753	0.612328	0.587553	0.556832	540	TNF
NR1D1	-0.206736	0.836216	-0.695918	0.48648	302	TNF
NR4A3	1.28233	0.199726	0.877775	0.380066	126	TNF
ONECUT1	-0.566755	0.570881	0.96404	0.335026	42	TNF
PATZ1	0.74249	0.457791	2.13351	0.032883	573	TNF
PAX1	0.924286	0.355337	-0.854585	0.392781	287	TNF
PAX5	0.907148	0.364329	0.630324	0.528482	37	TNF
PBX1	-1.28088	0.200237	-0.604749	0.545346	964	TNF
PKNOX1	0.14135	0.887593	-0.706201	0.480063	31	TNF
POU4F1	0.307978	0.758099	1.13271	0.257337	267	TNF
PPARG	0.146722	0.883351	-0.585709	0.558071	27	TNF
PRDM1	2.08857	0.0367465	1.91698	0.0552406	35	TNF
PURA	-0.48537	0.627414	0.882484	0.377515	429	TNF
PURB	1.04099	0.297879	1.57986	0.11414	443	TNF
RARA	0.886708	0.375236	0.846188	0.397448	28	TNF
RARG	1.14838	0.250811	-0.0952979	0.924078	27	TNF
RBPJ	1.30625	0.191466	1.73544	0.0826629	53	TNF
RELA	1.43013	0.152681	1.02461	0.305546	105	TNF
RFX1	-0.846577	0.397231	-1.04826	0.29452	35	TNF
RORA	-0.491973	0.622739	0.388192	0.697874	929	TNF
RORC	0.868153	0.385311	0.402943	0.68699	688	TNF
RUNX2	2.00217	0.0452668	2.0698	0.0384714	54	TNF
SIX1	-0.218062	0.827381	0.806263	0.420091	526	TNF
SIX4	1.48545	0.137424	-0.151426	0.87964	56	TNF
SMAD3	1.05482	0.291508	1.29742	0.194487	25	TNF
SNAI2	-0.459407	0.645942	1.15651	0.247471	64	TNF
SOX12	-0.622374	0.533696	-2.30143	0.0213675	335	TNF
SOX13	-0.135355	0.892332	-1.85031	0.0642685	39	TNF
SOX4	0.738996	0.459909	2.75432	0.00588144	700	TNF
SP100	0.937372	0.348567	1.71748	0.085891	547	TNF
SP3	2.12965	0.0332008	0.0341774	0.972736	47	TNF
SPI1	1.99576	0.0459598	1.08001	0.280138	52	TNF
STAT1	0.859917	0.389835	1.66557	0.0957993	231	TNF
STAT2	0.84603	0.397536	1.27534	0.202191	34	TNF
STAT3	2.48788	0.0128508	0.828388	0.407451	51	TNF
TBX1	1.99212	0.0463584	-0.811552	0.417049	355	TNF
TBX21	-0.217636	0.827713	0.971696	0.331202	51	TNF
TCF12	1.47859	0.13925	0.916158	0.359584	74	TNF
TCF15	0.0798897	0.936325	-1.84828	0.0645614	84	TNF
TCF21	0.242055	0.808738	-0.229497	0.818483	322	TNF
TCF7	1.86114	0.0627237	1.31964	0.186954	44	TNF
TFE3	2.2321	0.0256085	-0.786264	0.431713	1259	TNF
TFEB	-0.549812	0.582449	-1.87734	0.060471	706	TNF
THRA	-0.544807	0.585887	-2.74604	0.00603192	715	TNF
TP53	1.02904	0.303459	0.283694	0.776645	204	TNF
YY1	-0.530052	0.596076	-1.56116	0.118487	65	TNF
ZBTB1	0.199504	0.841869	-0.854179	0.393006	246	TNF
ZBTB24	-0.792205	0.428241	0.9578	0.338164	621	TNF
ZBTB46	0.514125	0.607165	-2.86395	0.00418399	454	TNF
ZBTB7A	-0.759267	0.447693	1.6808	0.0928025	80	TNF
ZBTB7B	0.0998729	0.920445	2.00237	0.045245	925	TNF
ZC3H8	-1.43676	0.150787	0.995992	0.319254	336	TNF
ZFAT	0.864843	0.387125	-1.68128	0.0927082	247	TNF
ZFPM1	-0.362465	0.717004	-1.725	0.084527	244	TNF
ZNF16	-1.06235	0.288079	-1.4903	0.136145	291	TNF
ZNF160	0.564422	0.572467	0.934896	0.349842	184	TNF
ZNF175	2.29574	0.0216906	0.283285	0.776958	419	TNF
ZNF3	-0.328495	0.742538	-0.470974	0.637659	421	TNF
ZNF335	1.93906	0.0524945	-0.986616	0.323831	799	TNF
ZNF580	0.612329	0.54032	-1.3234	0.185702	430	TNF
ZNF675	0.91517	0.360103	0.51834	0.604221	319	TNF
ZNF683	-1.6615	0.0966121	-0.641129	0.521439	85	TNF
ZNF784	0.857335	0.39126	-0.768237	0.442347	360	TNF
AHR	-0.495228	0.620439	-0.0910003	0.927492	37	IFN
AIRE	-0.554241	0.579414	1.69056	0.090921	274	IFN
ARID2	-0.274559	0.783655	1.38639	0.165627	30	IFN
ARID5A	-2.72327	0.00646384	-1.0375	0.299503	712	IFN
ARNT	0.264925	0.791067	-0.402859	0.687052	57	IFN
BACH2	1.43791	0.15046	0.100499	0.919948	47	IFN
BARX1	-1.40929	0.158748	0.869167	0.384756	299	IFN
BATF	-0.14034	0.888391	-1.82177	0.0684897	37	IFN
BATF2	1.7074	0.0877479	2.0447	0.0408844	184	IFN
BATF3	0.871721	0.38336	0.413936	0.678921	932	IFN
BCL11B	0.932864	0.35089	0.97441	0.329853	224	IFN
BCL6	0.106614	0.915095	-0.833076	0.404802	40	IFN
BCL6B	-0.198905	0.842337	1.45419	0.145894	473	IFN
CEBPA	-0.0509587	0.959358	-0.680088	0.496448	93	IFN
CEBPG	1.05589	0.291016	1.33679	0.181292	38	IFN
CREB1	1.70142	0.0888646	-0.557642	0.577089	44	IFN
CREB3	0.910373	0.362626	-1.12619	0.260087	25	IFN
EGR1	0.363942	0.715901	-0.657777	0.510681	91	IFN
EGR3	0.327523	0.743272	-0.921798	0.356634	368	IFN
ELF1	0.870155	0.384216	0.0474399	0.962163	49	IFN
ELF4	1.52597	0.127018	-0.466503	0.640856	855	IFN
ESR1	0.393805	0.693725	-0.0748636	0.940323	120	IFN
ESRRA	2.71605	0.00660669	0.274566	0.78365	61	IFN
ETS1	1.0903	0.27558	-1.79687	0.0723558	98	IFN
ETV2	2.08201	0.0373417	-2.47364	0.0133744	841	IFN
ETV6	-1.32383	0.185558	0.700284	0.48375	79	IFN
FOS	1.08058	0.279885	-0.151167	0.879844	69	IFN
FOXC1	1.36307	0.172861	0.292937	0.76957	802	IFN
FOXE1	1.23749	0.215903	0.691773	0.48908	41	IFN
FOXF1	-0.174054	0.861823	-0.43159	0.666039	135	IFN
FOXJ1	-0.860069	0.389751	0.0752268	0.940034	80	IFN
FOXL1	0.384466	0.700633	0.304722	0.760578	434	IFN
FOXN1	-0.426508	0.669738	-0.994157	0.320147	101	IFN
FOXO3	0.794274	0.427036	-1.39752	0.162258	32	IFN
FOXP1	0.425049	0.670801	-0.127606	0.898461	155	IFN
GABPA	0.538942	0.589927	-0.0654596	0.947808	52	IFN
GATA2	-0.56459	0.572353	-1.04523	0.295918	26	IFN
GATA3	-0.540968	0.58853	0.741082	0.458644	50	IFN
GATA6	0.0794355	0.936686	0.263867	0.791882	45	IFN
GFI1	0.215088	0.829699	-1.5249	0.127285	626	IFN
GFI1B	-0.128029	0.898126	-0.435642	0.663097	25	IFN
HAND2	0.145171	0.884576	0.0952733	0.924098	223	IFN
HES1	1.83022	0.0672166	-1.07343	0.283079	155	IFN
HES5	-0.184561	0.853573	1.37937	0.16778	205	IFN
HIF1A	1.9695	0.0488955	-1.58963	0.111918	120	IFN
HLX	-0.863554	0.387833	1.91907	0.0549751	228	IFN
HOXA3	-0.431929	0.665793	-0.561879	0.574199	57	IFN
HOXA5	1.66302	0.0963087	0.53174	0.594906	300	IFN
HOXA7	-0.68621	0.492581	-1.47397	0.140491	35	IFN
HOXB3	-0.705191	0.480691	0.802798	0.422091	399	IFN
HOXB4	0.42912	0.667836	0.454587	0.649407	372	IFN
HOXB6	0.226359	0.820922	0.229117	0.818778	36	IFN
HOXB7	-0.683559	0.494254	-0.441201	0.659067	81	IFN
HOXB8	0.191817	0.847885	0.472004	0.636924	255	IFN
IKZF1	0.482458	0.629481	0.111977	0.910842	35	IFN
IKZF3	-0.663283	0.507149	1.39633	0.162614	169	IFN
IRF2	2.117	0.0342601	2.40716	0.0160771	67	IFN
IRF3	1.02164	0.306953	0.215731	0.829197	65	IFN
IRF4	0.913907	0.360766	0.438927	0.660714	52	IFN
IRF5	2.5862	0.00970412	-0.517126	0.605068	858	IFN
IRF6	0.684149	0.493881	-0.73131	0.46459	396	IFN
JUN	-0.234656	0.814476	-0.769905	0.441356	81	IFN
JUNB	0.434105	0.664212	-0.621768	0.534095	48	IFN
KAT7	-0.379366	0.704416	0.97995	0.327111	611	IFN
KLF1	1.02285	0.306378	-0.82919	0.406997	46	IFN
KLF10	-0.82875	0.407246	1.11219	0.266055	113	IFN
KLF13	-0.0792957	0.936797	-0.167939	0.866632	28	IFN
KLF6	1.51439	0.129927	-0.410203	0.681657	47	IFN
L3MBTL1	-0.616434	0.537608	0.620109	0.535186	554	IFN
LYL1	-0.0700419	0.94416	0.0845282	0.932636	60	IFN
MAFB	-0.460141	0.645415	0.459065	0.646188	42	IFN
MECOM	1.28379	0.199214	0.929629	0.352563	649	IFN
MEF2C	-0.546937	0.584422	0.539548	0.589509	60	IFN
MEIS1	-0.413339	0.679358	0.114352	0.908959	46	IFN
MEIS2	-0.0345631	0.972428	-0.50678	0.612309	49	IFN
MEOX1	-0.68556	0.492991	0.873362	0.382466	351	IFN
MIXL1	-1.38997	0.164539	1.6037	0.108779	255	IFN
MYC	-0.193659	0.846443	-1.10126	0.270785	332	IFN
NKX2-3	-1.4083	0.159041	0.968843	0.332624	308	IFN
NKX2-5	-0.684782	0.493481	-1.32752	0.184335	486	IFN
NKX3-2	-0.576899	0.564008	0.595928	0.551224	540	IFN
NR1D1	-0.512541	0.608272	0.322768	0.746871	302	IFN
NR4A3	0.76659	0.443325	-1.84801	0.0646008	126	IFN
ONECUT1	-0.373705	0.708624	0.580593	0.561515	42	IFN
PATZ1	0.5773	0.563737	0.736308	0.461543	573	IFN
PAX1	1.58746	0.112409	-1.57537	0.115171	287	IFN
PAX5	-0.300796	0.76357	0.706952	0.479596	37	IFN
PBX1	-0.0858651	0.931574	0.198666	0.842524	964	IFN
PKNOX1	2.68307	0.0072949	-0.483403	0.62881	31	IFN
POU4F1	-0.35083	0.725716	0.687053	0.492049	267	IFN
PPARG	1.66187	0.0965396	-0.651474	0.51474	27	IFN
PRDM1	0.737933	0.460555	1.30848	0.190709	35	IFN
PURA	-0.612816	0.539998	0.725479	0.468158	429	IFN
PURB	-0.841714	0.399948	0.960246	0.336931	443	IFN
RARA	-0.176224	0.860118	-0.895546	0.370495	28	IFN
RARG	0.257053	0.797138	0.340655	0.733363	27	IFN
RBPJ	1.07011	0.28457	1.03989	0.298393	53	IFN
RELA	0.610307	0.541659	-0.177063	0.859459	105	IFN
RFX1	-0.876786	0.380603	1.43353	0.151708	35	IFN
RORA	-0.571686	0.567535	0.0615753	0.950901	929	IFN
RORC	-0.140605	0.888182	0.706729	0.479735	688	IFN
RUNX2	0.608385	0.542932	0.113491	0.909641	54	IFN
SIX1	-1.25141	0.210785	1.06735	0.285815	526	IFN
SIX4	0.918383	0.358419	0.65251	0.514072	56	IFN
SMAD3	2.08451	0.0371141	-1.18939	0.234284	25	IFN
SNAI2	-0.522175	0.601548	1.52794	0.126527	64	IFN
SOX12	-1.144	0.252623	-0.504363	0.614006	335	IFN
SOX13	-0.594993	0.551848	-0.909694	0.362984	39	IFN
SOX4	0.680786	0.496007	0.413404	0.679311	700	IFN
SP100	2.67119	0.00755825	2.49496	0.012597	547	IFN
SP3	-0.845977	0.397566	-0.238939	0.811153	47	IFN
SPI1	2.51244	0.0119898	0.432145	0.665636	52	IFN
STAT1	2.33808	0.0193834	2.07889	0.0376274	231	IFN
STAT2	2.84006	0.00451045	2.87196	0.00407934	34	IFN
STAT3	1.75577	0.0791277	1.04384	0.296559	51	IFN
TBX1	1.35442	0.175603	-0.488477	0.625212	355	IFN
TBX21	-0.305894	0.759686	-0.262329	0.793068	51	IFN
TCF12	-0.4742	0.635357	0.766129	0.4436	74	IFN
TCF15	-0.365495	0.714742	0.0984098	0.921607	84	IFN
TCF21	0.690752	0.489721	0.11033	0.912148	322	IFN
TCF7	0.334347	0.738118	1.3681	0.17128	44	IFN
TFE3	0.662442	0.507688	-0.454018	0.649816	1259	IFN
TFEB	-0.821429	0.411402	0.0709537	0.943435	706	IFN
THRA	0.14156	0.887427	-1.03041	0.302815	715	IFN
TP53	-0.681388	0.495626	-0.200529	0.841067	204	IFN
YY1	-0.132673	0.894452	-0.0336797	0.973133	65	IFN
ZBTB1	0.631511	0.527707	-0.704019	0.481421	246	IFN
ZBTB24	-0.0493651	0.960628	0.305962	0.759634	621	IFN
ZBTB46	-0.674685	0.499876	0.697214	0.485669	454	IFN
ZBTB7A	0.314684	0.753001	-0.38352	0.701334	80	IFN
ZBTB7B	0.364132	0.71576	1.05347	0.292128	925	IFN
ZC3H8	-0.770186	0.44119	0.106998	0.91479	336	IFN
ZFAT	-0.338828	0.734739	-0.0752563	0.940011	247	IFN
ZFPM1	0.179506	0.857541	-1.45893	0.144584	244	IFN
ZNF16	-0.0337144	0.973105	-0.715614	0.47423	291	IFN
ZNF160	-0.0829214	0.933914	0.714282	0.475053	184	IFN
ZNF175	1.51966	0.128596	-0.309149	0.757209	419	IFN
ZNF3	0.0546931	0.956383	-0.337259	0.735922	421	IFN
ZNF335	0.413955	0.678907	0.431726	0.66594	799	IFN
ZNF580	-0.180535	0.856732	-0.978429	0.327862	430	IFN
ZNF675	-0.0859559	0.931501	0.406294	0.684527	319	IFN
ZNF683	0.163702	0.869966	-0.672619	0.50119	85	IFN
ZNF784	-0.767582	0.442735	-0.862023	0.388675	360	IFN
