# Supplementary material for: Transcriptomic profiling implicates PAF1 in both active and repressive immune regulatory networks
Source: BMC Genomics. 2022 Nov 30;23:787. doi: 10.1186/s12864-022-09013-6 (PMC9713194; doi:10.1186/s12864-022-09013-6)
Supplement: Supplementary file 6 — Additional file 6: Table S5. qRT-PCR primers. [file 12864_2022_9013_MOESM6_ESM.xlsx]

## Sheet: Sheet1
Target	Sequence
ISG15 - F	ACTCATCTTTGCCAGTACAGG
ISG15 - R	CAGCTCTGACACCGACATG
CCL20 - F	AGCACTCCCAAAGAACTGG
CCL20 - R	CTTGCTTCTGATTCGCCG
